# Supplementary material for: Centrosome amplification primes ovarian cancer cells for apoptosis and potentiates the response to chemotherapy
Source: PLoS Biol. 2024 Sep 5;22(9):e3002759. doi: 10.1371/journal.pbio.3002759 (PMC11441705; doi:10.1371/journal.pbio.3002759)
Supplement: S1 Data — (XLSX) [file pbio.3002759.s019.xlsx]

## Sheet: S1_B Data
	Lives
D-	8	12	6	18	9	8	10	8	0	0	16	16	16	9	0	0	16	8	12	8
D+	8	8	12	0	8	1	13	6	14	1	8	9	12	8	8	8	16	17	0	0	8	4	2	16	8	16	8	8	12	8	8	16	0	0	8
D-C+	1	1	2	0	1	2	0	2	1	2	0	2	2	1	2	2	1	3	1	1	0	3	2	2	1	0	2	1	1	2	0	2	2	1	3	1	2	2	0	2	1	1	0	3	1	1	3	2	1
D+C+	0	1	0	0	0	4	1	2	0	1	0	0	0	0	0	0	0	0	0	2	0	0	0	0	0	1	0	0	0	0	0	0	1	0	0	1	1	0	0	0	0	0	2	1	1	1	0	1	0
Legend
D- = DMSO, no Dox, PLK4Ctrl
D+ = Dox, PLK4OE
Combi= Chemotherapy combination
[truncated: 359 more columns]

## Sheet: S1_C Data
	Exits Mitosis		No division		Apoptosis		Death in Mitosis		Total
	Exp1	Exp2	Exp1	Exp2	Exp1	Exp2	Exp1	Exp2	Exp1	Exp2				Legend
D-Combi- G1	52	81	4	3	0	10	4	2	60	96				D- = DMSO, no Dox, PLK4Ctrl
D+Combi+ G1	44	85	1	2	5	6	1	3	51	96
														D+ = Dox, PLK4OE
D-Combi- G2	18	32	55	74	19	32	2	3	94	141
D+Combi+ G2	7	10	16	47	60	122	6	3	89	182				Combi= Chemotherapy combination
D-Combi- G3	0	1	16	31	7	16	0	0	23	48				Experiment= exp
D+Combi+G3	0	0	5	4	6	11	0	0	11	15
														G1= Generation 1
														G2= Generation 2
														G3= Generation 3

## Sheet: S1_D Data
Mitotic phenotypes
	No errors		Slight mis-segregation		High mis-segregation		Multipolar		Failed Cytokinesis		Mitotic Slippage		Death in Mitosis		Total
	Exp1	Exp2	Exp1	Exp2	Exp1	Exp2	Exp1	Exp2	Exp1	Exp2	Exp1	Exp2	Exp1	Exp2	Exp1	Exp2
D-Combination +	23	31	10	20	10	21	3	5	4	1	0	3	4	2	54	83
D+Combination +	5	18	8	11	6	12	22	41	2	0	1	3	1	3	45	88
																			Legend
																			D- = DMSO, no Dox, PLK4Ctrl
Fate generation
D-Combination +																			D+ = Dox, PLK4OE
	Lives		Exits Mitosis		Dies		Dies in Mitosis		Total
	Exp1	Exp2	Exp1	Exp2	Exp1	Exp2	Exp1	Exp2	Exp1	Exp2									Combi= Chemotherapy combination
Slippage	0	2	0	0	0	1	0	0		3
Cytokinesis Failure	2	0	0	0	2	1	0	0	4	1									Experiment= exp
Multipolar	2	4	1	0	2	5	0	0	5	9
High Mis-segregation	11	15	1	9	8	14	0	0	20	38
Slight Mis-segregation	13	25	5	5	0	8	0	0	18	38
OK- no defects	27	28	11	18	4	3	2	3	44	52
D+Combination +
	Lives		Exits Mitosis		Dies		Dies in Mitosis		Total
	Exp1	Exp2	Exp1	Exp2	Exp1	Exp2	Exp1	Exp2	Exp1	Exp2
Slippage	0	2	0	0	1	1	0	0	1	3
Cytokinesis Failure	0	0	0	0	1	0	1	0	2	0
Multipolar	7	15	2	3	43	84	2	1	54	103
High Mis-segregation	1	5	0	0	6	17	2	2	9	24
Slight Mis-segregation	6	11	2	1	4	8	1	0	13	20
OK- no defects	2	14	3	6	5	12	0	0	10	32

## Sheet: S1_E Data
Experiment 1
level_0	Lineage	Generation	UniqueID	GMother;Interphase;Interphase	GMother;MitosisLength;Slight	GMother;MitosisLength;OK	Mother;Interphase;Interphase	Mother;MitosisLength;FailedCTK	Mother;MitosisLength;Multipolar	Mother;MitosisLength;Disaster	Mother;MitosisLength;Multiple	Mother;MitosisLength;Slight	Mother;MitosisLength;OK	;Interphase;Interphase	Lives;Lives	Apoptosis;Apoptosis	Lost;Lost	Catastrophe;DeathInMitosis	Dividing;Dividing	LivesLineageCount	DividingLineageCount	ApoptosisLineageCount	CatastropheLineageCount	LostLineageCount	Centrosome_Num
EventList_s12.csv	L0	2	L0C0.1				43						4	370			11			2				1
EventList_s12.csv	L0	3	L0C0.2.1	43		4	351			29					6					2				1	0
EventList_s12.csv	L0	3	L0C0.2.2	43		4	351			29					6					2				1	0
EventList_s12.csv	L1	2	L1C0.1				136						15		282					2					0
EventList_s12.csv	L1	2	L1C0.2				136						15		282					2					0
EventList_s12.csv	L2	2	L2C0.1				112					19			302					2					0
EventList_s12.csv	L2	2	L2C0.2				112					19			302					2					0
EventList_s12.csv	L3	2	L3C0.1				96						3		334					2					0
EventList_s12.csv	L3	2	L3C0.2				96						3		334					2					0
EventList_s12.csv	L4	2	L4C0.1				156						5				196			1				1
EventList_s12.csv	L4	2	L4C0.2				156						5		272					1				1	0
EventList_s12.csv	L5	2	L5C0.1				193					7			233					1				1	0
EventList_s12.csv	L5	2	L5C0.2				193					7					166			1				1
EventList_s12.csv	L6	2	L6C0.1				117		5					298					13		1	1
EventList_s12.csv	L6	2	L6C0.2				117		5							292					1	1
EventList_s12.csv	L7	2	L7C0.1				4						5		424					2					0
EventList_s12.csv	L8	2	L8C0.1				78						3		352					2					0
EventList_s12.csv	L8	2	L8C0.2				78						3		352					2					0
EventList_s12.csv	L9	2	L9C0.1				252			15					166					1		1			0
EventList_s12.csv	L9	2	L9C0.2				252			15						84				1		1
EventList_s12.csv	L10	2	L10C0.1				245	15								144						1
EventList_s12.csv	L7	3	L7C0.2.1	4		5	325	13							86					2					0
EventList_s13.csv	L0	2	L0C0.1				141					4			288					3					0
EventList_s13.csv	L0	3	L0C0.2.1	141	4		237		12						39					3					0
EventList_s13.csv	L0	3	L0C0.2.2	141	4		237		12						39					3					0
EventList_s13.csv	L1	2	L1C0.1				20						3	373					37		1		1
EventList_s13.csv	L1	2	L1C0.2				20						3	322				22			1		1
EventList_s13.csv	L2	2	L2C0.1				100						15		318					2					0
EventList_s13.csv	L2	2	L2C0.2				100						15		318					2					0
EventList_s13.csv	L3	2	L3C0.1				139				14					208					1	1
EventList_s13.csv	L3	2	L3C0.2				139				14			259					21		1	1
EventList_s13.csv	L4	2	L4C0.1				137						19		277					1		1			0
EventList_s13.csv	L4	2	L4C0.2				137						19			166				1		1
EventList_s13.csv	L5	2	L5C0.1				92						4		337					2					0
EventList_s13.csv	L5	2	L5C0.2				92						4		337					2					0
EventList_s13.csv	L7	2	L7C0.1				142						7		284					2					0
EventList_s13.csv	L7	2	L7C0.2				142						7		284					2					0
EventList_s13.csv	L8	2	L8C0.1				162				14				257					2					0
EventList_s13.csv	L8	2	L8C0.2				162				14				257					2					0
EventList_s13.csv	L9	2	L9C0.1				199				3				231					1		1			0
EventList_s13.csv	L9	2	L9C0.2				199				3					186				1		1
EventList_s13.csv	L10	1	L10C0												432					1					0
EventList_s13.csv	L11	1	L11C0											262				11					1
EventList_s13.csv	L12	3	L12C0.2.1	31		4	262	26							110					3					0
EventList_s13.csv	L12	3	L12C0.1.1	31		4	334			17					47					3					0
EventList_s13.csv	L12	3	L12C0.1.2	31		4	334			17					47					3					0
EventList_s13.csv	L13	2	L13C0.1				112						4		317					2					0
EventList_s13.csv	L13	2	L13C0.2				112						4		317					2					0
EventList_s13.csv	L14	2	L14C0.2				68						3		362					2					0
EventList_s13.csv	L15	2	L15C0.1				42					3			388					1				1	0
EventList_s13.csv	L15	2	L15C0.2				42					3					40			1				1
EventList_s13.csv	L16	2	L16C0.1				32						3	321				23			1		1
EventList_s13.csv	L16	2	L16C0.2				32						3	386					12		1		1
EventList_s13.csv	L14	3	L14C0.1.1	68		3	253	18							91					2					0
EventList_s13.csv	L6	1	L6C0											372				4					1
EventList_s13.csv	L17	1	L17C0											262				43					1
EventList_s11.csv	L0	2	L0C0.1				164	4							265					1					0
EventList_s11.csv	L1	2	L1C0.1				330	54							49					1					0
EventList_s11.csv	L3	2	L3C0.1				84				15					77						2
EventList_s11.csv	L3	2	L3C0.2				84				15					95						2
EventList_s11.csv	L4	2	L4C0.1				66					3			364					1		2			0
EventList_s11.csv	L4	3	L4C0.2.1	66	3		302			24						38				1		2
EventList_s11.csv	L4	3	L4C0.2.2	66	3		302			24						34				1		2
EventList_s11.csv	L5	2	L5C0.1				93						3		337					2					0
EventList_s11.csv	L5	2	L5C0.2				93						3		337					2					0
EventList_s11.csv	L2	2	L2C0.1				343			72					18					2					0
EventList_s11.csv	L2	2	L2C0.2				343			72					18					2					0
EventList_s11.csv	L8	2	L8C0.1				169				16				248					1		1			0
EventList_s11.csv	L8	2	L8C0.2				169				16					159				1		1
EventList_s11.csv	L6	2	L6C0.1				173		20							212						3
EventList_s11.csv	L6	2	L6C0.2				173		20							169						3
EventList_s11.csv	L6	2	L6C0.3				173		20							141						3
EventList_s11.csv	L7	2	L7C0.1				241		10						182					2		1			0
EventList_s11.csv	L7	2	L7C0.2				241		10						182					2		1			0
EventList_s11.csv	L7	2	L7C0.3				241		10							47				2		1
EventList_s14.csv	L0	3	L0C0.2.1	2		2	217				5				207					3		1			0
EventList_s14.csv	L0	3	L0C0.2.2	2		2	217				5					168				3		1
EventList_s14.csv	L0	3	L0C0.1.1	2		2	217						6		206					3		1			0
EventList_s14.csv	L0	3	L0C0.1.2	2		2	217						6		206					3		1			0
EventList_s14.csv	L1	2	L1C0.2				2					2		409					20		1	3
EventList_s14.csv	L1	3	L1C0.1.1	2	2		230		13							149					1	3
EventList_s14.csv	L1	3	L1C0.1.2	2	2		230		13							149					1	3
EventList_s14.csv	L1	3	L1C0.1.3	2	2		230		13							20					1	3
EventList_s14.csv	L2	2	L2C0.1				144				7				282					2					0
EventList_s14.csv	L2	2	L2C0.2				144				7				282					2					0
EventList_s14.csv	L3	2	L3C0.1				178					10			245					2					0
EventList_s14.csv	L3	2	L3C0.2				178					10			245					2					0
EventList_s14.csv	L4	2	L4C0.1				48	17								219						1
EventList_s14.csv	L5	2	L5C0.1				24					3			406					2					0
EventList_s14.csv	L5	2	L5C0.2				24					3			406					2					0
EventList_s14.csv	L6	1	L6C0											428					5		1
EventList_s14.csv	L7	1	L7C0												432					1					0
EventList_s15.csv	L0	2	L0C0.1				4						4			236						2
EventList_s15.csv	L0	2	L0C0.2				4						4			236						2
EventList_s15.csv	L1	2	L1C0.1				52						4		377					3					0
EventList_s15.csv	L1	3	L1C0.2.1	52		4	316			26					35					3					0
EventList_s15.csv	L1	3	L1C0.2.2	52		4	316			26					35					3					0
EventList_s15.csv	L2	2	L2C0.2				46					3			384					1		1			0
EventList_s15.csv	L3	2	L3C0.1				35				11					357						2
EventList_s15.csv	L3	2	L3C0.2				35				11					284						2
EventList_s15.csv	L4	2	L4C0.1				149				4				280					2					0
EventList_s15.csv	L4	2	L4C0.2				149				4				280					2					0
EventList_s15.csv	L5	2	L5C0.1				148					4			281					2					0
EventList_s15.csv	L5	2	L5C0.2				148					4			281					2					0
EventList_s15.csv	L6	1	L6C0											426					7		1
EventList_s15.csv	L8	2	L8C0.1				53						2		378					2					0
EventList_s15.csv	L8	2	L8C0.2				53						2		378					2					0
EventList_s15.csv	L9	2	L9C0.1				38						8		387					1		1			0
EventList_s15.csv	L9	2	L9C0.2				38						8			380				1		1
EventList_s15.csv	L10	1	L10C0												430					1					0
EventList_s15.csv	L11	1	L11C0												430					1					0
EventList_s15.csv	L12	2	L12C0.1				137						7		289					3					0
EventList_s15.csv	L12	3	L12C0.2.1	137		7	262			19					8					3					0
EventList_s15.csv	L12	3	L12C0.2.2	137		7	262			19					8					3					0
EventList_s15.csv	L13	2	L13C0.1				126						7		300					2					0
EventList_s15.csv	L13	2	L13C0.2				126						7		300					2					0
EventList_s15.csv	L7	1	L7C0											315				38					1
EventList_s15.csv	L2	3	L2C0.1.1	46	3		199	10								44				1		1
Experiment 2
level_0	Lineage	Generation	UniqueID	GMother;Interphase;Interphase	GMother;MitosisLength;Disaster	GMother;MitosisLength;Multiple	GMother;MitosisLength;Slight	GMother;MitosisLength;OK	Mother;Interphase;Interphase	Mother;MitosisLength;FailedCTK	Mother;MitosisLength;Multipolar	Mother;MitosisLength;Disaster	Mother;MitosisLength;Multiple	Mother;MitosisLength;Slight	Mother;MitosisLength;OK	Mother;SlippageLength;Slippage	;Interphase;Interphase	Lives;Lives	Apoptosis;Apoptosis	Lost;Lost	Catastrophe;DeathInMitosis	Dividing;Dividing	LivesLineageCount	DividingLineageCount	ApoptosisLineageCount	CatastropheLineageCount	LostLineageCount	Centrosome_Num
EventList_s13.csv	L2	1	L2C0																41						1
EventList_s13.csv	L6	1	L6C0																	26							1
EventList_s13.csv	L8	1	L8C0																	13							1
EventList_s13.csv	L12	1	L12C0															432					1					0
EventList_s13.csv	L14	1	L14C0															432					1					0
EventList_s13.csv	L1	2	L1C0.1						177					5					206				1		1
EventList_s13.csv	L1	2	L1C0.2						177					5				251					1		1			0
EventList_s13.csv	L3	2	L3C0.1						238					6					176				1		1
EventList_s13.csv	L3	2	L3C0.2						238					6				189					1		1			0
EventList_s13.csv	L4	2	L4C0.1						14						7		310				61				1	1
EventList_s13.csv	L4	3	L4C0.2.1	14				7	277							41			72						1	1
EventList_s13.csv	L5	3	L5C0.1.1	12				7	311							23		80					2					0
EventList_s13.csv	L5	2	L5C0.2						12						7			414					2					0
EventList_s13.csv	L7	2	L7C0.1						29					15				389					2					0
EventList_s13.csv	L7	2	L7C0.2						29					15				389					2					0
EventList_s13.csv	L9	3	L9C0.1.1	4				6	279			25						119					1		3			0
EventList_s13.csv	L9	3	L9C0.1.2	4				6	279			25							75				1		3
EventList_s13.csv	L9	3	L9C0.2.1	4				6	223			17							117				1		3
EventList_s13.csv	L9	3	L9C0.2.2	4				6	223			17							1				1		3
EventList_s13.csv	L10	2	L10C0.1						14					3				416					2					0
EventList_s13.csv	L10	2	L10C0.2						14					3				416					2					0
EventList_s13.csv	L11	2	L11C0.1						150					6				277					2					0
EventList_s13.csv	L11	2	L11C0.2						150					6				277					2					0
EventList_s13.csv	L13	2	L13C0.1						38						3			392					1		2			0
EventList_s13.csv	L13	3	L13C0.2.1	38				3	283			28							31				1		2
EventList_s13.csv	L13	3	L13C0.2.2	38				3	283			28							31				1		2
EventList_s13.csv	L15	2	L15C0.1						4						4		352				35			1		1	1
EventList_s13.csv	L15	3	L15C0.2.1	4				4	225					18			178					4		1		1	1
EventList_s13.csv	L15	3	L15C0.2.2	4				4	225					18						46				1		1	1
EventList_s13.csv	L16	2	L16C0.1						247				15					171					2					0
EventList_s13.csv	L16	2	L16C0.2						247				15					171					2					0
EventList_s13.csv	L17	2	L17C0.1						276				6					151					2					0
EventList_s13.csv	L17	2	L17C0.2						276				6					151					2					0
EventList_s13.csv	L19	2	L19C0.1						58						4					256							2
EventList_s13.csv	L19	2	L19C0.2						58						4					168							2
EventList_s13.csv	L20	2	L20C0.1						86						3					29							2
EventList_s13.csv	L20	2	L20C0.2						86						3					18							2
EventList_s13.csv	L23	2	L23C0.1						9				4				386			2			1				1
EventList_s13.csv	L23	3	L23C0.2.1	9		4			375							27		18					1				1	0
EventList_s13.csv	L24	2	L24C0.1						176				8						224				1		1
EventList_s13.csv	L24	2	L24C0.2						176				8					249					1		1			0
EventList_s13.csv	L25	2	L25C0.1						16						4			413					1				1	0
EventList_s13.csv	L25	2	L25C0.2						16						4					36			1				1
EventList_s13.csv	L26	2	L26C0.1						59			28							220						2
EventList_s13.csv	L26	2	L26C0.2						59			28							111						2
EventList_s13.csv	L18	2	L18C0.1						193		16									55					1		2
EventList_s13.csv	L18	2	L18C0.2						193		16									19					1		2
EventList_s13.csv	L18	2	L18C0.3						193		16								129						1		2
EventList_s14.csv	L10	1	L10C0																	273							1
EventList_s14.csv	L18	1	L18C0														118				16					1
EventList_s14.csv	L1	2	L1C0.1						68		6								107				1		1
EventList_s14.csv	L1	2	L1C0.2						68		6							359					1		1			0
EventList_s14.csv	L2	2	L2C0.1						148					11				274					2					0
EventList_s14.csv	L2	2	L2C0.2						148					11				274					2					0
EventList_s14.csv	L3	2	L3C0.1						144						3			286					2					0
EventList_s14.csv	L3	2	L3C0.2						144						3			286					2					0
EventList_s14.csv	L4	1	L4C0															432					1					0
EventList_s14.csv	L5	2	L5C0.1						60						2			371					2					0
EventList_s14.csv	L5	2	L5C0.2						60						2			371					2					0
EventList_s14.csv	L6	2	L6C0.2						192					5				236					1		1			0
EventList_s14.csv	L6	2	L6C0.1						192					5					179				1		1
EventList_s14.csv	L23	1	L23C0														293				34					1
EventList_s14.csv	L22	2	L22C0.1						258			11							132						2
EventList_s14.csv	L22	2	L22C0.2						258			11							109						2
EventList_s14.csv	L8	3	L8C0.1.1	12				13	350							23		35					2					0
EventList_s14.csv	L8	2	L8C0.2						12						13			408					2					0
EventList_s14.csv	L9	2	L9C0.2						37						3			393					3					0
EventList_s14.csv	L9	3	L9C0.1.1	37				3	317			27						49					3					0
EventList_s14.csv	L9	3	L9C0.1.2	37				3	317			27						49					3					0
EventList_s14.csv	L11	3	L11C0.1.1	15				2	333	36									31						2
EventList_s14.csv	L11	2	L11C0.2						15						2				405						2
EventList_s14.csv	L12	2	L12C0.1						160				14						168						2
EventList_s14.csv	L12	2	L12C0.2						160				14						145						2
EventList_s14.csv	L13	2	L13C0.2						57					5			282			32					1		1
EventList_s14.csv	L13	3	L13C0.1.1	57			5		213							24			28						1		1
EventList_s14.csv	L14	2	L14C0.1						55						3			375					2					0
EventList_s14.csv	L14	2	L14C0.2						55						3			375					2					0
EventList_s14.csv	L15	2	L15C0.1						169					7				257					2					0
EventList_s14.csv	L15	2	L15C0.2						169					7				257					2					0
EventList_s14.csv	L16	2	L16C0.2						75				5					353					2		1			0
EventList_s14.csv	L16	3	L16C0.1.1	75		5			233			19						101					2		1			0
EventList_s14.csv	L16	3	L16C0.1.2	75		5			233			19							65				2		1
EventList_s14.csv	L17	2	L17C0.1						176					5				252					2					0
EventList_s14.csv	L17	2	L17C0.2						176					5				252					2					0
EventList_s14.csv	L19	2	L19C0.1						37	21									217						1
EventList_s14.csv	L20	2	L20C0.1						19						9		377				15		1			1
EventList_s14.csv	L20	2	L20C0.2						19						9			405					1			1		0
EventList_s15.csv	L2	1	L2C0																187						1
EventList_s15.csv	L4	1	L4C0																229						1
EventList_s15.csv	L14	1	L14C0																18						1
EventList_s15.csv	L20	1	L20C0																15						1
EventList_s15.csv	L1	2	L1C0.1						71						3			359					1				1	0
EventList_s15.csv	L1	2	L1C0.2						71						3					107			1				1
EventList_s15.csv	L3	2	L3C0.1						82						2		301					48	1	1
EventList_s15.csv	L3	2	L3C0.2						82						2			349					1	1				0
EventList_s15.csv	L21	1	L21C0																	64							1
EventList_s15.csv	L22	1	L22C0																36						1
EventList_s15.csv	L23	1	L23C0																147						1
EventList_s15.csv	L24	1	L24C0																68						1
EventList_s15.csv	L6	2	L6C0.1						106				10					317					1		2			0
EventList_s15.csv	L6	3	L6C0.2.1	106		10			204			21							35				1		2
EventList_s15.csv	L6	3	L6C0.2.2	106		10			204			21							46				1		2
EventList_s15.csv	L7	2	L7C0.1						4					7					179						2
EventList_s15.csv	L7	2	L7C0.2						4					7					330						2
EventList_s15.csv	L8	2	L8C0.2						24					25				384					2					0
EventList_s15.csv	L8	2	L8C0.1						24					25				384					2					0
EventList_s15.csv	L9	2	L9C0.1						80						5			348					2					0
EventList_s15.csv	L9	2	L9C0.2						80						5			348					2					0
EventList_s15.csv	L10	2	L10C0.1						76						5			352					2					0
EventList_s15.csv	L10	2	L10C0.2						76						5			352					2					0
EventList_s15.csv	L11	2	L11C0.2						100			16						317					1		1			0
EventList_s15.csv	L11	3	L11C0.1.1	100	16				249							17			11				1		1
EventList_s15.csv	L12	2	L12C0.1						127			18								98							2
EventList_s15.csv	L12	2	L12C0.2						127			18								51							2
EventList_s15.csv	L13	2	L13C0.1						58			17							97						2
EventList_s15.csv	L13	2	L13C0.2						58			17							258						2
EventList_s15.csv	L15	2	L15C0.2						33					4				396					2					0
EventList_s15.csv	L15	3	L15C0.1.1	33			4		239							24		133					2					0
EventList_s15.csv	L16	2	L16C0.1						39						3			391					2					0
EventList_s15.csv	L16	2	L16C0.2						39						3			391					2					0
EventList_s15.csv	L17	2	L17C0.2						255					6				172					2					0
EventList_s15.csv	L17	3	L17C0.1.1	255			6		118							41		13					2					0
EventList_s15.csv	L18	2	L18C0.1						285					6				142					2					0
EventList_s15.csv	L18	2	L18C0.2						285					6				142					2					0
EventList_s15.csv	L19	2	L19C0.2						290			9						134					1		1			0
EventList_s15.csv	L19	2	L19C0.1						290			9							76				1		1
EventList_s17.csv	L2	1	L2C0																325						1
EventList_s17.csv	L1	2	L1C0.1						78						8			347					2					0
EventList_s17.csv	L1	2	L1C0.2						78						8			347					2					0
EventList_s17.csv	L3	2	L3C0.1						202					3			218					10		1			1
EventList_s17.csv	L3	2	L3C0.2						202					3			206			17				1			1
EventList_s17.csv	L5	3	L5C0.1.1	57				3	324			24						25					4					0
EventList_s17.csv	L5	3	L5C0.1.2	57				3	324			24						25					4					0
EventList_s17.csv	L5	3	L5C0.2.1	57				3	322			26						25					4					0
EventList_s17.csv	L5	3	L5C0.2.2	57				3	322			26						25					4					0
EventList_s17.csv	L8	2	L8C0.1						161						6			266					2					0
EventList_s17.csv	L8	2	L8C0.2						161						6			266					2					0
EventList_s17.csv	L9	2	L9C0.1						204		7							222					3					0
EventList_s17.csv	L9	2	L9C0.2						204		7							222					3					0
EventList_s17.csv	L9	2	L9C0.3						204		7							222					3					0
EventList_s17.csv	L10	2	L10C0.1						131		6								269						1		1
EventList_s17.csv	L10	2	L10C0.2						131		6									115					1		1
EventList_s17.csv	L11	2	L11C0.1						67			17							218						2
EventList_s17.csv	L11	2	L11C0.2						67			17							273						2
EventList_s17.csv	L12	2	L12C0.1						350							26		57					1					0
EventList_s17.csv	L13	2	L13C0.1						341			13						79					1		1			0
EventList_s17.csv	L13	2	L13C0.2						341			13							70				1		1
EventList_s17.csv	L4	2	L4C0.1						244				5					184					2					0
EventList_s17.csv	L4	2	L4C0.2						244				5					184					2					0
EventList_s16.csv	L4	1	L4C0																248						1
EventList_s16.csv	L8	1	L8C0																	246							1
EventList_s16.csv	L1	3	L1C0.1.1	20				3	271			24						115					3		1			0
EventList_s16.csv	L1	3	L1C0.1.2	20				3	271			24							108				3		1
EventList_s16.csv	L2	2	L2C0.1						38						4					102							2
EventList_s16.csv	L2	2	L2C0.2						38						4					15							2
EventList_s16.csv	L3	2	L3C0.1						13		23									105					2		1
EventList_s16.csv	L3	2	L3C0.2						13		23								209						2		1
EventList_s16.csv	L3	2	L3C0.3						13		23								269						2		1
EventList_s16.csv	L5	2	L5C0.1						243					6					145						2
EventList_s16.csv	L5	2	L5C0.2						243					6					143						2
EventList_s16.csv	L6	2	L6C0.1						191				4				157			31			1				1
EventList_s16.csv	L6	2	L6C0.2						191				4					238					1				1	0
EventList_s16.csv	L7	2	L7C0.1						327							22			80						1
EventList_s16.csv	L9	2	L9C0.1						99						3			331					1				1	0
EventList_s16.csv	L9	2	L9C0.2						99						3					257			1				1
EventList_s16.csv	L10	3	L10C0.1.1	28		14			227			29							38				2		2
EventList_s16.csv	L10	3	L10C0.1.2	28		14			227			29							45				2		2
EventList_s16.csv	L10	3	L10C0.2.1	28		14			240			20						131					2		2			0
EventList_s16.csv	L10	3	L10C0.2.2	28		14			240			20						131					2		2			0
EventList_s16.csv	L11	2	L11C0.1						33				10					390					1		1			0
EventList_s16.csv	L11	3	L11C0.2.1	33		10			219	20									127				1		1
EventList_s16.csv	L12	2	L12C0.2						9						4					25			2				1
EventList_s16.csv	L12	3	L12C0.1.1	9				4	337			26						57					2				1	0
EventList_s16.csv	L12	3	L12C0.1.2	9				4	337			26						57					2				1	0
EventList_s16.csv	L13	2	L13C0.1						112						4			317					3					0
EventList_s16.csv	L13	3	L13C0.2.1	112				4	260	13								44					3					0
EventList_s16.csv	L13	3	L13C0.2.2	112				4	260	13								44					3					0
EventList_s16.csv	L15	2	L15C0.2						59						4			370					4					0
EventList_s16.csv	L15	3	L15C0.1.1	59				4	243		9							118					4					0
EventList_s16.csv	L15	3	L15C0.1.2	59				4	243		9							118					4					0
EventList_s16.csv	L15	3	L15C0.1.3	59				4	243		9							118					4					0
EventList_s16.csv	L16	2	L16C0.1						287					5				141					2					0
EventList_s16.csv	L16	2	L16C0.2						287					5				141					2					0
EventList_s16.csv	L17	3	L17C0.1.1	140		3			176	20								94					2					0
EventList_s16.csv	L17	3	L17C0.2.1	140		3			215							26		49					2					0
EventList_s16.csv	L18	2	L18C0.1						204				11						205				1		1
EventList_s16.csv	L18	2	L18C0.2						204				11					218					1		1			0
EventList_s16.csv	L19	2	L19C0.2						54						4			375					3					0
EventList_s16.csv	L19	3	L19C0.1.1	54				4	309			25						41					3					0
EventList_s16.csv	L19	3	L19C0.1.2	54				4	309			25						41					3					0
EventList_s16.csv	L20	2	L20C0.1						142					4					246				1		1
EventList_s16.csv	L20	2	L20C0.2						142					4				287					1		1			0
EventList_s16.csv	L21	2	L21C0.1						47						7				123						2
EventList_s16.csv	L21	2	L21C0.2						47						7				97						2
EventList_s16.csv	L22	2	L22C0.1						345							22		66					1					0
EventList_s16.csv	L14	2	L14C0.1						59					4				370					3					0
EventList_s16.csv	L14	3	L14C0.2.1	59			4		243			9						118					3					0
EventList_s16.csv	L14	3	L14C0.2.2	59			4		243			9						118					3					0
EventList_s16.csv	L1	3	L1C0.2.1	20				3	293			22						95					3		1			0
EventList_s16.csv	L1	3	L1C0.2.2	20				3	293			22						95					3		1			0

## Sheet: S1_F Data
Experiment 1
level_0	Lineage	Generation	UniqueID	GMother;Interphase;Interphase	GMother;MitosisLength;Multipolar	GMother;MitosisLength;Slight	GMother;MitosisLength;OK	Mother;Interphase;Interphase	Mother;MitosisLength;FailedCTK	Mother;MitosisLength;Multipolar	Mother;MitosisLength;Multiple	Mother;MitosisLength;Slight	Mother;MitosisLength;OK	Mother;SlippageLength;Slippage	;Interphase;Interphase	Lives;Lives	Apoptosis;Apoptosis	Lost;Lost	Catastrophe;DeathInMitosis	LivesLineageCount	ApoptosisLineageCount	CatastropheLineageCount	LostLineageCount	Centrosome_Num
EventList_s28.csv	L0	2	L0C0.1					180		7							195				2
EventList_s28.csv	L0	2	L0C0.2					180		7							215				2
EventList_s28.csv	L1	2	L1C0.1					240		8							148				3
EventList_s28.csv	L1	2	L1C0.2					240		8							111				3
EventList_s28.csv	L1	2	L1C0.3					240		8							178				3
EventList_s28.csv	L2	2	L2C0.1					25		5							133				3
EventList_s28.csv	L2	2	L2C0.2					25		5							241				3
EventList_s28.csv	L2	2	L2C0.3					25		5							334				3
EventList_s28.csv	L3	1	L3C0														356				1
EventList_s28.csv	L4	1	L4C0														398				1
EventList_s28.csv	L5	1	L5C0														2				1
EventList_s28.csv	L6	2	L6C0.1					70				4					187			1	1
EventList_s28.csv	L6	2	L6C0.2					70				4				359				1	1			0
EventList_s28.csv	L7	2	L7C0.1					78		3							153				3
EventList_s28.csv	L7	2	L7C0.3					78		3							138				3
EventList_s28.csv	L7	2	L7C0.2					78		3							118				3
EventList_s28.csv	L8	2	L8C0.1					11					5				164				2
EventList_s28.csv	L8	2	L8C0.2					11					5				294				2
EventList_s28.csv	L9	1	L9C0												16			4					1
EventList_s28.csv	L10	2	L10C0.1					41			4						117				2
EventList_s28.csv	L10	2	L10C0.2					41			4						166				2
EventList_s28.csv	L11	2	L11C0.1					166				6				261				2				0
EventList_s28.csv	L11	2	L11C0.2					166				6				261				2				0
EventList_s28.csv	L12	1	L12C0														161				1
EventList_s28.csv	L13	2	L13C0.1					147				7						268		1			1
EventList_s28.csv	L13	2	L13C0.2					147				7				279				1			1	0
EventList_s28.csv	L14	2	L14C0.1					155				4						149					2
EventList_s28.csv	L14	2	L14C0.2					155				4						39					2
EventList_s29.csv	L0	2	L0C0.2					19					6				247				2
EventList_s29.csv	L0	3	L0C0.1.1	19			6	269	14								85				2
EventList_s29.csv	L1	2	L1C0.1					32			4						329				1		1
EventList_s29.csv	L1	2	L1C0.2					32			4							269			1		1
EventList_s29.csv	L2	2	L2C0.1					166		8							154				3
EventList_s29.csv	L2	2	L2C0.2					166		8							191				3
EventList_s29.csv	L2	2	L2C0.3					166		8							86				3
EventList_s29.csv	L3	2	L3C0.1					44		7							242				2
EventList_s29.csv	L3	2	L3C0.2					44		7							156				2
EventList_s29.csv	L4	2	L4C0.1					300	6								4				1
EventList_s29.csv	L5	2	L5C0.1					234				10				189				1	1			0
EventList_s29.csv	L5	2	L5C0.2					234				10					167			1	1
EventList_s29.csv	L6	2	L6C0.1					101		5							232				3
EventList_s29.csv	L6	2	L6C0.2					101		5							73				3
EventList_s29.csv	L6	2	L6C0.3					101		5							121				3
EventList_s29.csv	L7	2	L7C0.1					26				7					165				2
EventList_s29.csv	L7	2	L7C0.2					26				7					362				2
EventList_s29.csv	L8	2	L8C0.1					59		7						367				1		1		0
EventList_s29.csv	L8	2	L8C0.2					59		7					327				25	1		1
EventList_s29.csv	L9	1	L9C0													432				1				0
EventList_s29.csv	L10	2	L10C0.1					128			14							49			1		1
EventList_s29.csv	L10	2	L10C0.2					128			14						195				1		1
EventList_s27.csv	L0	3	L0C0.2.1	26			5	229		4							97			4	2
EventList_s27.csv	L0	3	L0C0.2.2	26			5	229		4						169				4	2			0
EventList_s27.csv	L0	3	L0C0.2.3	26			5	229		4						169				4	2			0
EventList_s27.csv	L0	3	L0C0.1.1	26			5	264		5						133				4	2			0
EventList_s27.csv	L0	3	L0C0.1.2	26			5	264		5							128			4	2
EventList_s27.csv	L0	3	L0C0.1.3	26			5	264		5						133				4	2			0
EventList_s27.csv	L1	2	L1C0.1					152				11				270				1	1			0
EventList_s27.csv	L1	3	L1C0.2.1	152		11		204	14								21			1	1
EventList_s27.csv	L2	2	L2C0.1					45			5						284				2
EventList_s27.csv	L2	2	L2C0.2					45			5						81				2
EventList_s27.csv	L3	2	L3C0.1					177		6						250				1	1			0
EventList_s27.csv	L3	2	L3C0.2					177		6							197			1	1
EventList_s27.csv	L4	2	L4C0.1					76		3							258				2
EventList_s27.csv	L4	2	L4C0.2					76		3							230				2
EventList_s27.csv	L5	1	L5C0														151				1
EventList_s27.csv	L6	2	L6C0.2					168		6							176				2
EventList_s27.csv	L6	2	L6C0.1					168		6							171				2
EventList_s27.csv	L7	2	L7C0.1					21	4						303				9			1
EventList_s27.csv	L8	2	L8C0.1					36			3				331				19			2
EventList_s27.csv	L8	2	L8C0.2					36			3				326				13			2
EventList_s27.csv	L9	2	L9C0.1					54		4							299				2
EventList_s27.csv	L9	2	L9C0.2					54		4							106				2
EventList_s27.csv	L10	2	L10C0.1					192			6							27		1			1
EventList_s27.csv	L10	2	L10C0.2					192			6					235				1			1	0
EventList_s27.csv	L11	2	L11C0.1					1					1			431				2				0
EventList_s27.csv	L11	2	L11C0.2					1					1			431				2				0
EventList_s26.csv	L0	2	L0C0.2					144		8							160				3
EventList_s26.csv	L0	2	L0C0.3					144		8							218				3
EventList_s26.csv	L0	3	L0C0.1.1	144	8			200	17								20				3
EventList_s26.csv	L1	2	L1C0.1					26		5						402				1		1		0
EventList_s26.csv	L1	2	L1C0.2					26		5					217				8	1		1
EventList_s26.csv	L2	2	L2C0.1					21					6				176				2
EventList_s26.csv	L2	2	L2C0.2					21					6				406				2
EventList_s26.csv	L4	1	L4C0												392				11			1
EventList_s26.csv	L5	2	L5C0.1					2		4							280				2
EventList_s26.csv	L5	3	L5C0.2.1	2	4			253	16								85				2
EventList_s30.csv	L0	2	L0C0.1					41		4							186				3
EventList_s30.csv	L0	2	L0C0.2					41		4							97				3
EventList_s30.csv	L0	2	L0C0.3					41		4							339				3
EventList_s30.csv	L2	2	L2C0.2					35		7							197				2
EventList_s30.csv	L2	2	L2C0.1					35		7							211				2
EventList_s30.csv	L3	2	L3C0.1					9		11							118				3
EventList_s30.csv	L3	2	L3C0.2					9		11							227				3
EventList_s30.csv	L3	2	L3C0.3					9		11							159				3
EventList_s30.csv	L4	2	L4C0.1					173		7							127				2
EventList_s30.csv	L4	2	L4C0.2					173		7							178				2
EventList_s30.csv	L5	2	L5C0.1					278		8							143			2	1
EventList_s30.csv	L5	2	L5C0.3					278		8						147				2	1			0
EventList_s30.csv	L5	2	L5C0.2					278		8						147				2	1			0
EventList_s30.csv	L6	2	L6C0.1					241		6						186				1	1			0
EventList_s30.csv	L6	2	L6C0.2					241		6							75			1	1
EventList_s30.csv	L7	2	L7C0.1					11				7			316				15	1		1
EventList_s30.csv	L7	3	L7C0.2.1	11		7		335	8							72				1		1		0
EventList_s30.csv	L8	2	L8C0.1					201		7						225				1	2			0
EventList_s30.csv	L8	2	L8C0.2					201		7							135			1	2
EventList_s30.csv	L8	2	L8C0.3					201		7							109			1	2
EventList_s30.csv	L1	2	L1C0.1					47						18			332				1
Experiment 2
level_0	Lineage	Generation	UniqueID	GMother;Interphase;Interphase	GMother;MitosisLength;Multipolar	GMother;MitosisLength;Slight	GMother;MitosisLength;OK	Mother;Interphase;Interphase	Mother;MitosisLength;Multipolar	Mother;MitosisLength;Disaster	Mother;MitosisLength;Multiple	Mother;MitosisLength;Slight	Mother;MitosisLength;OK	Mother;SlippageLength;Slippage	;Interphase;Interphase	Lives;Lives	Apoptosis;Apoptosis	Lost;Lost	Catastrophe;DeathInMitosis	Dividing;Dividing	LivesLineageCount	DividingLineageCount	ApoptosisLineageCount	CatastropheLineageCount	LostLineageCount	Centrosome_Num
EventList_s33.csv	L13	1	L13C0												174				6					1
EventList_s33.csv	L1	2	L1C0.1					96	5						154				7				2	1
EventList_s33.csv	L1	2	L1C0.2					96	5								184						2	1
EventList_s33.csv	L1	2	L1C0.3					96	5								137						2	1
EventList_s33.csv	L2	2	L2C0.1					76	6								205						3
EventList_s33.csv	L2	2	L2C0.2					76	6								113						3
EventList_s33.csv	L2	2	L2C0.3					76	6								160						3
EventList_s33.csv	L3	2	L3C0.1					39					6				157						2
EventList_s33.csv	L3	2	L3C0.2					39					6				208						2
EventList_s33.csv	L4	2	L4C0.1					57			5						166						2
EventList_s33.csv	L4	2	L4C0.2					57			5						216						2
EventList_s33.csv	L5	2	L5C0.1					44				4					251						2
EventList_s33.csv	L5	2	L5C0.2					44				4					263						2
EventList_s33.csv	L6	2	L6C0.1					50				8					200						2
EventList_s33.csv	L6	2	L6C0.2					50				8					260						2
EventList_s33.csv	L7	2	L7C0.1					124					2			307					2					0
EventList_s33.csv	L7	2	L7C0.2					124					2			307					2					0
EventList_s33.csv	L8	2	L8C0.1					115	7								94						3
EventList_s33.csv	L8	2	L8C0.2					115	7								175						3
EventList_s33.csv	L8	2	L8C0.3					115	7								185						3
EventList_s33.csv	L9	2	L9C0.1					177	5								186				2		1
EventList_s33.csv	L9	2	L9C0.2					177	5							251					2		1			0
EventList_s33.csv	L9	2	L9C0.3					177	5							251					2		1			0
EventList_s33.csv	L10	2	L10C0.1					229					3			201					2					0
EventList_s33.csv	L10	2	L10C0.2					229					3			201					2					0
EventList_s33.csv	L11	2	L11C0.2					8	6							419					1		3			0
EventList_s33.csv	L11	3	L11C0.1.1	8	6			165					3				109				1		3
EventList_s33.csv	L11	3	L11C0.1.2	8	6			165					3				177				1		3
EventList_s33.csv	L11	3	L11C0.1.3	8	6			165					3				163				1		3
EventList_s33.csv	L12	2	L12C0.1					106	21							306					3					0
EventList_s33.csv	L12	2	L12C0.2					106	21							306					3					0
EventList_s33.csv	L12	2	L12C0.3					106	21							306					3					0
EventList_s33.csv	L14	2	L14C0.1					105	3								298				1		2
EventList_s33.csv	L14	2	L14C0.2					105	3								194				1		2
EventList_s33.csv	L14	2	L14C0.3					105	3							325					1		2			0
EventList_s33.csv	L15	2	L15C0.1					26			7						69						1	1
EventList_s33.csv	L15	2	L15C0.2					26			7				309				18				1	1
EventList_s32.csv	L1	3	L1C0.1.1	4			3	346			4							36			3				1
EventList_s32.csv	L1	3	L1C0.1.2	4			3	346			4					76					3				1	0
EventList_s32.csv	L1	3	L1C0.2.1	4			3	352		18						56					3				1	0
EventList_s32.csv	L1	3	L1C0.2.2	4			3	352		18						56					3				1	0
EventList_s32.csv	L2	2	L2C0.1					61	4									13					1		1
EventList_s32.csv	L2	2	L2C0.2					61	4								183						1		1
EventList_s32.csv	L3	2	L3C0.1					77			10					346					2					0
EventList_s32.csv	L3	2	L3C0.2					77			10					346					2					0
EventList_s32.csv	L4	2	L4C0.1					136	14								127						3
EventList_s32.csv	L4	2	L4C0.2					136	14								112						3
EventList_s32.csv	L4	2	L4C0.3					136	14								214						3
EventList_s32.csv	L5	2	L5C0.1					36	8								355						3
EventList_s32.csv	L5	3	L5C0.2.1	36	8			338		6							34						3
EventList_s32.csv	L5	3	L5C0.2.2	36	8			338		6							34						3
EventList_s32.csv	L6	2	L6C0.2					90				4					142						2
EventList_s32.csv	L6	2	L6C0.1					90				4					102						2
EventList_s32.csv	L7	2	L7C0.1					8	10								225						2
EventList_s32.csv	L7	2	L7C0.2					8	10								225						2
EventList_s32.csv	L8	2	L8C0.1					9				6				418					2					0
EventList_s32.csv	L8	2	L8C0.2					9				6				418					2					0
EventList_s32.csv	L9	2	L9C0.1					9					7				144						2
EventList_s32.csv	L9	2	L9C0.2					9					7				139						2
EventList_s32.csv	L10	2	L10C0.1					179	5								149						3
EventList_s32.csv	L10	2	L10C0.2					179	5								149						3
EventList_s32.csv	L10	2	L10C0.3					179	5								232						3
EventList_s32.csv	L11	2	L11C0.1					57		5							235						2
EventList_s32.csv	L11	2	L11C0.2					57		5							274						2
EventList_s32.csv	L12	2	L12C0.2					100				5					284						2
EventList_s32.csv	L12	3	L12C0.1.1	100		5		234						24			36						2
EventList_s31.csv	L1	1	L1C0															416							1
EventList_s31.csv	L12	1	L12C0														172						1
EventList_s31.csv	L18	1	L18C0												241				7					1
EventList_s31.csv	L2	2	L2C0.1					122				11				300					2					0
EventList_s31.csv	L2	2	L2C0.2					122				11				300					2					0
EventList_s31.csv	L3	2	L3C0.1					130			6						181						2
EventList_s31.csv	L3	2	L3C0.2					130			6						151						2
EventList_s31.csv	L4	2	L4C0.1					95	9								168						2
EventList_s31.csv	L4	2	L4C0.2					95	9								144						2
EventList_s31.csv	L6	2	L6C0.1					113	7								69						3
EventList_s31.csv	L6	2	L6C0.2					113	7								134						3
EventList_s31.csv	L6	2	L6C0.3					113	7								145						3
EventList_s31.csv	L7	2	L7C0.1					50	11								165						3
EventList_s31.csv	L7	2	L7C0.2					50	11								154						3
EventList_s31.csv	L7	2	L7C0.3					50	11								73						3
EventList_s31.csv	L8	2	L8C0.1					174					7			252					2					0
EventList_s31.csv	L8	2	L8C0.2					174					7			252					2					0
EventList_s31.csv	L9	2	L9C0.1					26			8				321				55				1	1
EventList_s31.csv	L9	2	L9C0.2					26			8						189						1	1
EventList_s31.csv	L10	2	L10C0.1					248			7						142						2
EventList_s31.csv	L10	2	L10C0.2					248			7						178						2
EventList_s31.csv	L11	2	L11C0.1					275	7							151					1		1			0
EventList_s31.csv	L11	2	L11C0.2					275	7								106				1		1
EventList_s31.csv	L13	2	L13C0.1					60					10					259				1			1
EventList_s31.csv	L13	2	L13C0.2					60					10		355					8		1			1
EventList_s31.csv	L14	2	L14C0.1					91	11								122						3
EventList_s31.csv	L14	2	L14C0.2					91	11								131						3
EventList_s31.csv	L14	2	L14C0.3					91	11								196						3
EventList_s31.csv	L15	2	L15C0.1					40					5				374				1		1
EventList_s31.csv	L15	2	L15C0.2					40					5			388					1		1			0
EventList_s31.csv	L16	2	L16C0.1					185	13								193						2		1
EventList_s31.csv	L16	2	L16C0.2					185	13								229						2		1
EventList_s31.csv	L16	2	L16C0.3					185	13									84					2		1
EventList_s31.csv	L17	2	L17C0.1					116	5								181						3
EventList_s31.csv	L17	2	L17C0.2					116	5								152						3
EventList_s31.csv	L17	2	L17C0.3					116	5								205						3
EventList_s31.csv	L19	2	L19C0.1					182	5								132						2
EventList_s31.csv	L19	2	L19C0.2					182	5								179						2
EventList_s31.csv	L20	2	L20C0.1					232			9						150						2
EventList_s31.csv	L20	2	L20C0.2					232			9						150						2
EventList_s31.csv	L21	2	L21C0.1					31					5				166						2
EventList_s31.csv	L21	2	L21C0.2					31					5				335						2
EventList_s35.csv	L1	1	L1C0														396						1
EventList_s35.csv	L7	1	L7C0														259						1
EventList_s35.csv	L2	3	L2C0.1.1	6			6	317		9							84				1		3
EventList_s35.csv	L2	3	L2C0.1.2	6			6	317		9						95					1		3			0
EventList_s35.csv	L2	3	L2C0.2.1	6			6	349		6							66				1		3
EventList_s35.csv	L2	3	L2C0.2.2	6			6	349		6							62				1		3
EventList_s35.csv	L3	2	L3C0.1					177					8				122						2
EventList_s35.csv	L3	2	L3C0.2					177					8				133						2
EventList_s35.csv	L4	2	L4C0.1					197				5				231					2					0
EventList_s35.csv	L4	2	L4C0.2					197				5				231					2					0
EventList_s35.csv	L5	2	L5C0.1					50	9								127				2		1
EventList_s35.csv	L5	2	L5C0.2					50	9							374					2		1			0
EventList_s35.csv	L5	2	L5C0.3					50	9							374					2		1			0
EventList_s35.csv	L6	2	L6C0.2					9	6								168						3
EventList_s35.csv	L6	3	L6C0.1.1	9	6			204		5							89						3
EventList_s35.csv	L6	3	L6C0.1.2	9	6			204		5							181						3
EventList_s35.csv	L8	2	L8C0.1					188		9							142						2
EventList_s35.csv	L8	2	L8C0.2					188		9							138						2
EventList_s35.csv	L9	2	L9C0.1					241			8						172				1		1
EventList_s35.csv	L9	2	L9C0.2					241			8					184					1		1			0
EventList_s35.csv	L10	2	L10C0.1					157	5								214						3
EventList_s35.csv	L10	2	L10C0.2					157	5								152						3
EventList_s35.csv	L10	2	L10C0.3					157	5								248						3
EventList_s35.csv	L11	2	L11C0.1					237						27			58						1
EventList_s35.csv	L12	2	L12C0.1					308						13		112					1					0
EventList_s35.csv	L13	2	L13C0.1					6	7								145						3
EventList_s35.csv	L13	2	L13C0.2					6	7								343						3
EventList_s35.csv	L13	2	L13C0.3					6	7								150						3
EventList_s35.csv	L14	2	L14C0.1					85				8						292			1				1
EventList_s35.csv	L14	2	L14C0.2					85				8				340					1				1	0
EventList_s35.csv	L15	2	L15C0.1					205	12								106						2
EventList_s35.csv	L15	2	L15C0.2					205	12								89						2
EventList_s35.csv	L16	2	L16C0.1					18	5								138						3
EventList_s35.csv	L16	2	L16C0.2					18	5								203						3
EventList_s35.csv	L16	2	L16C0.3					18	5								116						3
EventList_s35.csv	L17	2	L17C0.1					126				7				300					1		1			0
EventList_s35.csv	L17	2	L17C0.2					126				7					113				1		1
EventList_s35.csv	L18	2	L18C0.1					171				7				255					1		1			0
EventList_s35.csv	L18	2	L18C0.2					171				7					240				1		1
EventList_s35.csv	L19	2	L19C0.1					135				5						59			1				1
EventList_s35.csv	L19	2	L19C0.2					135				5				293					1				1	0
EventList_s35.csv	L20	2	L20C0.1					65					3					332							2
EventList_s35.csv	L20	2	L20C0.2					65					3					195							2
EventList_s35.csv	L21	2	L21C0.1					62	7								105						2		1
EventList_s35.csv	L21	2	L21C0.2					62	7								228						2		1
EventList_s35.csv	L21	2	L21C0.3					62	7									33					2		1
EventList_s34.csv	L1	1	L1C0														138						1
EventList_s34.csv	L2	1	L2C0														249						1
EventList_s34.csv	L16	1	L16C0															185							1
EventList_s34.csv	L17	1	L17C0												270			6							1
EventList_s34.csv	L3	2	L3C0.1					32			5						141						2
EventList_s34.csv	L3	2	L3C0.2					32			5						272						2
EventList_s34.csv	L4	2	L4C0.1					61					3			369					1	1				0
EventList_s34.csv	L4	2	L4C0.2					61					3		369					0	1	1
EventList_s34.csv	L5	2	L5C0.1					297	7							129					3					0
EventList_s34.csv	L5	2	L5C0.2					297	7							129					3					0
EventList_s34.csv	L5	2	L5C0.3					297	7							129					3					0
EventList_s34.csv	L6	2	L6C0.1					278	11							144					2		1			0
EventList_s34.csv	L6	2	L6C0.2					278	11								99				2		1
EventList_s34.csv	L6	2	L6C0.3					278	11							144					2		1			0
EventList_s34.csv	L7	2	L7C0.1					139	4								171						3
EventList_s34.csv	L7	2	L7C0.2					139	4								80						3
EventList_s34.csv	L7	2	L7C0.3					139	4								239						3
EventList_s34.csv	L8	2	L8C0.1					38	6								87						2
EventList_s34.csv	L8	2	L8C0.2					38	6								151						2
EventList_s34.csv	L9	2	L9C0.1					111	6									124					2		1
EventList_s34.csv	L9	2	L9C0.2					111	6								126						2		1
EventList_s34.csv	L9	2	L9C0.3					111	6								108						2		1
EventList_s34.csv	L10	2	L10C0.1					39	7									11							3
EventList_s34.csv	L10	2	L10C0.2					39	7									22							3
EventList_s34.csv	L10	2	L10C0.3					39	7									338							3
EventList_s34.csv	L11	2	L11C0.1					85	4									258					2		2
EventList_s34.csv	L11	2	L11C0.2					85	4									104					2		2
EventList_s34.csv	L11	2	L11C0.3					85	4								115						2		2
EventList_s34.csv	L11	2	L11C0.4					85	4								96						2		2
EventList_s34.csv	L12	2	L12C0.1					90					9				334						2
EventList_s34.csv	L12	2	L12C0.2					90					9				232						2
EventList_s34.csv	L13	1	L13C0														79						1
EventList_s34.csv	L20	2	L20C0.1					85					4			344					2					0
EventList_s34.csv	L20	2	L20C0.2					85					4			344					2					0
EventList_s34.csv	L14	2	L14C0.1					158				3				272					1		1			0
EventList_s34.csv	L14	2	L14C0.2					158				3					174				1		1
EventList_s34.csv	L15	2	L15C0.1					102					5			326					2					0
EventList_s34.csv	L15	2	L15C0.2					102					5			326					2					0
EventList_s34.csv	L18	2	L18C0.1					255		7							78						3
EventList_s34.csv	L18	2	L18C0.2					255		7							81						3
EventList_s34.csv	L18	2	L18C0.3					255		7							119						3
EventList_s34.csv	L19	1	L19C0													432					1					0
EventList_s36.csv	L5	1	L5C0												288				26					1
EventList_s36.csv	L11	1	L11C0													432					1					0
EventList_s36.csv	L1	2	L1C0.1					168			7					258					2					0
EventList_s36.csv	L1	2	L1C0.2					168			7					258					2					0
EventList_s36.csv	L2	2	L2C0.1					59					3			371					2					0
EventList_s36.csv	L2	2	L2C0.2					59					3			371					2					0
EventList_s36.csv	L3	2	L3C0.1					17					5				131						1		1
EventList_s36.csv	L3	2	L3C0.2					17					5					72					1		1
EventList_s36.csv	L4	2	L4C0.1					78				9					97						2
EventList_s36.csv	L4	2	L4C0.2					78				9					68						2
EventList_s36.csv	L6	2	L6C0.1					43					15				63						2
EventList_s36.csv	L6	2	L6C0.2					43					15				315						2
EventList_s36.csv	L7	2	L7C0.1					125	7								59						3
EventList_s36.csv	L7	2	L7C0.2					125	7								137						3
EventList_s36.csv	L7	2	L7C0.3					125	7								177						3
EventList_s36.csv	L8	2	L8C0.1					176	4								175						4
EventList_s36.csv	L8	2	L8C0.2					176	4								142						4
EventList_s36.csv	L8	2	L8C0.3					176	4								136						4
EventList_s36.csv	L8	2	L8C0.4					176	4								144						4
EventList_s36.csv	L9	2	L9C0.1					345						12		76					1					0
EventList_s36.csv	L10	2	L10C0.1					37	4								159						3
EventList_s36.csv	L10	2	L10C0.2					37	4								180						3
EventList_s36.csv	L10	2	L10C0.3					37	4								165						3
