# Supplementary material for: Centrosome amplification primes ovarian cancer cells for apoptosis and potentiates the response to chemotherapy
Source: PLoS Biol. 2024 Sep 5;22(9):e3002759. doi: 10.1371/journal.pbio.3002759 (PMC11441705; doi:10.1371/journal.pbio.3002759)
Supplement: S2 Data — (XLSX) [file pbio.3002759.s020.xlsx]

## Sheet: S2_A Data
Experiment 1
level_0	Lineage	Generation	UniqueID	GMother;Interphase;Interphase	GMother;MitosisLength;Slight	GMother;MitosisLength;OK	Mother;Interphase;Interphase	Mother;MitosisLength;FailedCTK	Mother;MitosisLength;Multipolar	Mother;MitosisLength;Disaster	Mother;MitosisLength;Multiple	Mother;MitosisLength;Slight	Mother;MitosisLength;OK	Mother;SlippageLength;Slippage	;Interphase;Interphase	Lives;Lives	Apoptosis;Apoptosis	Lost;Lost	Catastrophe;DeathInMitosis	Dividing;Dividing	LivesLineageCount	DividingLineageCount	ApoptosisLineageCount	CatastropheLineageCount	LostLineageCount	Centrosome_Num
EventList_s33.csv	L1	2	L1C0.1				366			21						46					2					0
EventList_s33.csv	L1	2	L1C0.2				366			21						46					2					0
EventList_s33.csv	L2	2	L2C0.1				213				4					216					2					0
EventList_s33.csv	L2	2	L2C0.2				213				4					216					2					0
EventList_s33.csv	L3	2	L3C0.1				132						3			298					1				1	0
EventList_s33.csv	L3	2	L3C0.2				132						3					85			1				1
EventList_s33.csv	L4	2	L4C0.1				19						3					142							2
EventList_s33.csv	L4	2	L4C0.2				19						3					49							2
EventList_s33.csv	L5	2	L5C0.1				257	17									138						1
EventList_s33.csv	L6	2	L6C0.1				27						5					207							2
EventList_s33.csv	L6	2	L6C0.2				27						5					193							2
EventList_s33.csv	L7	3	L7C0.1.1	11		4	307			23						88					3				1	0
EventList_s33.csv	L7	3	L7C0.1.2	11		4	307			23								31			3				1
EventList_s33.csv	L7	3	L7C0.2.1	11		4	258				4					156					3				1	0
EventList_s33.csv	L7	3	L7C0.2.2	11		4	258				4					156					3				1	0
EventList_s33.csv	L8	2	L8C0.1				38						4			391					3					0
EventList_s33.csv	L8	3	L8C0.2.1	38		4	358			25						8					3					0
EventList_s33.csv	L8	3	L8C0.2.2	38		4	358			25						8					3					0
EventList_s33.csv	L9	3	L9C0.1.1	16		4	289			20						104					2		2			0
EventList_s33.csv	L9	3	L9C0.1.2	16		4	289			20							66				2		2
EventList_s33.csv	L9	3	L9C0.2.1	16		4	273			18						122					2		2			0
EventList_s33.csv	L9	3	L9C0.2.2	16		4	273			18							67				2		2
EventList_s33.csv	L10	2	L10C0.1				14				4					415					1	1				0
EventList_s33.csv	L10	2	L10C0.2				14				4				411					4	1	1
EventList_s33.csv	L11	2	L11C0.1				189				5					239					2					0
EventList_s33.csv	L11	2	L11C0.2				189				5					239					2					0
EventList_s33.csv	L12	2	L12C0.1				194					7				232					2					0
EventList_s33.csv	L12	2	L12C0.2				194					7				232					2					0
EventList_s33.csv	L13	2	L13C0.1				98					4				331					2					0
EventList_s33.csv	L13	2	L13C0.2				98					4				331					2					0
EventList_s33.csv	L14	2	L14C0.2				3						4			426					2					0
EventList_s33.csv	L14	3	L14C0.1.1	3		4	320	41								65					2					0
EventList_s33.csv	L15	2	L15C0.1				259					4				170					2					0
EventList_s33.csv	L15	2	L15C0.2				259					4				170					2					0
EventList_s33.csv	L16	2	L16C0.1				189				4						187						2
EventList_s33.csv	L16	2	L16C0.2				189				4						216						2
EventList_s32.csv	L1	2	L1C0.1				33					9						64			1				1
EventList_s32.csv	L1	2	L1C0.2				33					9				391					1				1	0
EventList_s32.csv	L2	2	L2C0.1				72						3			358					2					0
EventList_s32.csv	L2	2	L2C0.2				72						3			358					2					0
EventList_s32.csv	L3	2	L3C0.1				155						3			275					2					0
EventList_s32.csv	L3	2	L3C0.2				155						3			275					2					0
EventList_s32.csv	L4	2	L4C0.1				114						4			315					1	1				0
EventList_s32.csv	L4	2	L4C0.2				114						4		285					30	1	1
EventList_s32.csv	L5	2	L5C0.1				125						4			304					2					0
EventList_s32.csv	L5	2	L5C0.2				125						4			304					2					0
EventList_s32.csv	L6	2	L6C0.1				42						4					302			1				1
EventList_s32.csv	L6	2	L6C0.2				42						4			387					1				1	0
EventList_s32.csv	L7	2	L7C0.2				56						3			374					3					0
EventList_s32.csv	L7	3	L7C0.1.1	56		3	309			20						45					3					0
EventList_s32.csv	L7	3	L7C0.1.2	56		3	309			20						45					3					0
EventList_s32.csv	L8	2	L8C0.1				202					3				228					2					0
EventList_s32.csv	L8	2	L8C0.2				202					3				228					2					0
EventList_s32.csv	L9	2	L9C0.1				185					3				245					2					0
EventList_s32.csv	L9	2	L9C0.2				185					3				245					2					0
EventList_s31.csv	L1	2	L1C0.1				73					3				357					2					0
EventList_s31.csv	L1	2	L1C0.2				73					3				357					2					0
EventList_s31.csv	L2	2	L2C0.1				304			7							68				1		1
EventList_s31.csv	L2	2	L2C0.2				304			7						122					1		1			0
EventList_s31.csv	L3	2	L3C0.1				218				3						197						2
EventList_s31.csv	L3	2	L3C0.2				218				3						174						2
EventList_s31.csv	L4	2	L4C0.1				94						4			335					2					0
EventList_s31.csv	L4	2	L4C0.2				94						4			335					2					0
EventList_s31.csv	L5	2	L5C0.1				102						4			327					2					0
EventList_s31.csv	L5	2	L5C0.2				102						4			327					2					0
EventList_s31.csv	L6	2	L6C0.1				99						4			330					2					0
EventList_s31.csv	L6	2	L6C0.2				99						4			330					2					0
EventList_s31.csv	L7	2	L7C0.1				118						2			313					2					0
EventList_s31.csv	L7	2	L7C0.2				118						2			313					2					0
EventList_s31.csv	L8	2	L8C0.1				32						3			398					2					0
EventList_s31.csv	L8	3	L8C0.2.1	32		3	347							25		26					2					0
EventList_s31.csv	L9	1	L9C0													432					1					0
EventList_s31.csv	L10	1	L10C0													432					1					0
EventList_s31.csv	L11	2	L11C0.1				31						3		318				37				1	1
EventList_s31.csv	L11	3	L11C0.2.1	31		3	314	24									7						1	1
EventList_s31.csv	L12	2	L12C0.1				87						4			342					2					0
EventList_s31.csv	L12	2	L12C0.2				87						4			342					2					0
EventList_s31.csv	L13	2	L13C0.1				277				7						130				1		1
EventList_s31.csv	L13	2	L13C0.2				277				7					149					1		1			0
EventList_s31.csv	L14	2	L14C0.1				268				6						157				1		1
EventList_s31.csv	L14	2	L14C0.2				268				6					159					1		1			0
EventList_s35.csv	L1	2	L1C0.1				57	17									97						1
EventList_s35.csv	L2	2	L2C0.1				194				4					235					2					0
EventList_s35.csv	L2	2	L2C0.2				194				4					235					2					0
EventList_s35.csv	L3	1	L3C0												14				70					1
EventList_s35.csv	L4	2	L4C0.1				65						3			365					2					0
EventList_s35.csv	L4	2	L4C0.2				65						3			365					2					0
EventList_s35.csv	L5	1	L5C0														245						1
EventList_s35.csv	L6	1	L6C0														77						1
EventList_s35.csv	L7	1	L7C0												148				78					1
EventList_s35.csv	L8	2	L8C0.1				110				3					320					1		1			0
EventList_s35.csv	L8	2	L8C0.2				110				3						219				1		1
EventList_s35.csv	L9	2	L9C0.1				88					3				342					2					0
EventList_s35.csv	L9	2	L9C0.2				88					3				342					2					0
EventList_s35.csv	L10	2	L10C0.1				104						4			325					2					0
EventList_s35.csv	L10	2	L10C0.2				104						4			325					2					0
EventList_s35.csv	L11	2	L11C0.1				135					2				296					2					0
EventList_s35.csv	L11	2	L11C0.2				135					2				296					2					0
EventList_s35.csv	L12	2	L12C0.1				90						3			340					2					0
EventList_s35.csv	L12	2	L12C0.2				90						3			340					2					0
EventList_s35.csv	L13	2	L13C0.2				60					3				370					2					0
EventList_s35.csv	L13	3	L13C0.1.1	60	3		254	15								101					2					0
EventList_s35.csv	L14	2	L14C0.1				189				7						205				1		1
EventList_s35.csv	L14	2	L14C0.2				189				7					237					1		1			0
EventList_s34.csv	L1	2	L1C0.1				18					4				411					2					0
EventList_s34.csv	L1	2	L1C0.2				18					4				411					2					0
EventList_s34.csv	L2	2	L2C0.1				102						6			325					2					0
EventList_s34.csv	L2	2	L2C0.2				102						6			325					2					0
EventList_s34.csv	L3	1	L3C0														237						1
EventList_s34.csv	L4	2	L4C0.1				99						4			330					2					0
EventList_s34.csv	L4	2	L4C0.2				99						4			330					2					0
EventList_s34.csv	L5	2	L5C0.1				74		6							353					2					0
EventList_s34.csv	L5	2	L5C0.2				74		6							353					2					0
EventList_s34.csv	L6	2	L6C0.1				112				8					313					2					0
EventList_s34.csv	L6	2	L6C0.2				112				8					313					2					0
EventList_s34.csv	L7	2	L7C0.1				105						2					182			1				1
EventList_s34.csv	L7	2	L7C0.2				105						2			326					1				1	0
EventList_s34.csv	L8	3	L8C0.1.1	1		4	298	30								100					2					0
EventList_s34.csv	L8	3	L8C0.2.1	1		4	377	29								22					2					0
EventList_s34.csv	L9	2	L9C0.1				138						4			291					2					0
EventList_s34.csv	L9	2	L9C0.2				138						4			291					2					0
EventList_s34.csv	L10	2	L10C0.1				144					3				286					2					0
EventList_s34.csv	L10	2	L10C0.2				144					3				286					2					0
EventList_s34.csv	L11	2	L11C0.1				342	19								72					1					0
EventList_s34.csv	L12	2	L12C0.1				41					4				388					1				1	0
EventList_s34.csv	L12	2	L12C0.2				41					4						29			1				1
EventList_s34.csv	L13	2	L13C0.1				180					5					237						2
EventList_s34.csv	L13	2	L13C0.2				180					5					91						2
Experiment 2
level_0	Lineage	Generation	UniqueID	GGMother;Interphase;Interphase	GGMother;MitosisLength;OK	GMother;Interphase;Interphase	GMother;MitosisLength;Multiple	GMother;MitosisLength;Slight	GMother;MitosisLength;OK	Mother;Interphase;Interphase	Mother;MitosisLength;FailedCTK	Mother;MitosisLength;Multipolar	Mother;MitosisLength;Disaster	Mother;MitosisLength;Multiple	Mother;MitosisLength;Slight	Mother;MitosisLength;OK	Mother;SlippageLength;Slippage	;Interphase;Interphase	Lives;Lives	Apoptosis;Apoptosis	Lost;Lost	Catastrophe;DeathInMitosis	Dividing;Dividing	LivesLineageCount	DividingLineageCount	ApoptosisLineageCount	CatastropheLineageCount	LostLineageCount	Centrosome_Num
EventList_s39.csv	L3	1	L3C0																		103							1
EventList_s39.csv	L10	1	L10C0																432					1					0
EventList_s39.csv	L11	1	L11C0																432					1					0
EventList_s39.csv	L1	2	L1C0.1							4						3					176			1				1
EventList_s39.csv	L1	2	L1C0.2							4						3			426					1				1	0
EventList_s39.csv	L2	3	L2C0.1.1			18		3		279							25		108					3					0
EventList_s39.csv	L2	3	L2C0.2.1			18		3		306			38						68					3					0
EventList_s39.csv	L2	3	L2C0.2.2			18		3		306			38						68					3					0
EventList_s39.csv	L4	2	L4C0.1							247				6						94				1		1
EventList_s39.csv	L4	2	L4C0.2							247				6					180					1		1			0
EventList_s39.csv	L5	3	L5C0.1.1			2			3	248			5							150						4
EventList_s39.csv	L5	3	L5C0.1.2			2			3	248			5							130						4
EventList_s39.csv	L6	2	L6C0.1							27				3					403					2					0
EventList_s39.csv	L6	2	L6C0.2							27				3					403					2					0
EventList_s39.csv	L7	2	L7C0.1							231				8							71					1		1
EventList_s39.csv	L7	2	L7C0.2							231				8						166						1		1
EventList_s39.csv	L8	2	L8C0.1							42						4			387					1				1	0
EventList_s39.csv	L8	2	L8C0.2							42						4					256			1				1
EventList_s39.csv	L9	2	L9C0.1							87						2			344					2					0
EventList_s39.csv	L9	2	L9C0.2							87						2			344					2					0
EventList_s39.csv	L12	2	L12C0.1							31						3					143			1				1
EventList_s39.csv	L12	2	L12C0.2							31						3			399					1				1	0
EventList_s39.csv	L13	2	L13C0.1							74				8							53			1				1
EventList_s39.csv	L13	2	L13C0.2							74				8					351					1				1	0
EventList_s39.csv	L14	2	L14C0.1							103					2				328					2					0
EventList_s39.csv	L14	2	L14C0.2							103					2				328					2					0
EventList_s39.csv	L15	2	L15C0.1							16						4			413					2					0
EventList_s39.csv	L15	2	L15C0.2							16						4			413					2					0
EventList_s39.csv	L16	2	L16C0.1							164		5								155						3
EventList_s39.csv	L16	2	L16C0.2							164		5								180						3
EventList_s39.csv	L16	2	L16C0.3							164		5								175						3
EventList_s39.csv	L17	2	L17C0.1							146						6				178						2
EventList_s39.csv	L17	2	L17C0.2							146						6				195						2
EventList_s39.csv	L18	2	L18C0.1							2					4				427					2					0
EventList_s39.csv	L18	2	L18C0.2							2					4				427					2					0
EventList_s39.csv	L5	3	L5C0.2.1			2			3	213			10							145						4
EventList_s39.csv	L5	3	L5C0.2.2			2			3	213			10							117						4
EventList_s38.csv	L1	1	L1C0																		65							1
EventList_s38.csv	L5	1	L5C0																	366						1
EventList_s38.csv	L12	1	L12C0																		330							1
EventList_s38.csv	L2	2	L2C0.1							69						3			361					2					0
EventList_s38.csv	L2	2	L2C0.2							69						3			361					2					0
EventList_s38.csv	L3	2	L3C0.1							255	5									154						1
EventList_s38.csv	L4	2	L4C0.1							30						2			401					2					0
EventList_s38.csv	L4	2	L4C0.2							30						2			401					2					0
EventList_s38.csv	L7	2	L7C0.1							28						3		349				51		1			1
EventList_s38.csv	L7	2	L7C0.2							28						3			402					1			1		0
EventList_s38.csv	L8	2	L8C0.1							4						2			427					1			1		0
EventList_s38.csv	L8	2	L8C0.2							4						2		387				31		1			1
EventList_s38.csv	L10	2	L10C0.1							301				15					117					2					0
EventList_s38.csv	L10	2	L10C0.2							301				15					117					2					0
EventList_s38.csv	L9	1	L9C0																432					1					0
EventList_s38.csv	L6	1	L6C0																432					1					0
EventList_s37.csv	L3	1	L3C0																	165						1
EventList_s37.csv	L12	1	L12C0																		23							1
EventList_s37.csv	L1	2	L1C0.1							112						3			318					2					0
EventList_s37.csv	L1	2	L1C0.2							112						3			318					2					0
EventList_s37.csv	L2	2	L2C0.1							93					6				334					2					0
EventList_s37.csv	L2	2	L2C0.2							93					6				334					2					0
EventList_s37.csv	L5	2	L5C0.1							112						3			318					2					0
EventList_s37.csv	L5	2	L5C0.2							112						3			318					2					0
EventList_s37.csv	L6	2	L6C0.1							60						3			370					2					0
EventList_s37.csv	L6	2	L6C0.2							60						3			370					2					0
EventList_s37.csv	L7	2	L7C0.1							210	6									162						1
EventList_s37.csv	L8	2	L8C0.1							107						8				185						2
EventList_s37.csv	L8	2	L8C0.2							107						8				184						2
EventList_s37.csv	L9	2	L9C0.1							173				3							64							2
EventList_s37.csv	L9	2	L9C0.2							173				3							234							2
EventList_s37.csv	L10	2	L10C0.2							25						3		367					38	1	1	1
EventList_s37.csv	L10	3	L10C0.1.1			25			3	274			15						116					1	1	1			0
EventList_s37.csv	L10	3	L10C0.1.2			25			3	274			15							105				1	1	1
EventList_s37.csv	L11	2	L11C0.1							373							41		19					1					0
EventList_s37.csv	L13	2	L13C0.2							26						3			404					3					0
EventList_s37.csv	L13	3	L13C0.1.1			26			3	343			16						45					3					0
EventList_s37.csv	L13	3	L13C0.1.2			26			3	343			16						45					3					0
EventList_s37.csv	L14	2	L14C0.1							223				3						181				1		1
EventList_s37.csv	L14	2	L14C0.2							223				3					207					1		1			0
EventList_s37.csv	L18	2	L18C0.1							26						3					37					1		1
EventList_s37.csv	L18	2	L18C0.2							26						3				169						1		1
EventList_s37.csv	L21	2	L21C0.1							55					4				374					1		1			0
EventList_s37.csv	L21	2	L21C0.2							55					4					355				1		1
EventList_s37.csv	L22	2	L22C0.1							107						3			323					2					0
EventList_s37.csv	L22	2	L22C0.2							107						3			323					2					0
EventList_s37.csv	L23	2	L23C0.1							156					3				274					1		1			0
EventList_s37.csv	L23	2	L23C0.2							156					3					182				1		1
EventList_s37.csv	L24	2	L24C0.1							141					2				290					2					0
EventList_s37.csv	L24	2	L24C0.2							141					2				290					2					0
EventList_s37.csv	L25	2	L25C0.1							131					3				299					1		1			0
EventList_s37.csv	L25	2	L25C0.2							131					3					248				1		1
EventList_s37.csv	L26	2	L26C0.1							87					5				341					2					0
EventList_s37.csv	L26	2	L26C0.2							87					5				341					2					0
EventList_s37.csv	L27	2	L27C0.1							62						3			368					2					0
EventList_s37.csv	L27	2	L27C0.2							62						3			368					2					0
EventList_s37.csv	L4	1	L4C0																432					1					0
EventList_s37.csv	L15	1	L15C0																		102							1
EventList_s37.csv	L16	2	L16C0.1							3					4					277						4
EventList_s37.csv	L16	3	L16C0.2.1			3		4		301		10								10						4
EventList_s37.csv	L16	3	L16C0.2.2			3		4		301		10								10						4
EventList_s37.csv	L16	3	L16C0.2.3			3		4		301		10								68						4
EventList_s37.csv	L19	2	L19C0.1							5						4			424					2					0
EventList_s37.csv	L19	2	L19C0.2							5						4			424					2					0
EventList_s41.csv	L3	1	L3C0															332				43					1
EventList_s41.csv	L5	1	L5C0															268				50					1
EventList_s41.csv	L9	1	L9C0																	371						1
EventList_s41.csv	L15	1	L15C0																		50							1
EventList_s41.csv	L2	2	L2C0.1							109					2				322					2					0
EventList_s41.csv	L2	2	L2C0.2							109					2				322					2					0
EventList_s41.csv	L4	2	L4C0.1							256	6								171					1					0
EventList_s41.csv	L6	2	L6C0.1							171					6				256					2					0
EventList_s41.csv	L6	2	L6C0.2							171					6				256					2					0
EventList_s41.csv	L7	2	L7C0.1							117				5					311					2					0
EventList_s41.csv	L7	2	L7C0.2							117				5					311					2					0
EventList_s41.csv	L8	2	L8C0.1							27						3			403					1			1		0
EventList_s41.csv	L8	2	L8C0.2							27						3		324				24		1			1
EventList_s41.csv	L10	2	L10C0.1							320			20						93					2					0
EventList_s41.csv	L10	2	L10C0.2							320			20						93					2					0
EventList_s41.csv	L11	2	L11C0.1							329			16						88					2					0
EventList_s41.csv	L11	2	L11C0.2							329			16						88					2					0
EventList_s41.csv	L12	3	L12C0.1.2			2			2	254				5					170					1		4			0
EventList_s41.csv	L12	4	L12C0.1.1.1	2	2	254	5			65			16							79				1		4
EventList_s41.csv	L12	4	L12C0.1.1.2	2	2	254	5			65			16							41				1		4
EventList_s41.csv	L12	3	L12C0.2.1			2			2	236				7						183				1		4
EventList_s41.csv	L12	3	L12C0.2.2			2			2	236				7						144				1		4
EventList_s41.csv	L13	2	L13C0.1							11						3					88						1	1
EventList_s41.csv	L13	2	L13C0.2							11						3		343				36					1	1
EventList_s41.csv	L16	2	L16C0.1							273	22									134						1
EventList_s41.csv	L17	2	L17C0.1							212					5				216					2					0
EventList_s41.csv	L17	2	L17C0.2							212					5				216					2					0
EventList_s41.csv	L18	2	L18C0.1							104						3			326					2					0
EventList_s41.csv	L18	2	L18C0.2							104						3			326					2					0
EventList_s41.csv	L20	2	L20C0.1							25						4			404					1				1	0
EventList_s41.csv	L20	2	L20C0.2							25						4					188			1				1
EventList_s41.csv	L22	1	L22C0																		243							1
EventList_s40.csv	L1	1	L1C0																		227							1
EventList_s40.csv	L22	1	L22C0															181			10							1
EventList_s40.csv	L2	2	L2C0.1							292	18								123					1					0
EventList_s40.csv	L3	2	L3C0.1							202					5					177				1		1
EventList_s40.csv	L3	2	L3C0.2							202					5				226					1		1			0
EventList_s40.csv	L4	2	L4C0.1							279			10						144					1		1			0
EventList_s40.csv	L4	2	L4C0.2							279			10							109				1		1
EventList_s40.csv	L5	2	L5C0.1							191	10									148						1
EventList_s40.csv	L6	2	L6C0.1							211	22									97						1
EventList_s40.csv	L7	2	L7C0.1							123				4					306					1		1			0
EventList_s40.csv	L7	2	L7C0.2							123				4						264				1		1
EventList_s40.csv	L8	2	L8C0.1							135					3				295					2					0
EventList_s40.csv	L8	2	L8C0.2							135					3				295					2					0
EventList_s40.csv	L9	2	L9C0.2							27						3			403					3					0
EventList_s40.csv	L9	3	L9C0.1.1			27			3	321			26						56					3					0
EventList_s40.csv	L9	3	L9C0.1.2			27			3	321			26						56					3					0
EventList_s40.csv	L10	2	L10C0.1							114						3			316					2					0
EventList_s40.csv	L10	2	L10C0.2							114						3			316					2					0
EventList_s40.csv	L11	2	L11C0.1							201	8									139						1
EventList_s40.csv	L12	2	L12C0.1							207				6						142						2
EventList_s40.csv	L12	2	L12C0.2							207				6						162						2
EventList_s40.csv	L13	2	L13C0.2							3						3		336				26				1	1
EventList_s40.csv	L13	3	L13C0.1.1			3			3	272	23									129						1	1
EventList_s40.csv	L14	2	L14C0.1							267				6					160					2					0
EventList_s40.csv	L14	2	L14C0.2							267				6					160					2					0
EventList_s40.csv	L15	3	L15C0.2.1			9			3	208				3					210					2		2			0
EventList_s40.csv	L15	3	L15C0.2.2			9			3	208				3						179				2		2
EventList_s40.csv	L15	3	L15C0.1.1			9			3	244			8							148				2		2
EventList_s40.csv	L15	3	L15C0.1.2			9			3	244			8						169					2		2			0
EventList_s40.csv	L16	2	L16C0.1							49					3				381					1				1	0
EventList_s40.csv	L16	2	L16C0.2							49					3						177			1				1
EventList_s40.csv	L17	2	L17C0.1							119						4		164				24					2
EventList_s40.csv	L17	2	L17C0.2							119						4		281				21					2
EventList_s40.csv	L18	2	L18C0.1							90					3						182			1				1
EventList_s40.csv	L18	2	L18C0.2							90					3				340					1				1	0
EventList_s40.csv	L19	2	L19C0.1							10						3			420					2					0
EventList_s40.csv	L19	3	L19C0.2.1			10			3	367	22								31					2					0
EventList_s40.csv	L20	2	L20C0.1							46						5					17			1				1
EventList_s40.csv	L20	2	L20C0.2							46						5			382					1				1	0
EventList_s40.csv	L21	2	L21C0.1							200				2						215						2
EventList_s40.csv	L21	2	L21C0.2							200				2						231						2
EventList_s40.csv	L23	2	L23C0.1							213				8						173						2
EventList_s40.csv	L23	2	L23C0.2							213				8						212						2
EventList_s40.csv	L24	2	L24C0.1							208			70							80						1		1
EventList_s40.csv	L24	2	L24C0.2							208			70								65					1		1
EventList_s40.csv	L25	2	L25C0.1							42						3			388					2					0
EventList_s40.csv	L25	2	L25C0.2							42						3			388					2					0
EventList_s40.csv	L26	2	L26C0.1							18						4		404					7		1		1
EventList_s40.csv	L26	2	L26C0.2							18						4		363				34			1		1

## Sheet: S2_B Data
Experiment 1
level_0	Lineage	Generation	UniqueID	GMother;Interphase;Interphase	GMother;MitosisLength;Slight	GMother;MitosisLength;OK	Mother;Interphase;Interphase	Mother;MitosisLength;FailedCTK	Mother;MitosisLength;Multipolar	Mother;MitosisLength;Disaster	Mother;MitosisLength;Multiple	Mother;MitosisLength;Slight	Mother;MitosisLength;OK	;Interphase;Interphase	Lives;Lives	Apoptosis;Apoptosis	Lost;Lost	Catastrophe;DeathInMitosis	Dividing;Dividing	LivesLineageCount	DividingLineageCount	ApoptosisLineageCount	CatastropheLineageCount	LostLineageCount	Centrosome_Num
EventList_s8.csv	L1	2	L1C0.1				33					5			395					2					0
EventList_s8.csv	L1	2	L1C0.2				33					5			395					2					0
EventList_s8.csv	L2	2	L2C0.1				152				6					184						2
EventList_s8.csv	L2	2	L2C0.2				152				6					206						2
EventList_s8.csv	L3	1	L3C0														156							1
EventList_s8.csv	L4	2	L4C0.1				115					9			309					2					0
EventList_s8.csv	L4	2	L4C0.2				115					9			309					2					0
EventList_s8.csv	L5	2	L5C0.1				176				11				246					1		1			0
EventList_s8.csv	L5	2	L5C0.2				176				11					88				1		1
EventList_s8.csv	L6	1	L6C0											131				7					1
EventList_s8.csv	L7	2	L7C0.1				34						3				183			1				1
EventList_s8.csv	L7	2	L7C0.2				34						3		396					1				1	0
EventList_s8.csv	L8	1	L8C0													61						1
EventList_s8.csv	L9	1	L9C0													50						1
EventList_s8.csv	L10	2	L10C0.1				4				7						288						1	1
EventList_s8.csv	L10	2	L10C0.2				4				7			307				29					1	1
EventList_s8.csv	L11	2	L11C0.1				42						4		387					2					0
EventList_s8.csv	L11	2	L11C0.2				42						4		387					2					0
EventList_s8.csv	L12	2	L12C0.1				100						9	208				20		1			1
EventList_s8.csv	L12	2	L12C0.2				100						9		324					1			1		0
EventList_s8.csv	L13	2	L13C0.1				21						10		402					2					0
EventList_s8.csv	L13	2	L13C0.2				21						10		402					2					0
EventList_s8.csv	L14	1	L14C0														64							1
EventList_s8.csv	L15	2	L15C0.1				14						4				193			1				1
EventList_s8.csv	L15	3	L15C0.2.1	14		4	343	27							45					1				1	0
EventList_s8.csv	L16	1	L16C0												432					1					0
EventList_s8.csv	L17	2	L17C0.1				126					7				285						2
EventList_s8.csv	L17	3	L17C0.2.1	126	7		179	18								103						2
EventList_s8.csv	L18	2	L18C0.1				99						7		327					1			1		0
EventList_s8.csv	L18	2	L18C0.2				99						7	301				12		1			1
EventList_s8.csv	L19	2	L19C0.1				133					8				118				1		1
EventList_s8.csv	L19	2	L19C0.2				133					8			292					1		1			0
EventList_s8.csv	L20	2	L20C0.1				133				7				293					2					0
EventList_s8.csv	L20	2	L20C0.2				133				7				293					2					0
EventList_s8.csv	L21	2	L21C0.1				140						3			144				1		1
EventList_s8.csv	L21	2	L21C0.2				140						3		290					1		1			0
EventList_s8.csv	L22	1	L22C0												432					1					0
EventList_s8.csv	L23	2	L23C0.1				130				8				295					2					0
EventList_s8.csv	L23	2	L23C0.2				130				8				295					2					0
EventList_s8.csv	L24	2	L24C0.1				84					6				162						1		1
EventList_s8.csv	L24	2	L24C0.2				84					6					108					1		1
EventList_s8.csv	L25	2	L25C0.1				88	15							330					1					0
EventList_s8.csv	L26	2	L26C0.1				155					5				161				1		1
EventList_s8.csv	L26	2	L26C0.2				155					5			273					1		1			0
EventList_s9.csv	L1	2	L1C0.1				35				8				390					2					0
EventList_s9.csv	L1	2	L1C0.2				35				8				390					2					0
EventList_s9.csv	L2	2	L2C0.1				14					6			413					2					0
EventList_s9.csv	L2	2	L2C0.2				14					6			413					2					0
EventList_s9.csv	L3	2	L3C0.1				156	9								4						1
EventList_s9.csv	L4	2	L4C0.1				86					8				321						2
EventList_s9.csv	L4	2	L4C0.2				86					8				313						2
EventList_s9.csv	L5	1	L5C0													376						1
EventList_s9.csv	L6	1	L6C0											202				27					1
EventList_s9.csv	L7	2	L7C0.1				19						5		409					2					0
EventList_s9.csv	L7	2	L7C0.2				19						5		409					2					0
EventList_s9.csv	L8	2	L8C0.1				87						4		342					1		1			0
EventList_s9.csv	L8	2	L8C0.2				87						4			255				1		1
EventList_s9.csv	L9	1	L9C0											262				36					1
EventList_s9.csv	L10	1	L10C0											420					13		1
EventList_s9.csv	L11	2	L11C0.1				105					8				251				1		1
EventList_s9.csv	L11	2	L11C0.2				105					8			320					1		1			0
EventList_s9.csv	L12	2	L12C0.1				106				8					218						1		1
EventList_s9.csv	L12	2	L12C0.2				106				8						238					1		1
EventList_s9.csv	L13	2	L13C0.1				112					8			313					1		1			0
EventList_s9.csv	L13	2	L13C0.2				112					8				202				1		1
EventList_s9.csv	L14	2	L14C0.1				116					6			311					1		1			0
EventList_s9.csv	L14	2	L14C0.2				116					6				263				1		1
EventList_s9.csv	L15	1	L15C0													228						1
EventList_s9.csv	L16	2	L16C0.1				139					5				260				1		1
EventList_s9.csv	L16	2	L16C0.2				139					5			289					1		1			0
EventList_s9.csv	L17	2	L17C0.1				139					6			288					2					0
EventList_s9.csv	L17	2	L17C0.2				139					6			288					2					0
EventList_s9.csv	L18	2	L18C0.1				108				4						283					1		1
EventList_s9.csv	L18	2	L18C0.2				108				4					142						1		1
EventList_s9.csv	L19	2	L19C0.1				219				10						75			1				1
EventList_s9.csv	L19	2	L19C0.2				219				10				204					1				1	0
EventList_s10.csv	L1	2	L1C0.2				59					4			370					2		1			0
EventList_s10.csv	L1	3	L1C0.1.1	59	4		191		8							134				2		1
EventList_s10.csv	L1	3	L1C0.1.2	59	4		191		8						171					2		1			0
EventList_s10.csv	L2	2	L2C0.1				79						5	323				22					1	1
EventList_s10.csv	L2	2	L2C0.2				79						5				323						1	1
EventList_s10.csv	L3	2	L3C0.1				135					9				236						2
EventList_s10.csv	L3	2	L3C0.2				135					9				41						2
EventList_s10.csv	L4	2	L4C0.1				4						7		422					1				1	0
EventList_s10.csv	L4	2	L4C0.2				4						7				258			1				1
EventList_s10.csv	L5	1	L5C0												432					1					0
EventList_s10.csv	L6	1	L6C0												432					1					0
EventList_s10.csv	L7	2	L7C0.1				397		21						15					2					0
EventList_s10.csv	L7	2	L7C0.2				397		21						15					2					0
EventList_s10.csv	L8	2	L8C0.1				342			18						30						2
EventList_s10.csv	L8	2	L8C0.2				342			18						40						2
EventList_s10.csv	L9	2	L9C0.1				153				7					195						2
EventList_s10.csv	L9	2	L9C0.2				153				7					214						2
EventList_s10.csv	L10	2	L10C0.1				131						5		297					1		1			0
EventList_s10.csv	L10	2	L10C0.2				131						5			192				1		1
EventList_s10.csv	L11	2	L11C0.1				103						3		327					2					0
EventList_s10.csv	L11	2	L11C0.2				103						3		327					2					0
EventList_s10.csv	L12	2	L12C0.1				8						3				162							2
EventList_s10.csv	L12	2	L12C0.2				8						3				305							2
EventList_s10.csv	L13	2	L13C0.1				95					5					5							2
EventList_s10.csv	L13	2	L13C0.2				95					5					122							2
EventList_s10.csv	L14	2	L14C0.1				60						7		366					2					0
EventList_s10.csv	L14	2	L14C0.2				60						7		366					2					0
EventList_s10.csv	L15	2	L15C0.1				130						3		300					1				1	0
EventList_s10.csv	L15	2	L15C0.2				130						3				14			1				1
EventList_s10.csv	L16	2	L16C0.1				72	32								78						1
EventList_s7.csv	L1	2	L1C0.1				85					5			343					2					0
EventList_s7.csv	L1	2	L1C0.2				85					5			343					2					0
EventList_s7.csv	L2	1	L2C0												432					1					0
EventList_s7.csv	L3	2	L3C0.1				184				11					95						2
EventList_s7.csv	L3	2	L3C0.2				184				11					127						2
EventList_s7.csv	L4	2	L4C0.1				238	11								137						1
EventList_s7.csv	L5	1	L5C0													188						1
EventList_s7.csv	L6	1	L6C0													212						1
EventList_s7.csv	L7	2	L7C0.1				64						7		362					1			1		0
EventList_s7.csv	L7	2	L7C0.2				64						7	276				19		1			1
EventList_s7.csv	L8	2	L8C0.1				141						3		289					2					0
EventList_s7.csv	L8	2	L8C0.2				141						3		289					2					0
EventList_s7.csv	L9	2	L9C0.1				244			5					184					1		1			0
EventList_s7.csv	L9	2	L9C0.2				244			5						110				1		1
EventList_s7.csv	L10	2	L10C0.1				34					8				217				1		1
EventList_s7.csv	L10	2	L10C0.2				34					8			391					1		1			0
EventList_s6.csv	L1	1	L1C0													277						1
EventList_s6.csv	L2	1	L2C0											289				15					1
EventList_s6.csv	L3	2	L3C0.1				271		7							56						2
EventList_s6.csv	L3	2	L3C0.2				271		7							102						2
EventList_s6.csv	L4	2	L4C0.1				16						5	409					3	1	1
EventList_s6.csv	L4	2	L4C0.2				16						5		412					1	1				0
EventList_s6.csv	L5	3	L5C0.1.1	70		5	282			19					57					3					0
EventList_s6.csv	L5	3	L5C0.1.2	70		5	282			19					57					3					0
EventList_s6.csv	L5	3	L5C0.2.1	70		5	297	19							42					3					0
EventList_s6.csv	L6	2	L6C0.1				39						4				42			1				1
EventList_s6.csv	L6	2	L6C0.2				39						4		390					1				1	0
EventList_s6.csv	L7	2	L7C0.1				41						4		388					1				1	0
EventList_s6.csv	L7	2	L7C0.2				41						4	290			28			1				1
EventList_s6.csv	L8	2	L8C0.1				27						4	347				6					1	1
EventList_s6.csv	L8	2	L8C0.2				27						4				256						1	1
EventList_s6.csv	L9	2	L9C0.1				31				9						53					1		1
EventList_s6.csv	L9	2	L9C0.2				31				9					264						1		1
EventList_s6.csv	L10	2	L10C0.1				45						6				17							2
EventList_s6.csv	L10	2	L10C0.2				45						6				17							2
EventList_s6.csv	L11	2	L11C0.1				362	23							48					1					0
EventList_s6.csv	L12	2	L12C0.1				344	29								2						1
EventList_s6.csv	L13	1	L13C0												432					1					0
EventList_s6.csv	L14	2	L14C0.1				14				5				414					1		1			0
EventList_s6.csv	L14	2	L14C0.2				14				5					97				1		1
EventList_s6.csv	L15	2	L15C0.1				1						11			377						2
EventList_s6.csv	L15	2	L15C0.2				1						11			338						2
Experiment 2
level_0	Lineage	Generation	UniqueID	GMother;Interphase;Interphase	GMother;MitosisLength;Multiple	GMother;MitosisLength;Slight	GMother;MitosisLength;OK	Mother;Interphase;Interphase	Mother;MitosisLength;FailedCTK	Mother;MitosisLength;Multipolar	Mother;MitosisLength;Disaster	Mother;MitosisLength;Multiple	Mother;MitosisLength;Slight	Mother;MitosisLength;OK	Mother;SlippageLength;Slippage	;Interphase;Interphase	Lives;Lives	Apoptosis;Apoptosis	Lost;Lost	Catastrophe;DeathInMitosis	Dividing;Dividing	LivesLineageCount	DividingLineageCount	ApoptosisLineageCount	CatastropheLineageCount	LostLineageCount	Centrosome_Num
EventList_s8.csv	L1	1	L1C0													392				9					1
EventList_s8.csv	L14	1	L14C0																45							1
EventList_s8.csv	L22	1	L22C0															128						1
EventList_s8.csv	L2	2	L2C0.1					113					4				316					2					0
EventList_s8.csv	L2	2	L2C0.2					113					4				316					2					0
EventList_s8.csv	L3	2	L3C0.1					192					5					180				1		1
EventList_s8.csv	L3	2	L3C0.2					192					5				236					1		1			0
EventList_s8.csv	L4	2	L4C0.1					1						4				205						2
EventList_s8.csv	L4	2	L4C0.2					1						4				221						2
EventList_s8.csv	L5	2	L5C0.1					156						5				238				1		1
EventList_s8.csv	L5	2	L5C0.2					156						5			272					1		1			0
EventList_s8.csv	L6	2	L6C0.1					217					4					196				1		1
EventList_s8.csv	L6	2	L6C0.2					217					4				212					1		1			0
EventList_s8.csv	L7	2	L7C0.1					217					6				210					2					0
EventList_s8.csv	L7	2	L7C0.2					217					6				210					2					0
EventList_s8.csv	L8	2	L8C0.1					103						3			327					2					0
EventList_s8.csv	L8	2	L8C0.2					103						3			327					2					0
EventList_s8.csv	L9	2	L9C0.1					224				7						3						2
EventList_s8.csv	L9	2	L9C0.2					224				7						3						2
EventList_s8.csv	L10	2	L10C0.1					284			13							116						2
EventList_s8.csv	L10	2	L10C0.2					284			13							121						2
EventList_s8.csv	L11	3	L11C0.1.1	6		4		352			27						44					2		2			0
EventList_s8.csv	L11	3	L11C0.1.2	6		4		352			27						44					2		2			0
EventList_s8.csv	L11	3	L11C0.2.1	6		4		271		22								73				2		2
EventList_s8.csv	L11	3	L11C0.2.2	6		4		271		22								51				2		2
EventList_s8.csv	L12	2	L12C0.1					217	10									120						1
EventList_s8.csv	L13	1	L13C0															304						1
EventList_s8.csv	L15	2	L15C0.1					112					4				317					2					0
EventList_s8.csv	L15	2	L15C0.2					112					4				317					2					0
EventList_s8.csv	L16	2	L16C0.2					20						3			410					4					0
EventList_s8.csv	L16	3	L16C0.1.1	20			3	325		26							59					4					0
EventList_s8.csv	L16	3	L16C0.1.2	20			3	325		26							59					4					0
EventList_s8.csv	L16	3	L16C0.1.3	20			3	325		26							59					4					0
EventList_s8.csv	L17	2	L17C0.1					59				8						282						2
EventList_s8.csv	L17	2	L17C0.2					59				8						196						2
EventList_s8.csv	L18	2	L18C0.1					53						3			377					2					0
EventList_s8.csv	L18	2	L18C0.2					53						3			377					2					0
EventList_s8.csv	L19	2	L19C0.1					7						5					30					1		1
EventList_s8.csv	L19	2	L19C0.2					7						5				394						1		1
EventList_s8.csv	L20	2	L20C0.1					117						6			310					2					0
EventList_s8.csv	L20	2	L20C0.2					117						6			310					2					0
EventList_s8.csv	L21	2	L21C0.1					17						4		212				11					1	1
EventList_s8.csv	L21	2	L21C0.2					17						4					100						1	1
EventList_s9.csv	L3	1	L3C0													360				5					1
EventList_s9.csv	L7	1	L7C0													233				30					1
EventList_s9.csv	L12	1	L12C0															288						1
EventList_s9.csv	L13	1	L13C0															106						1
EventList_s9.csv	L4	2	L4C0.1					18				5				323				12				1	1
EventList_s9.csv	L4	2	L4C0.2					18				5						325						1	1
EventList_s9.csv	L5	2	L5C0.1					75						5			353					1			1		0
EventList_s9.csv	L5	2	L5C0.2					75						5		250				18		1			1
EventList_s9.csv	L6	2	L6C0.1					21						6					33				1			1
EventList_s9.csv	L6	2	L6C0.2					21						6		398					8		1			1
EventList_s9.csv	L8	2	L8C0.1					124						5				228				1		1
EventList_s9.csv	L8	2	L8C0.2					124						5			304					1		1			0
EventList_s9.csv	L9	2	L9C0.2					43						4		206				6				1	1
EventList_s9.csv	L9	3	L9C0.1.1	43			4	190							21			45						1	1
EventList_s9.csv	L10	2	L10C0.1					71				4						260						2
EventList_s9.csv	L10	2	L10C0.2					71				4						235						2
EventList_s9.csv	L11	2	L11C0.1					79						4			350					2					0
EventList_s9.csv	L11	2	L11C0.2					79						4			350					2					0
EventList_s9.csv	L14	2	L14C0.1					244			7							168				1		1
EventList_s9.csv	L14	2	L14C0.2					244			7						182					1		1			0
EventList_s9.csv	L16	2	L16C0.1					23				5						204						1		1
EventList_s9.csv	L16	2	L16C0.2					23				5							37					1		1
EventList_s9.csv	L17	2	L17C0.1					135				18						158						2
EventList_s9.csv	L17	2	L17C0.2					135				18						148						2
EventList_s9.csv	L15	1	L15C0														432					1					0
EventList_s11.csv	L2	1	L2C0													329				23					1
EventList_s11.csv	L4	1	L4C0															186						1
EventList_s11.csv	L5	1	L5C0															149						1
EventList_s11.csv	L7	1	L7C0															408						1
EventList_s11.csv	L16	1	L16C0															317						1
EventList_s11.csv	L17	1	L17C0													407				11					1
EventList_s11.csv	L20	1	L20C0																56							1
EventList_s11.csv	L1	2	L1C0.1					10						4				227						1		1
EventList_s11.csv	L1	2	L1C0.2					10						4					68					1		1
EventList_s11.csv	L3	2	L3C0.1					29					4				400					1		1			0
EventList_s11.csv	L3	2	L3C0.2					29					4					202				1		1
EventList_s11.csv	L6	2	L6C0.1					250	17									89						1
EventList_s11.csv	L8	2	L8C0.1					10					6					176						2
EventList_s11.csv	L8	2	L8C0.2					10					6					154						2
EventList_s11.csv	L9	2	L9C0.1					78				6						290						2
EventList_s11.csv	L9	2	L9C0.2					78				6						289						2
EventList_s11.csv	L10	2	L10C0.1					122						2			309					2					0
EventList_s11.csv	L10	2	L10C0.2					122						2			309					2					0
EventList_s11.csv	L11	2	L11C0.1					48						5			380					1				1	0
EventList_s11.csv	L11	2	L11C0.2					48						5					68			1				1
EventList_s11.csv	L12	2	L12C0.1					127					5				301					1		1			0
EventList_s11.csv	L12	2	L12C0.2					127					5					257				1		1
EventList_s11.csv	L13	2	L13C0.2					4					4						70			1				1
EventList_s11.csv	L13	3	L13C0.1.1	4		4		366	17								42					1				1	0
EventList_s11.csv	L14	2	L14C0.1					322	18								93					1					0
EventList_s11.csv	L15	2	L15C0.1					383	22								28					1					0
EventList_s11.csv	L18	2	L18C0.1					37					14						107							2
EventList_s11.csv	L18	2	L18C0.2					37					14						15							2
EventList_s11.csv	L19	2	L19C0.1					171				8				246					8	1	1
EventList_s11.csv	L19	2	L19C0.2					171				8					254					1	1				0
EventList_s10.csv	L13	1	L13C0															102						1
EventList_s10.csv	L14	1	L14C0															347						1
EventList_s10.csv	L17	1	L17C0															267						1
EventList_s10.csv	L18	1	L18C0													217				7					1
EventList_s10.csv	L20	1	L20C0																311							1
EventList_s10.csv	L1	2	L1C0.1					10					6					389						2
EventList_s10.csv	L1	2	L1C0.2					10					6					232						2
EventList_s10.csv	L2	2	L2C0.1					36					2						158			1				1
EventList_s10.csv	L2	2	L2C0.2					36					2				395					1				1	0
EventList_s10.csv	L3	2	L3C0.1					43						3		381					6	1	1
EventList_s10.csv	L3	3	L3C0.2.1	43			3	308	13								66					1	1				0
EventList_s10.csv	L4	2	L4C0.1					224			6							133						2
EventList_s10.csv	L4	2	L4C0.2					224			6							140						2
EventList_s10.csv	L5	2	L5C0.1					106					4						44			1				1
EventList_s10.csv	L5	2	L5C0.2					106					4				323					1				1	0
EventList_s10.csv	L6	2	L6C0.1					125						5				184						2
EventList_s10.csv	L6	2	L6C0.2					125						5				140						2
EventList_s10.csv	L8	2	L8C0.1					238		7								106						3
EventList_s10.csv	L8	2	L8C0.2					238		7								93						3
EventList_s10.csv	L8	2	L8C0.3					238		7								93						3
EventList_s10.csv	L9	2	L9C0.1					155					6				272					2					0
EventList_s10.csv	L9	2	L9C0.2					155					6				272					2					0
EventList_s10.csv	L10	2	L10C0.1					112						5				281						2
EventList_s10.csv	L10	2	L10C0.2					112						5				261						2
EventList_s10.csv	L11	2	L11C0.2					151				4					278					1		1			0
EventList_s10.csv	L11	3	L11C0.1.1	151	4			204	9									30				1		1
EventList_s10.csv	L12	2	L12C0.1					55						5				68						2
EventList_s10.csv	L12	2	L12C0.2					55						5				89						2
EventList_s10.csv	L15	2	L15C0.1					92	7								334					1					0
EventList_s10.csv	L16	2	L16C0.1					9					7					199				1		1
EventList_s10.csv	L16	2	L16C0.2					9					7				417					1		1			0
EventList_s10.csv	L19	2	L19C0.2					201				11					221					1		1			0
EventList_s10.csv	L19	2	L19C0.1					201				11						198				1		1
EventList_s10.csv	L7	1	L7C0														432					1					0
EventList_s7.csv	L3	1	L3C0													155			4							1
EventList_s7.csv	L8	1	L8C0																133							1
EventList_s7.csv	L13	1	L13C0															49						1
EventList_s7.csv	L17	1	L17C0															242						1
EventList_s7.csv	L20	1	L20C0													253				5					1
EventList_s7.csv	L1	2	L1C0.1					75						6					59					1		1
EventList_s7.csv	L1	2	L1C0.2					75						6				136						1		1
EventList_s7.csv	L2	2	L2C0.1					26						3					45				1			1
EventList_s7.csv	L2	2	L2C0.2					26						3		380					24		1			1
EventList_s7.csv	L4	2	L4C0.1					144				3					286					2					0
EventList_s7.csv	L4	2	L4C0.2					144				3					286					2					0
EventList_s7.csv	L5	2	L5C0.1					13						4			416					1				1	0
EventList_s7.csv	L5	2	L5C0.2					13						4					103			1				1
EventList_s7.csv	L6	2	L6C0.1					11				21							38			1				1
EventList_s7.csv	L6	2	L6C0.2					11				21					401					1				1	0
EventList_s7.csv	L9	2	L9C0.1					101						6			326					1				1	0
EventList_s7.csv	L9	2	L9C0.2					101						6					237			1				1
EventList_s7.csv	L10	2	L10C0.1					131		10								83						3
EventList_s7.csv	L10	2	L10C0.2					131		10								141						3
EventList_s7.csv	L10	2	L10C0.3					131		10								155						3
EventList_s7.csv	L11	2	L11C0.1					10						6				344						1	1
EventList_s7.csv	L11	2	L11C0.2					10						6		309				11				1	1
EventList_s7.csv	L12	2	L12C0.1					25					6				402					1				1	0
EventList_s7.csv	L12	2	L12C0.2					25					6						62			1				1
EventList_s7.csv	L14	2	L14C0.1					68					2				363					2					0
EventList_s7.csv	L14	2	L14C0.2					68					2				363					2					0
EventList_s7.csv	L15	2	L15C0.1					246				7						116						2
EventList_s7.csv	L15	2	L15C0.2					246				7						92						2
EventList_s7.csv	L16	2	L16C0.1					263			5							84				1		1
EventList_s7.csv	L16	2	L16C0.2					263			5						165					1		1			0
EventList_s7.csv	L18	2	L18C0.1					44				23						67						2
EventList_s7.csv	L18	2	L18C0.2					44				23						164						2
EventList_s7.csv	L19	2	L19C0.1					8					8			388				22		1			1
EventList_s7.csv	L19	3	L19C0.2.1	8		8		230	14								173					1			1		0

## Sheet: S2_D Data
	Lives
D-	16	16	16	4	4	2	7	2	8	16	1	8	14	12	16	2	9	8	15	3	0	9	11	8	16	16	8	8	7	16	16	13
D+	15	4	8	8	10	0	0	13	0	0	8	9	0	6	7	8	9	0	1	8	7	0	0	5	2	8	8	15	2	16	16
D-C+	2	1	0	2	1	1	1	0	2	2	2	2	2	1	2	2	2	2	3	2	2	2	2	2	2	2	2	2	0	2	0	3	2	2	2	1	0	2	0	2	2	2	2	2	0	2	2	2	2
D+C+	2	1	2	2	0	0	1	1	2	0	0	0	1	0	1	1	0	0	0	2	3	2	1	1	0	0	0	0	1	2	1	2	2	1	2	1	0	1	1	0	2	1	1	2	1	1	2	1	0
Legend
D- = DMSO, no Dox, PLK4Ctrl
D+ = Dox, PLK4OE
C= Carboplatin
[truncated: 377 more columns]

## Sheet: S2_E Data
													Legend
	Exits Mitosis		No division		Apoptosis		Death in Mitosis		Total				D- = DMSO, no Dox, PLK4Ctrl
	Exp1	Exp2	Exp1	Exp2	Exp1	Exp2	Exp1	Exp2	Exp1	Exp2
D-C+ G1	59	79	2	5	3	3	2	2	66	89			D+ = Dox, PLK4OE
D+C+ G1	67	69	6	2	7	13	4	7	84	91
													C= Carboplatin
D-C+ G2	14	16	78	81	13	31	1	8	106	136
D+C+ G2	6	12	56	46	38	54	6	6	106	118			G= generation
D-C+ G3	0	1	14	12	3	13	0	0	17	26			Exp= Experiment
D+C+ G3	0	0	5	8	2	4	0	0	7	12

## Sheet: S2_F Data
Mitotic phenotypes
																			Legend
	Ok		Slight Mis-segregation		High Mis-segregation		Multipolar		Failed CTK		Slippage		Death in Mitosis		Total				D- = DMSO, no Dox, PLK4Ctrl
	Exp1	Exp2	Exp1	Exp2	Exp1	Exp2	Exp1	Exp2	Exp1	Exp2	Exp1	Exp2	Exp1	Exp2	Exp1	Exp2
D-C+	28	35	14	17	13	17	1	1	3	8	0	1	2	2	61	81			D+ = Dox, PLK4OE
D+C+	25	25	18	19	15	18	2	2	6	5	0	0	4	7	70	76
																			C= Carboplatin
Fate generation																			Experiment= Exp
D-C+
Mitotic Slippage	0	1	0	0	0	0	0	0		1
Cytokinesis Failure	1	2	0	0	2	6	0	0	3	8
Multipolar	2	0	0	0	0	3	0	0	2	3
High mis-segregation	16	17	1	0	9	12	0	0	26	29
Slight mis-segregation	23	24	1	3	2	5	0	0	26	32
No errors	36	37	12	13	0	5	1	8	49	63
D+C+
Mitotic Slippage	0	0	0	0	0	0	0	0
Cytokinesis Failure	2	3	0	0	4	2	0	0	6	5
Multipolar	2	0	0	0	2	6	0	0	4	6
High mis-segregation	10	8	0	2	14	23	1	1	25	34
Slight mis-segregation	18	18	2	4	13	9	0	1	33	32
No errors	24	17	4	6	5	14	5	4	38	41

## Sheet: S2_G Data
D- no errors	D- and errors	D+ no errors	D+ and errors
D- OK + SLIGHT	D- High+MULTI+CTK+S+DIM	D+ OK	D+ High+MULTI+CTK+S+DIM			Legend
31	304	131	342			S	Mitottic Slippage
87	366	103	244			CTK	Cytokinesis Failure
94	277	8	153			MULTI	Multipolar
102	268	60	14			High	High Mis-segregation
99	218	130	31			Slight	Slight Mis-segregation
118	14	79	184			No errors	OK
32	189	4	4
72	189	45	133			D- = PLK4Ctrl
155	213	1	130			Dox+= PLK4OE
114	112	16	152
125	189	70	176
42	194	39	106
56	110	41	108
3	208	27	219
132	279	64	35
19	320	141	224
27	329	42	263
11	223	100	284
38	173	21	244
16	301	14	151
102	74	99	201
99	247	140	171
105	27	34	78
1	231	19	246
138	207	87	44
104	267	112	144
90	200	55	11
65	213	43	59
25	123	125	224
26	117	122	71
26		48	23
5	74	10	135
112	164	10	18
107		75
62	257	26	397
112	342	13	271
60	57	101	238
107	210	20	131
69	255	53
30	201	7	72
28	292	117	362
4	191	17	344
31	211	1	238
16	273	156	88
146	256	103	156
4		79	92
2	373	75	322
42		21	383
87	14	124	250
114	148	43	217
3	332
9	268	95	289
119		59	131
10		135	202
46		34	262
42		85	217
18		126	407
27		133	329
2		33	253
11		84	392
104		155	360
25		115	233
27		105
		112
73		116
33		139
202		139
185		14
194		86
98		112
259		55
144		9
41		10
180		36
18		43
135		106
60		125
88		155
3		122
55		48
156		127
141		4
131		37
87		10
93		29
103		10
2		10
18		25
49		68
90		8
202		75
135		26
212		13
109		101
171		6
		112
		20
		53
		7
		117
		17
		113
		192
		1
		156
		217
		217
		103
		79
		75
		21
		124
		43

## Sheet: S2_H Data
level_0	Lineage	Generation	UniqueID	GMother;G1Length;G1	GMother;SLength;S	GMother;G2Length;G2	GMother;MitosisLength;OKMitosis	Mother;G1Length;G1	Mother;SLength;S	Mother;G2Length;G2	Mother;MitosisLength;OKMitosis	Mother;SlippageLength;Slippage	;G1Length;G1	;SLength;S	;G2Length;G2	G1;G1	Sphase;Sphase	G2;G2	EndSKIP;EndSKIP	Dividing;Dividing	Apoptosis;Apoptosis	Lost;Lost	Catastrophe;Catastrophe	DividingLineageCount	ApoptosisLineageCount	CatastropheLineageCount	EndSKIPLineageCount	G1LineageCount	SphaseLineageCount	G2LineageCount	LostLineageCount	Column1	Column2
EventList_e64_s13.csv	L11	2	L11C0.1							56	2		24	4	36							1			1						1
EventList_e64_s17.csv	L12	1	L12C0										14	7	133							26									1
EventList_e64_s16.csv	L11	2	L11C0.1					11	12	61	4		31	21								54			1						1
EventList_e64_s16.csv	L13	2	L13C0.1							99	2		22	2								98								1	1
EventList_e64_s15.csv	L8	2	L8C0.1						25	55	4		14	10								129			1						1
EventList_e64_s14.csv	L6	2	L6C0.2						6	34	2		22	5								141								1	1
EventList_e64_s17.csv	L16	3	L16C0.2.1			12	4	26	10				15								3				1			1					e64= Exp1
EventList_s13.csv	L10	3	L10C0.2.1			12	1	23	5	92	12		21	5							5				2								none64= Exp2
EventList_s15.csv	L9	3	L9C0.1.1					33	17	110		14									6				2
EventList_e64_s18.csv	L7	3	L7C0.1.1			3	2	14	9	94	12										6				2
EventList_s11.csv	L1	2	L1C0.1					11	28	55	5		18	17							7				2
EventList_s13.csv	L7	3	L7C0.1.1			16	3	20	7	107	16										12			1	1
EventList_s13.csv	L10	3	L10C0.1.1			12	1	23	1	106	12		28	6							12				2
EventList_s11.csv	L1	2	L1C0.2					11	28	55	5		26	23							12				2
EventList_e64_s18.csv	L7	2	L7C0.2							3	2		17	8	104						19				2
EventList_s13.csv	L8	2	L8C0.2					6	25	48	6		28	18	64						22				2
EventList_e64_s13.csv	L2	3	L2C0.2.1			7	1	24	8	81		14									22				1			2
EventList_s12.csv	L10	3	L10C0.2.1	8	12	75	4	18	2	17		10									24				2
EventList_s15.csv	L6	2	L6C0.2					14	14	59	5		20	24							24				2
EventList_e64_s14.csv	L7	2	L7C0.1					6	17	114	6		21	18							24				2
EventList_e64_s14.csv	L7	2	L7C0.2					6	17	114	6		35	5							26				2
EventList_s12.csv	L5	3	L5C0.1.1			16	2	19	11	81	12										28				2					1
EventList_s12.csv	L10	2	L10C0.1					8	12	75	4		24	10							30				2
EventList_s14.csv	L1	1	L1C0																		35				1
EventList_s12.csv	L5	3	L5C0.1.2			16	2	19	11	81	12		18	8							36				2					1
EventList_e64_s18.csv	L1	3	L1C0.1.1			4	2	23	4	140		6									36				1					1
EventList_s15.csv	L5	2	L5C0.1						25	57	10		34	13							37				1
EventList_e64_s17.csv	L5	2	L5C0.1						6	100	2		29	5							38				2
EventList_e64_s16.csv	L11	2	L11C0.2					11	12	61	4		29	6							40				1						1
EventList_s13.csv	L8	2	L8C0.1					6	25	48	6		26	23							41				2
EventList_s15.csv	L9	3	L9C0.2.1					22	14				29								41				2
EventList_e64_s15.csv	L4	2	L4C0.1							39	4		27	2							41				2
EventList_e64_s15.csv	L12	2	L12C0.1					12	8	101	2		24	4							45				2
EventList_e64_s16.csv	L1	2	L1C0.1										54	37							49				1
EventList_s13.csv	L11	2	L11C0.1							22	3		21	5							50				2
EventList_s11.csv	L3	2	L3C0.2							23	4		21	7							50				1					1
EventList_e64_s17.csv	L5	2	L5C0.2						6	100	2		11	2							52				2
EventList_e64_s16.csv	L3	2	L3C0.1							62	4		18	19							52				2
EventList_s12.csv	L11	2	L11C0.1					7	12	73	3		17	6							55				1
EventList_e64_s14.csv	L4	2	L4C0.2					9	13	84	4		27	12							57				1					1
EventList_e64_s13.csv	L1	2	L1C0.1					7	12	54	2		18	7							57				2
EventList_e64_s18.csv	L11	2	L11C0.2					19	7	88	4		31	4							58				2
EventList_e64_s15.csv	L1	2	L1C0.1							9	2		15	28							58				2
EventList_e64_s15.csv	L4	2	L4C0.2							39	4		21	6							63				2
EventList_e64_s15.csv	L12	2	L12C0.2					12	8	101	2		24	5							63				2
EventList_s15.csv	L6	2	L6C0.1					14	14	59	5		20	7							64				2
EventList_e64_s18.csv	L11	2	L11C0.1					19	7	88	4		29	4							65				2
EventList_s15.csv	L7	2	L7C0.1					12	17	60	4		26	4							69				1					1
EventList_e64_s13.csv	L14	2	L14C0.2						6	40	4		22	14							69				2
EventList_e64_s15.csv	L8	2	L8C0.2						25	55	4		16	13							73				1						1
EventList_s14.csv	L8	2	L8C0.1							25	3		27	15							77				1		1
EventList_e64_s18.csv	L3	2	L3C0.1							9	3		24	10							77				2
EventList_s15.csv	L8	2	L8C0.2						20	55	4		21	7							80				2
EventList_e64_s14.csv	L15	2	L15C0.1					5	6	62	4		30	4							81				1					1
EventList_e64_s16.csv	L10	2	L10C0.1						8	66	3		22	5							83				2
EventList_e64_s16.csv	L3	2	L3C0.2							62	4		24	18							87				2
EventList_e64_s13.csv	L1	2	L1C0.2					7	12	54	2		18	5							87				2
EventList_s13.csv	L6	2	L6C0.2						11	51	2		22	3							88				1			1
EventList_s14.csv	L2	2	L2C0.2							33	3		16	4							89				1					1
EventList_s15.csv	L8	2	L8C0.1						20	55	4		19	14							89				2
EventList_e64_s13.csv	L14	2	L14C0.1						6	40	4		20	12							89				2
EventList_s12.csv	L12	2	L12C0.1					7	10	65	3		18	7							93				1		1
EventList_s15.csv	L2	2	L2C0.2							71	2		26	2							97				1		1
EventList_e64_s15.csv	L1	2	L1C0.2							9	2		15	14							97				2
EventList_e64_s16.csv	L10	2	L10C0.2						8	66	3		21	7							98				2
EventList_s13.csv	L12	1	L12C0										37	42							100				1
EventList_e64_s15.csv	L5	2	L5C0.2							7	2		18	6							101				2
EventList_e64_s15.csv	L10	2	L10C0.1							34	2		16	14							108				1					1
EventList_e64_s16.csv	L8	1	L8C0										12	12							108				1
EventList_e64_s13.csv	L11	2	L11C0.2							56	2		23	6							110				1						1
EventList_s13.csv	L2	2	L2C0.2							63	2		20	15							114				1					1
EventList_e64_s14.csv	L10	2	L10C0.2						6	45	2		16	10							116				1					1
EventList_e64_s15.csv	L9	2	L9C0.1					6	13	46	2		24	4							119				1					1
EventList_e64_s17.csv	L3	2	L3C0.1						3	44	1		21	5							127				2
EventList_e64_s15.csv	L14	2	L14C0.1							41	1		16	10							129				1					1
EventList_e64_s17.csv	L3	2	L3C0.2						3	44	1		22	11							131				2
EventList_e64_s16.csv	L9	1	L9C0										12	11							135				1
EventList_s13.csv	L11	2	L11C0.2							22	3		21	4							136				2
EventList_e64_s14.csv	L17	2	L17C0.1							34	3		22	8							146				1					1
EventList_e64_s15.csv	L5	2	L5C0.1							7	2		23	4							153				2
EventList_e64_s16.csv	L15	2	L15C0.1							12	2		18	5							158				1					1
EventList_e64_s18.csv	L3	2	L3C0.2							9	3		24	4							161				2
EventList_e64_s18.csv	L4	2	L4C0.2						8	39	2		22	7	101								10			1				1
EventList_e64_s17.csv	L10	2	L10C0.1							7	2		21	10	156								12			1				1
EventList_s13.csv	L9	2	L9C0.2							18	3		28	9	101								13			2
EventList_s13.csv	L9	2	L9C0.1							18	3		20	9	90								14			2
EventList_s12.csv	L7	2	L7C0.1						10	39	1		21	4	118								16			1				1
EventList_e64_s17.csv	L15	2	L15C0.1							3	2		21	11	121								16			1				1
EventList_s12.csv	L3	2	L3C0.2							1	2		24	5	162								18			1				2
EventList_s11.csv	L7	1	L7C0										9	33	127								18			1
EventList_e64_s15.csv	L2	1	L2C0										10	11	101								18			1
EventList_e64_s15.csv	L7	2	L7C0.2							18	2		17	15	101								18			1				1
EventList_s11.csv	L6	2	L6C0.1							27	4		16	22	107								24			1				1
EventList_e64_s18.csv	L5	2	L5C0.1							1	1		35	13	112								27			1				1
EventList_s12.csv	L1	2	L1C0.1					10	9	81	2		24	23				68												2		217
EventList_s12.csv	L1	2	L1C0.2					10	9	81	2		27	3				85												2		217
EventList_s12.csv	L2	2	L2C0.1							10	2		24	8				173												2		217
EventList_s12.csv	L2	3	L2C0.2.1			10	2	19	6	115	9		20	18				18												2		217
EventList_s12.csv	L3	3	L3C0.1.1			1	2	22	10	121	14		38	8				1								1				2		217
EventList_s12.csv	L3	3	L3C0.1.2			1	2	22	10	121	14		39	7				1								1				2		217
EventList_s12.csv	L4	2	L4C0.1						7	40	2		20	12				136						1						1		217
EventList_s12.csv	L4	2	L4C0.2						7	40	2		18	12	135					3				1						1		217
EventList_s12.csv	L5	3	L5C0.2.1			16	2	16	11	106	13		32	19				2							2					1		217
EventList_s12.csv	L6	2	L6C0.1						7	44	2		18	8				138												2		217
EventList_s12.csv	L6	2	L6C0.2						7	44	2		21	8				135												2		217
EventList_s12.csv	L7	2	L7C0.2						10	39	1		21	6				140								1				1		217
EventList_s12.csv	L8	2	L8C0.1					11	9	112	3		23	7				52												2		217
EventList_s12.csv	L8	2	L8C0.2					11	9	112	3		28	9				45												2		217
EventList_s12.csv	L9	2	L9C0.1					12	10	82	3		25	19				66												2		217
EventList_s12.csv	L9	2	L9C0.2					12	10	82	3		34	10				66												2		217
EventList_s12.csv	L12	2	L12C0.2					7	10	65	3		27	1	84				20						1		1					217
EventList_s13.csv	L1	2	L1C0.1							3	2		26	8				178										1	1	1		217
EventList_s13.csv	L1	3	L1C0.2.1			3	2	20	7	147	5		31				2											1	1	1		217
EventList_s13.csv	L1	3	L1C0.2.2			3	2	20	7	147	5					33												1	1	1		217
EventList_s13.csv	L2	2	L2C0.1							63	2		19	14				119							1					1		217
EventList_s13.csv	L3	3	L3C0.1.1			26	2	19	10	131	19					10												3				217
EventList_s13.csv	L3	3	L3C0.2.1			26	2	21	14	84	12					58												3				217
EventList_s13.csv	L3	3	L3C0.2.2			26	2	21	14	84	12					58												3				217
EventList_s13.csv	L4	2	L4C0.1					3	9	43	2		22	7				131												2		217
EventList_s13.csv	L4	2	L4C0.2					3	9	43	2		20	7				133												2		217
EventList_s13.csv	L5	2	L5C0.1							24	2		16	11				164												2		217
EventList_s13.csv	L5	2	L5C0.2							24	2		17	12				162												2		217
EventList_s13.csv	L6	3	L6C0.1.1		11	51	2	20	3	109	13					8									1			1				217
EventList_s13.csv	L7	2	L7C0.2							16	3		22	5	125					46				1	1							217
EventList_s11.csv	L2	2	L2C0.1							38	2		18	13				146												2		217
EventList_s11.csv	L2	2	L2C0.2							38	2		19	11				147												2		217
EventList_s11.csv	L3	2	L3C0.1							23	4		18	12				160							1					1		217
EventList_s11.csv	L4	2	L4C0.1							22	2		23	13				157												2		217
EventList_s11.csv	L4	2	L4C0.2							22	2		28	11				154												2		217
EventList_s11.csv	L5	2	L5C0.1							23	3		24	19				148												2		217
EventList_s11.csv	L5	2	L5C0.2							23	3		15	12				164												2		217
EventList_s11.csv	L6	2	L6C0.2							27	4		16	18				152								1				1		217
EventList_s14.csv	L2	2	L2C0.1							33	3		17	5				159							1					1		217
EventList_s14.csv	L3	2	L3C0.1					8	8	91		14	30	10				56												1		217
EventList_s14.csv	L4	2	L4C0.1							12	2		19	3				181												2		217
EventList_s14.csv	L4	2	L4C0.2							12	2		19	3				181												2		217
EventList_s14.csv	L5	2	L5C0.1						9	68	2		15	10	107				6								1			1		217
EventList_s14.csv	L5	2	L5C0.2						9	68	2		22	3				113									1			1		217
EventList_s14.csv	L6	2	L6C0.1							22	2		18	9				166												2		217
EventList_s14.csv	L6	2	L6C0.2							22	2		20	10				163												2		217
EventList_s14.csv	L7	2	L7C0.1							19	3		23	11				161												2		217
EventList_s14.csv	L7	2	L7C0.2							19	3		18	8				169												2		217
EventList_s14.csv	L8	2	L8C0.2							25	3		26	13	114				36						1		1					217
EventList_s14.csv	L9	2	L9C0.1					16	15	116	4		29	14				23												2		217
EventList_s14.csv	L9	2	L9C0.2					16	15	116	4		33	27				6												2		217
EventList_s14.csv	L10	2	L10C0.1					16	12	69	3		27	7				83												2		217
EventList_s14.csv	L10	2	L10C0.2					16	12	69	3		21	8				88												2		217
EventList_s15.csv	L1	2	L1C0.1							24	3		28	6				156												2		217
EventList_s15.csv	L1	2	L1C0.2							24	3		27	8				155												2		217
EventList_s15.csv	L2	2	L2C0.1							71	2		18	3	90				33						1		1					217
EventList_s15.csv	L3	2	L3C0.1					4	13	59	2		20	13				106												2		217
EventList_s15.csv	L3	2	L3C0.2					4	13	59	2		29	7				103												2		217
EventList_s15.csv	L4	2	L4C0.1					10	14	68	2		27	9				87												2		217
EventList_s15.csv	L4	2	L4C0.2					10	14	68	2		21	9				93												2		217
EventList_s15.csv	L7	2	L7C0.2					12	17	60	4		17	11				96							1					1		217
EventList_e64_s18.csv	L1	2	L1C0.2							4	2		22	9				180							1					1		217
EventList_e64_s18.csv	L2	2	L2C0.1							15	2		29	4				167												2		217
EventList_e64_s18.csv	L2	2	L2C0.2							15	2		32	4				164												2		217
EventList_e64_s18.csv	L4	2	L4C0.1						8	39	2		20	6				142								1				1		217
EventList_e64_s18.csv	L5	2	L5C0.2							1	1		35	21				159								1				1		217
EventList_e64_s18.csv	L6	2	L6C0.1							19	1		22	12				163												2		217
EventList_e64_s18.csv	L6	2	L6C0.2							19	1		23	15				159												2		217
EventList_e64_s18.csv	L8	2	L8C0.1							90	3		17	15				92												2		217
EventList_e64_s18.csv	L8	2	L8C0.2							90	3		11	3				110												2		217
EventList_e64_s18.csv	L9	2	L9C0.1					4	16	88	3		28	20				58												2		217
EventList_e64_s18.csv	L9	2	L9C0.2					4	16	88	3		26	9				71												2		217
EventList_e64_s18.csv	L10	2	L10C0.1						3	39	1		17	9				148												2		217
EventList_e64_s18.csv	L10	2	L10C0.2						3	39	1		19	5				150												2		217
EventList_e64_s18.csv	L12	2	L12C0.1							25	3		19	4				166												2		217
EventList_e64_s18.csv	L12	2	L12C0.2							25	3		20	4				165												2		217
EventList_e64_s18.csv	L13	2	L13C0.2							5	1		21	2				188										1		1		217
EventList_e64_s18.csv	L13	3	L13C0.1.1			5	1	17	3	164	8					19												1		1		217
EventList_e64_s14.csv	L1	2	L1C0.1							23	2		16	4				172												2		217
EventList_e64_s14.csv	L1	2	L1C0.2							23	2		13	3				176												2		217
EventList_e64_s14.csv	L2	2	L2C0.1					9	15	59	2		20	14				98												2		217
EventList_e64_s14.csv	L2	2	L2C0.2					9	15	59	2		21	11				100												2		217
EventList_e64_s14.csv	L3	2	L3C0.1							34	2		22	10				149												2		217
EventList_e64_s14.csv	L3	2	L3C0.2							34	2		17	16				148												2		217
EventList_e64_s14.csv	L4	2	L4C0.1					9	13	84	4		19	15				73							1					1		217
EventList_e64_s14.csv	L5	2	L5C0.1							5	2		23	2				185												2		217
EventList_e64_s14.csv	L5	2	L5C0.2							5	2		30	2				178												2		217
EventList_e64_s14.csv	L6	2	L6C0.1						6	34	2		22	7				146												1	1	217
EventList_e64_s14.csv	L8	2	L8C0.1							22	2		22	12				159												2		217
EventList_e64_s14.csv	L8	2	L8C0.2							22	2		19	16				158												2		217
EventList_e64_s14.csv	L9	2	L9C0.1							9	2		15	7				184												2		217
EventList_e64_s14.csv	L9	2	L9C0.2							9	2		15	10				181												2		217
EventList_e64_s14.csv	L10	2	L10C0.1						6	45	2		19	12				133							1					1		217
EventList_e64_s14.csv	L11	2	L11C0.1					14	10	78	2		26	6				81												2		217
EventList_e64_s14.csv	L11	2	L11C0.2					14	10	78	2		25	7				81												2		217
EventList_e64_s14.csv	L12	2	L12C0.1					11	12	120	3		20	11				40												2		217
EventList_e64_s14.csv	L12	2	L12C0.2					11	12	120	3		23	9				39												2		217
EventList_e64_s14.csv	L13	2	L13C0.1					11	6	69	2		17	9				103												2		217
EventList_e64_s14.csv	L13	2	L13C0.2					11	6	69	2		21	8				100												2		217
EventList_e64_s14.csv	L14	2	L14C0.1							50	2		23	6				136												2		217
EventList_e64_s14.csv	L14	2	L14C0.2							50	2		22	3				140												2		217
EventList_e64_s14.csv	L15	2	L15C0.2					5	6	62	4		29	5				106							1					1		217
EventList_e64_s14.csv	L16	2	L16C0.1							3	2		21	6				185												2		217
EventList_e64_s14.csv	L16	2	L16C0.2							3	2		25	7				180												2		217
EventList_e64_s14.csv	L17	2	L17C0.2							34	3		22	10				148							1					1		217
EventList_e64_s15.csv	L3	1	L3C0										12	17				188												1		217
EventList_e64_s15.csv	L6	1	L6C0										18	11				188												1		217
EventList_e64_s15.csv	L7	2	L7C0.1							18	2		20	12				165								1				1		217
EventList_e64_s15.csv	L9	2	L9C0.2					6	13	46	2		22	5				123							1					1		217
EventList_e64_s15.csv	L10	2	L10C0.2							34	2		18	16				147							1					1		217
EventList_e64_s15.csv	L11	2	L11C0.1							34	5		17	9				152												2		217
EventList_e64_s15.csv	L11	2	L11C0.2							34	5		16	12				150												2		217
EventList_e64_s15.csv	L13	2	L13C0.1							48	2		20	13				134												2		217
EventList_e64_s15.csv	L13	2	L13C0.2							48	2		27	5				135												2		217
EventList_e64_s15.csv	L14	2	L14C0.2							41	1		22	11				142							1					1		217
EventList_e64_s15.csv	L15	2	L15C0.1							28	2		23	3				161												2		217
EventList_e64_s15.csv	L15	2	L15C0.2							28	2		24	3				160												2		217
EventList_e64_s17.csv	L1	2	L1C0.1							13	2		23	5				174												2		217
EventList_e64_s17.csv	L1	2	L1C0.2							13	2		26	4				172												2		217
EventList_e64_s17.csv	L2	2	L2C0.1					6	6	72	2		26	3				102												2		217
EventList_e64_s17.csv	L2	2	L2C0.2					6	6	72	2		24	2				105												2		217
EventList_e64_s17.csv	L4	2	L4C0.1							20	2		24	2				169												2		217
EventList_e64_s17.csv	L4	2	L4C0.2							20	2		22	4				169												2		217
EventList_e64_s17.csv	L6	2	L6C0.1							26	1		25	3				162												2		217
EventList_e64_s17.csv	L6	2	L6C0.2							26	1		25	3				162												2		217
EventList_e64_s17.csv	L7	2	L7C0.1							5	2		18	8				184												2		217
EventList_e64_s17.csv	L7	2	L7C0.2							5	2		20	6				184												2		217
EventList_e64_s17.csv	L8	2	L8C0.1						3	32	3		29	6				144												2		217
EventList_e64_s17.csv	L8	2	L8C0.2						3	32	3		19	11				149												2		217
EventList_e64_s17.csv	L9	2	L9C0.1					6	2	76	2		18	3				110												2		217
EventList_e64_s17.csv	L9	2	L9C0.2					6	2	76	2		21	5				105												2		217
EventList_e64_s17.csv	L10	2	L10C0.2							7	2		22	8				178								1				1		217
EventList_e64_s17.csv	L11	2	L11C0.1					8	5	81	2		20	2				99												2		217
EventList_e64_s17.csv	L11	2	L11C0.2					8	5	81	2		20	4				97												2		217
EventList_e64_s17.csv	L13	2	L13C0.1							17	2		21	6				171												2		217
EventList_e64_s17.csv	L13	2	L13C0.2							17	2		21	6				171												2		217
EventList_e64_s17.csv	L14	2	L14C0.1							10	2		18	6				181												2		217
EventList_e64_s17.csv	L14	2	L14C0.2							10	2		17	8				180												2		217
EventList_e64_s17.csv	L15	3	L15C0.2.1			3	2	19	13	130	14		23	12				1								1				1		217
EventList_e64_s17.csv	L16	3	L16C0.1.1			12	4	17	12	143	11					18									1			1				217
EventList_e64_s17.csv	L17	2	L17C0.1					10	15	87	4		26	5				70												2		217
EventList_e64_s17.csv	L17	2	L17C0.2					10	15	87	4		21	7				73												2		217
EventList_e64_s16.csv	L2	2	L2C0.1						4	38	2		20	11				142												2		217
EventList_e64_s16.csv	L2	2	L2C0.2						4	38	2		16	10				147												2		217
EventList_e64_s16.csv	L4	2	L4C0.1							22	2		20	11				162												2		217
EventList_e64_s16.csv	L4	2	L4C0.2							22	2		20	10				163												2		217
EventList_e64_s16.csv	L5	2	L5C0.1							2	2		19	14				180											1	1		217
EventList_e64_s16.csv	L6	2	L6C0.1							14	2		18	7				176												2		217
EventList_e64_s16.csv	L6	2	L6C0.2							14	2		20	7				174												2		217
EventList_e64_s16.csv	L7	2	L7C0.1							12	2		23	8	160					12				1				1				217
EventList_e64_s16.csv	L7	3	L7C0.2.1			12	2	22	7	130	15					29								1				1				217
EventList_e64_s16.csv	L12	2	L12C0.1							33	2		20	7				155												2		217
EventList_e64_s16.csv	L12	2	L12C0.2							33	2		21	8				153												2		217
EventList_e64_s16.csv	L13	2	L13C0.2							99	2		21	2				93												1	1	217
EventList_e64_s16.csv	L14	2	L14C0.1						12	53	3		22	8				119												2		217
EventList_e64_s16.csv	L14	2	L14C0.2						12	53	3		25	7				117												2		217
EventList_e64_s16.csv	L15	3	L15C0.2.1			12	2	14	4	126	9		24	17				9							1					1		217
EventList_e64_s16.csv	L16	2	L16C0.2							1	2		27	4				183												2		217
EventList_e64_s16.csv	L16	3	L16C0.1.1			1	2	24	6	114	18		32	3				17												2		217
EventList_e64_s16.csv	L17	1	L17C0										13	20				184												1		217
EventList_e64_s16.csv	L5	3	L5C0.2.1			2	2	19	14	145		13	19				3												1	1		217
EventList_e64_s13.csv	L2	3	L2C0.1.1			7	1	26	9	117	12					45									1			2				217
EventList_e64_s13.csv	L2	3	L2C0.1.2			7	1	26	9	117	12					45									1			2				217
EventList_e64_s13.csv	L3	2	L3C0.1							10	2		26	3				176											1	1		217
EventList_e64_s13.csv	L3	3	L3C0.2.1			10	2	33	6	122	14		15				15												1	1		217
EventList_e64_s13.csv	L4	3	L4C0.1.1			7	2	18	5	162		15				8												1		1		217
EventList_e64_s13.csv	L4	3	L4C0.2.1			7	2	19	5	114		19	24	14				13										1		1		217
EventList_e64_s13.csv	L5	2	L5C0.1					9	12	98	13		30	9				46												1		217
EventList_e64_s13.csv	L6	2	L6C0.1					11	13	128	16		14	17				18												1		217
EventList_e64_s13.csv	L7	2	L7C0.1					21	5	103	10		23	5				50												1		217
EventList_e64_s13.csv	L8	2	L8C0.1							19	2		22	6				168												2		217
EventList_e64_s13.csv	L8	2	L8C0.2							19	2		21	7				168												2		217
EventList_e64_s13.csv	L9	2	L9C0.1						5	49	1		22	4	128					8				1						1		217
EventList_e64_s13.csv	L9	2	L9C0.2						5	49	1		25	3				134						1						1		217
EventList_e64_s13.csv	L10	2	L10C0.1					9	5	59	2		27	3				112												2		217
EventList_e64_s13.csv	L10	2	L10C0.2					9	5	59	2		20	3				119												2		217
EventList_e64_s13.csv	L12	3	L12C0.1.1			9	1	22	12	124		15				34												1		1		217
EventList_e64_s13.csv	L12	3	L12C0.2.1			9	1	23	8	128	10		32	5				1										1		1		217
EventList_e64_s13.csv	L13	2	L13C0.1							21	2		19	17				158												2		217
EventList_e64_s13.csv	L13	2	L13C0.2							21	2		25	18				151												2		217
EventList_e64_s13.csv	L15	2	L15C0.2							5	3		26	29				154										1		1		217
EventList_e64_s13.csv	L15	3	L15C0.1.1			5	3	14	32	123		22				18												1		1		217

## Sheet: S2_I Data
level_0	Lineage	Generation	UniqueID	GMother;G2Length;G2	GMother;MitosisLength;OKMitosis	Mother;G1Length;G1	Mother;SLength;S	Mother;G2Length;G2	Mother;MitosisLength;Multipolar	Mother;MitosisLength;OKMitosis	Mother;SlippageLength;Slippage	;G1Length;G1	;SLength;S	;G2Length;G2	G1;G1	G2;G2	EndSKIP;EndSKIP	Dividing;Dividing	Apoptosis;Apoptosis	Lost;Lost	Catastrophe;Catastrophe	LivesLineageCount	DividingLineageCount	ApoptosisLineageCount	CatastropheLineageCount	EndSKIPLineageCount	G1LineageCount	G2LineageCount	LostLineageCount	Column1	Column2
EventList_s19.csv	L11	2	L11C0.2					15		3										33								1	1
EventList_e64_s21.csv	L6	2	L6C0.3					11	3			28	3							52				2					1
EventList_e64_s20.csv	L6	1	L6C0									10	16							61									1		e64= Exp1
EventList_e64_s21.csv	L3	2	L3C0.2			5	2	78		4		19	4							78				1					1		none64=Exp2
EventList_e64_s24.csv	L19	2	L19C0.1			18	11	97		3		24	3							78				1					1
EventList_e64_s21.csv	L7	2	L7C0.2			16	3	98		3		23	4							83				1					1
EventList_s20.csv	L8	2	L8C0.1			10	9	55		5		34	2							138				1					1
EventList_s20.csv	L5	2	L5C0.2					3		2										144				1					1
EventList_s19.csv	L10	2	L10C0.2				3	26		3		21	20							185								1	1
EventList_s18.csv	L10	2	L10C0.2					13		6		30	9							198				1					1
EventList_s20.csv	L5	3	L5C0.1.1	3	2	33	5	129		15									5					1					1
EventList_s18.csv	L8	2	L8C0.2					31		5		26	4						10					2
EventList_e64_s20.csv	L11	2	L11C0.1					18		5		14	21						11					2
EventList_e64_s23.csv	L11	1	L11C0																11					1
EventList_s18.csv	L10	3	L10C0.1.1	13	6	40	6	91											11					1					1
EventList_e64_s21.csv	L11	2	L11C0.2					139		11		32	8						14					1			1
EventList_e64_s20.csv	L4	2	L4C0.2					32		3		28	12						14					2
EventList_s16.csv	L5	2	L5C0.1					8		2		16	24						14					2
EventList_e64_s23.csv	L6	2	L6C0.2				4	41		3		23	8						15					1				1
EventList_e64_s21.csv	L9	2	L9C0.1			8	3	93		3		19	7						17					2
EventList_e64_s21.csv	L9	2	L9C0.2			8	3	93		3		20	4						17					2
EventList_e64_s20.csv	L17	1	L17C0																17					1
EventList_e64_s23.csv	L5	1	L5C0									30	4						21					1
EventList_e64_s22.csv	L1	1	L1C0									9	11						23					1
EventList_s16.csv	L7	2	L7C0.1				6	74		2		24	1	54					24					2
EventList_s16.csv	L10	2	L10C0.1			10	24	79			9	24	17						28					1
EventList_e64_s20.csv	L2	2	L2C0.2				5	48		3		25	11	64					29					2
EventList_e64_s23.csv	L2	2	L2C0.1					27		3		28	12						29					2
EventList_e64_s23.csv	L12	2	L12C0.2					1		0		23	10						30			1		1				1
EventList_s18.csv	L7	2	L7C0.2					27		5		31	7						30					2
EventList_s20.csv	L6	2	L6C0.1					15		4		29	19						30					2
EventList_e64_s20.csv	L4	2	L4C0.1					32		3		17	20						31					2
EventList_e64_s23.csv	L18	2	L18C0.1					10		3		17	7						31					2
EventList_e64_s20.csv	L12	2	L12C0.2					5		2		30	3						33					2
EventList_e64_s23.csv	L1	2	L1C0.1					24		3		16	22						34					1				1
EventList_s18.csv	L5	2	L5C0.1				35	37		2		15	35						34					2
EventList_s20.csv	L8	2	L8C0.2			10	9	55		5		28	4						35					1					1
EventList_s17.csv	L7	2	L7C0.2			7	17	54		3		29	12						36					2
EventList_s19.csv	L5	2	L5C0.2					22		3		28	7						36					2
EventList_s20.csv	L6	2	L6C0.2					15		4		23	20						39					2
EventList_s18.csv	L3	2	L3C0.1			15	9	70		4		24	9						40					2
EventList_e64_s24.csv	L10	2	L10C0.2			5	17	84		4		18	13						41					2
EventList_s17.csv	L8	2	L8C0.1			14	14	55		3		29	6						41					2
EventList_s17.csv	L8	2	L8C0.2			14	14	55		3		35	2						41					2
EventList_e64_s21.csv	L1	2	L1C0.2					6		4		32	9						42					2
EventList_e64_s20.csv	L1	1	L1C0									44	21						42					1
EventList_s16.csv	L4	2	L4C0.1				12	43		2		21	20						42					2
EventList_e64_s22.csv	L8	2	L8C0.1				9	82		4		32	4						43					2
EventList_e64_s22.csv	L15	2	L15C0.2					6		4		28	4						43					1				1
EventList_e64_s24.csv	L11	2	L11C0.2			7	14	66		2		24	15						44					2
EventList_s16.csv	L1	2	L1C0.1			3	38	80		3		24	19						44					1				1
EventList_e64_s21.csv	L3	2	L3C0.1			5	2	78		4		26	4						45					1					1
EventList_s17.csv	L10	2	L10C0.2			16	17	61		8		29	23						45					2
EventList_s18.csv	L3	2	L3C0.2			15	9	70		4		27	10						45					2
EventList_s17.csv	L7	2	L7C0.1			7	17	54		3		24	7						46					2
EventList_s18.csv	L2	2	L2C0.1			4	17	66		6		20	12						46					2
EventList_s17.csv	L10	2	L10C0.1			16	17	61		8		31	12						47					2
EventList_s16.csv	L2	2	L2C0.1				18	16		3		20	30	67					47					1				1
EventList_e64_s22.csv	L8	2	L8C0.2				9	82		4		20	9						48					2
EventList_e64_s24.csv	L10	2	L10C0.1			5	17	84		4		16	13						48					2
EventList_s20.csv	L7	2	L7C0.2			6	17	53		3		24	14						49					2
EventList_s20.csv	L7	2	L7C0.1			6	17	53		3		32	6						50					2
EventList_s18.csv	L2	2	L2C0.2			4	17	66		6		26	14						51					2
EventList_s18.csv	L7	2	L7C0.1					27		5		23	9						52					2
EventList_e64_s23.csv	L2	2	L2C0.2					27		3		26	5						55					2
EventList_e64_s24.csv	L19	2	L19C0.2			18	11	97		3		29	4						55					1					1
EventList_e64_s20.csv	L2	2	L2C0.1				5	48		3		23	8						60					2
EventList_s19.csv	L12	2	L12C0.2					3		3		26	9						60					1				1
EventList_s20.csv	L1	2	L1C0.2					26		3		20	6						60					2
EventList_s20.csv	L3	2	L3C0.2			6	3	17		3		21	5						60					2
EventList_e64_s21.csv	L2	2	L2C0.1			6	4	51		2		23	6						61					2
EventList_e64_s21.csv	L7	2	L7C0.1			16	3	98		3		22	6						61					1					1
EventList_e64_s24.csv	L12	2	L12C0.1					26		4		22	10						61					2
EventList_e64_s20.csv	L11	2	L11C0.2					18		5		15	19						62					2
EventList_e64_s23.csv	L4	1	L4C0									33	5						65					1
EventList_e64_s24.csv	L11	2	L11C0.1			7	14	66		2		19	12						65					2
EventList_e64_s21.csv	L6	2	L6C0.2					11	3			25	2						66					2					1
EventList_e64_s21.csv	L6	2	L6C0.1					11	3			43	3						69					2					1
EventList_e64_s21.csv	L2	2	L2C0.2			6	4	51		2		21	4						72					2
EventList_e64_s20.csv	L10	2	L10C0.2					30		5		23	3						72					2
EventList_s19.csv	L4	2	L4C0.2				7	44		3		28	4						73					2
EventList_e64_s22.csv	L3	2	L3C0.2					22		3		18	4						74					1		1
EventList_e64_s22.csv	L9	2	L9C0.2				16	55		5		27	18						75					1				1
EventList_s16.csv	L7	2	L7C0.2				6	74		2		27	3						75					2
EventList_e64_s22.csv	L10	1	L10C0									19	15						78					1
EventList_s17.csv	L4	2	L4C0.2				5	39		4		21	6						78					1				1
EventList_s19.csv	L5	2	L5C0.1					22		3		23	6						78					2
EventList_s18.csv	L8	2	L8C0.1					31		5		25	6						79					2
EventList_s20.csv	L1	2	L1C0.1					26		3		15	12						81					2
EventList_s20.csv	L3	2	L3C0.1			6	3	17		3		16	11						81					2
EventList_s16.csv	L9	2	L9C0.2				11	54		2		26	7						82					1				1
EventList_e64_s23.csv	L20	1	L20C0									19	10						87					1
EventList_s20.csv	L4	2	L4C0.1									18	8						87					2
EventList_e64_s22.csv	L5	1	L5C0									17	3						89					1
EventList_e64_s22.csv	L14	2	L14C0.1					12		3		26	4						90					2
EventList_s18.csv	L5	2	L5C0.2				35	37		2									90					2
EventList_e64_s21.csv	L18	1	L18C0									16	9						93					1
EventList_e64_s22.csv	L7	2	L7C0.2					30		5		22	15						95					1				1
EventList_e64_s22.csv	L17	2	L17C0.2					33		4		22	13						95					2
EventList_e64_s23.csv	L19	2	L19C0.1					3		4		31	11						96					1				1
EventList_s19.csv	L9	1	L9C0									11	11						96					1
EventList_e64_s21.csv	L1	2	L1C0.1					6		4		34	11						98					2
EventList_e64_s20.csv	L12	2	L12C0.1					5		2		23	10						102					2
EventList_e64_s22.csv	L4	1	L4C0									18	6						107					1
EventList_s16.csv	L4	2	L4C0.2				12	43		2		20	17						110					2
EventList_e64_s20.csv	L9	1	L9C0																112					1
EventList_e64_s22.csv	L13	2	L13C0.1					20		5		23	4						114					2
EventList_s17.csv	L5	2	L5C0.1					13		3		20	7						115					1	1
EventList_e64_s24.csv	L12	2	L12C0.2					26		4		24	12						117					2
EventList_s20.csv	L2	2	L2C0.1					35		2		31	9						122					2
EventList_s20.csv	L2	2	L2C0.2					35		2		24	13						125					2
EventList_e64_s24.csv	L20	1	L20C0									9	13						129					1
EventList_s18.csv	L1	2	L1C0.2				5	34		3		17	22						130					1				1
EventList_e64_s23.csv	L18	2	L18C0.2					10		3		24	7						133					2
EventList_e64_s21.csv	L15	1	L15C0									19	13						134					1
EventList_s19.csv	L4	2	L4C0.1				7	44		3		22	5						135					2
EventList_s19.csv	L3	2	L3C0.2					8		6		20	29						136					2
EventList_s17.csv	L1	2	L1C0.2					48		2		21	8						137					2
EventList_e64_s24.csv	L17	1	L17C0									7	9						138					1
EventList_s17.csv	L1	2	L1C0.1					48		2		17	8						139					2
EventList_e64_s22.csv	L17	2	L17C0.1					33		4		19	14						141					2
EventList_s18.csv	L9	1	L9C0									19	14						144					1
EventList_e64_s22.csv	L11	1	L11C0									24							149					1
EventList_e64_s20.csv	L10	2	L10C0.1					30		5		23	3						151					2
EventList_e64_s22.csv	L14	2	L14C0.2					12		3		32	4						153					2
EventList_e64_s22.csv	L20	2	L20C0.2					26		3		24	7						155					1				1
EventList_s16.csv	L5	2	L5C0.2					8		2		18	26						159					2
EventList_s20.csv	L4	2	L4C0.2									26	9						159					2
EventList_e64_s21.csv	L13	1	L13C0									17	9						160					1
EventList_s17.csv	L6	2	L6C0.1					21		3		23	7						160					1				1
EventList_s19.csv	L3	2	L3C0.1					8		6		15	25						163					2
EventList_e64_s22.csv	L13	2	L13C0.2					20		5		20	4						164					2
EventList_s19.csv	L7	2	L7C0.1					6		2		23	9						176					1				1
EventList_e64_s24.csv	L6	1	L6C0									12	16						178					1
EventList_s17.csv	L3	2	L3C0.2					8		3		21	3						178					1				1
EventList_s19.csv	L6	1	L6C0									22	16	76							10				1
EventList_e64_s20.csv	L8	2	L8C0.1					25		2		18	8	139							11				1			1
EventList_e64_s24.csv	L14	1	L14C0									17	4	110							12				1
EventList_s19.csv	L1	1	L1C0									6	12	149							12				1
EventList_e64_s22.csv	L6	1	L6C0											36							16				1
EventList_e64_s23.csv	L14	1	L14C0									21	9	116							18				1
EventList_e64_s24.csv	L16	1	L16C0									14	12	151							20				1
EventList_s17.csv	L5	2	L5C0.2					13		3		26	7	122							20			1	1
EventList_e64_s21.csv	L8	1	L8C0									21	7	142							22				1
EventList_e64_s21.csv	L4	2	L4C0.1					12		3		20	9			173												2		217
EventList_e64_s21.csv	L4	2	L4C0.2					12		3		21	13			168												2		217
EventList_e64_s21.csv	L5	1	L5C0									27	6			184												1		217
EventList_e64_s21.csv	L10	2	L10C0.1				31	12		2		23	12			137												2		217
EventList_e64_s21.csv	L10	2	L10C0.2				31	12		2		23	28			121												2		217
EventList_e64_s21.csv	L11	2	L11C0.1					139		11					67									1			1			217
EventList_e64_s21.csv	L12	2	L12C0.1					36		1		21	6			153												2		217
EventList_e64_s21.csv	L12	2	L12C0.2					36		1		24	4			152												2		217
EventList_e64_s21.csv	L14	2	L14C0.1					16		2		15	20			164												2		217
EventList_e64_s21.csv	L14	2	L14C0.2					16		2		15	28			156												2		217
EventList_e64_s21.csv	L16	2	L16C0.1					44		2		23	8			140												2		217
EventList_e64_s21.csv	L16	2	L16C0.2					44		2		22	5			144												2		217
EventList_e64_s21.csv	L17	2	L17C0.2					11		2		21	13			170											1	1		217
EventList_e64_s21.csv	L17	3	L17C0.1.1	11	2	27	14	128		15					20												1	1		217
EventList_e64_s21.csv	L19	1	L19C0									18	2	144			53									1				217
EventList_e64_s20.csv	L3	1	L3C0									37	23			157												1		217
EventList_e64_s20.csv	L5	2	L5C0.1					9		2		21	4			181												2		217
EventList_e64_s20.csv	L5	2	L5C0.2					9		2		21	5			180												2		217
EventList_e64_s20.csv	L7	2	L7C0.1			5	6	89		3		22	3			89												2		217
EventList_e64_s20.csv	L7	2	L7C0.2			5	6	89		3		24	4			86												2		217
EventList_e64_s20.csv	L8	2	L8C0.2					25		2		21	7			162									1			1		217
EventList_e64_s20.csv	L13	2	L13C0.1					50		3		24	23			117												2		217
EventList_e64_s20.csv	L13	2	L13C0.2					50		3		30	20			114												2		217
EventList_e64_s20.csv	L14	2	L14C0.1					4		2		28	4			179												2		217
EventList_e64_s20.csv	L14	2	L14C0.2					4		2		28	7			176												2		217
EventList_e64_s20.csv	L15	2	L15C0.1			4	11	62		4		18	15			103												2		217
EventList_e64_s20.csv	L15	2	L15C0.2			4	11	62		4		27	10			99												2		217
EventList_e64_s20.csv	L16	2	L16C0.1				3	75		3		21	6			109												2		217
EventList_e64_s20.csv	L16	2	L16C0.2				3	75		3		23	7			106												2		217
EventList_e64_s20.csv	L18	2	L18C0.1				3	36		3		16	15	134				10					1					1		217
EventList_e64_s20.csv	L18	2	L18C0.2				3	36		3		18	9			148							1					1		217
EventList_e64_s20.csv	L19	2	L19C0.1					29		2		22	11			153												2		217
EventList_e64_s20.csv	L19	2	L19C0.2					29		2		19	12			155												2		217
EventList_e64_s20.csv	L20	2	L20C0.1			19	16	131		14					37												1			217
EventList_e64_s22.csv	L2	2	L2C0.1					15		2		25	3			172												2		217
EventList_e64_s22.csv	L2	2	L2C0.2					15		2		26	2			172												2		217
EventList_e64_s22.csv	L3	2	L3C0.1					22		3		28	3	107			54							1		1				217
EventList_e64_s22.csv	L7	2	L7C0.1					30		5		22	7			153								1				1		217
EventList_e64_s22.csv	L9	2	L9C0.1				16	55		5		28	24			89								1				1		217
EventList_e64_s22.csv	L12	2	L12C0.1			7	22	71		5		28	7			77												2		217
EventList_e64_s22.csv	L12	2	L12C0.2			7	22	71		5		27	9			76												2		217
EventList_e64_s22.csv	L15	2	L15C0.1					6		4		21	8			178								1				1		217
EventList_e64_s22.csv	L16	1	L16C0									7	11			199												1		217
EventList_e64_s22.csv	L18	2	L18C0.1					36		2		22	7			150												2		217
EventList_e64_s22.csv	L18	2	L18C0.2					36		2		18	8			153												2		217
EventList_e64_s22.csv	L19	2	L19C0.1					21		2		19	9			166												2		217
EventList_e64_s22.csv	L19	2	L19C0.2					21		2		20	6			168												2		217
EventList_e64_s22.csv	L20	2	L20C0.1					26		3		24	5			159								1				1		217
EventList_e64_s23.csv	L1	2	L1C0.2					24		3		24	14			152								1				1		217
EventList_e64_s23.csv	L3	1	L3C0										1			216												1		217
EventList_e64_s23.csv	L6	2	L6C0.1				4	41		3		18	13			138								1				1		217
EventList_e64_s23.csv	L7	2	L7C0.1					36		2		22	9			148												2		217
EventList_e64_s23.csv	L7	2	L7C0.2					36		2		18	12			149												2		217
EventList_e64_s23.csv	L8	2	L8C0.1					31		2		17	4			163												2		217
EventList_e64_s23.csv	L8	2	L8C0.2					31		2		19	4			161												2		217
EventList_e64_s23.csv	L9	2	L9C0.1					16		1		18	6			176												2		217
EventList_e64_s23.csv	L9	2	L9C0.2					16		1		21	4			175												2		217
EventList_e64_s23.csv	L10	2	L10C0.1					1		2		23	12			179												2		217
EventList_e64_s23.csv	L10	2	L10C0.2					1		2		18	14			182												2		217
EventList_e64_s23.csv	L12	2	L12C0.1					1		0		20	12			184						1		1				1		217
EventList_e64_s23.csv	L13	1	L13C0									24	11			182												1		217
EventList_e64_s23.csv	L15	1	L15C0									27	8			182												1		217
EventList_e64_s23.csv	L16	3	L16C0.1.1	11	2	24	7	128		10					35												1	1		217
EventList_e64_s23.csv	L16	3	L16C0.2.1	11	2	24	8	104		15		31	7			15											1	1		217
EventList_e64_s23.csv	L17	2	L17C0.1			2	9	83		3		25	4			91												2		217
EventList_e64_s23.csv	L17	2	L17C0.2			2	9	83		3		25	4			91												2		217
EventList_e64_s23.csv	L19	2	L19C0.2					3		4		31	13			166								1				1		217
EventList_e64_s24.csv	L1	2	L1C0.1					11		2		25	12			167												2		217
EventList_e64_s24.csv	L1	2	L1C0.2					11		2		21	13			170												2		217
EventList_e64_s24.csv	L2	2	L2C0.1					18		2		24	11			162												2		217
EventList_e64_s24.csv	L2	2	L2C0.2					18		2		22	10			165												2		217
EventList_e64_s24.csv	L3	2	L3C0.1					34		2		19	3			159												2		217
EventList_e64_s24.csv	L3	2	L3C0.2					34		2		19	4			158												2		217
EventList_e64_s24.csv	L4	2	L4C0.1				12	41		2		22	14			126												2		217
EventList_e64_s24.csv	L4	2	L4C0.2				12	41		2		21	15			126												2		217
EventList_e64_s24.csv	L5	1	L5C0									12	13			192												1		217
EventList_e64_s24.csv	L7	1	L7C0									4	13			200												1		217
EventList_e64_s24.csv	L8	2	L8C0.1					6		2		20	6			183												2		217
EventList_e64_s24.csv	L8	2	L8C0.2					6		2		20	6			183												2		217
EventList_e64_s24.csv	L9	2	L9C0.2					6		5		24	7			175												2		217
EventList_e64_s24.csv	L9	2	L9C0.1					6		5		24	9			173												2		217
EventList_e64_s24.csv	L13	1	L13C0									8	4			205												1		217
EventList_e64_s24.csv	L15	1	L15C0									10	15			192												1		217
EventList_e64_s24.csv	L18	2	L18C0.1					17		2		22	4			172												2		217
EventList_e64_s24.csv	L18	2	L18C0.2					17		2		20	5			173												2		217
EventList_s17.csv	L2	2	L2C0.1					30		3		21	7	138				18					1					1		217
EventList_s17.csv	L2	2	L2C0.2					30		3		26	2			156							1					1		217
EventList_s17.csv	L9	1	L9C0									14	28	165			10									1				217
EventList_s17.csv	L3	2	L3C0.1					8		3		23	8			175								1				1		217
EventList_s17.csv	L4	2	L4C0.1				5	39		4		21	9			139								1				1		217
EventList_s17.csv	L6	2	L6C0.2					21		3		27	2			164								1				1		217
EventList_s16.csv	L1	2	L1C0.2			3	38	80		3		32	37			24								1				1		217
EventList_s16.csv	L2	2	L2C0.2				18	16		3		18	22			140								1				1		217
EventList_s16.csv	L3	2	L3C0.1				16	53		3		24	14			107												2		217
EventList_s16.csv	L3	2	L3C0.2				16	53		3		25	10			110												2		217
EventList_s16.csv	L6	2	L6C0.1					38		4		24	13			138										1		1		217
EventList_s16.csv	L6	2	L6C0.2					38		4		24	13	104			34									1		1		217
EventList_s16.csv	L8	2	L8C0.1					36		3		18	11			149												2		217
EventList_s16.csv	L8	2	L8C0.2					36		3		18	8			152												2		217
EventList_s16.csv	L9	2	L9C0.1				11	54		2		26	8			116								1				1		217
EventList_s18.csv	L1	2	L1C0.1				5	34		3		15	21			139								1				1		217
EventList_s18.csv	L4	2	L4C0.1				3	34		3		20	14	135				8					1					1		217
EventList_s18.csv	L4	2	L4C0.2				3	34		3		20	14			143							1					1		217
EventList_s18.csv	L6	2	L6C0.1					37		3		22	9			146												2		217
EventList_s18.csv	L6	2	L6C0.2					37		3		19	15			143												2		217
EventList_s19.csv	L2	2	L2C0.1					16		2		24	4			171												2		217
EventList_s19.csv	L2	2	L2C0.2					16		2		23	6			170												2		217
EventList_s19.csv	L7	2	L7C0.2					6		2		22	13			174								1				1		217
EventList_s19.csv	L8	3	L8C0.1.1	10	2	24	18	98		8					57												3			217
EventList_s19.csv	L10	2	L10C0.1				3	26		3		22	11			152												1	1	217
EventList_s19.csv	L11	2	L11C0.1					15		3		25	16			158												1	1	217
EventList_s19.csv	L12	2	L12C0.1					3		3		22	14			175								1				1		217
EventList_s19.csv	L8	3	L8C0.2.1	10	2	23	17	100		8					57												3			217
EventList_s19.csv	L8	3	L8C0.2.2	10	2	23	17	100		8					57												3			217
EventList_s20.csv	L9	2	L9C0.1									26	7			182											1	1		215
EventList_s20.csv	L9	3	L9C0.2.1			24	5	133		7					46												1	1		215

## Sheet: S2_J Data
D- Carbo- G1	D-Carbo- S/G2	D+ Carbo- G1	D+ Carbo- S/G2	D- Carbo+ G1	D- Carbo+ S/G2	D+ Carbo+ G1	D+ Carbo+ S/G2
16.6667	12.6667	14.3333	17.3333	31.3333	12.6667	37.6667	11.3333				Legend
16.3333	2	19	7	56.3333	7.66667	40.3333	23
18	12	16.3333	3.33333	31.6667	7.33333	31.3333	18.3333				D- = DMSO, no Dox, PLK4Ctrl
23.3333	7.66667	15.3333	12.6667	30.6667	7.66667	26	2.66667
19	1.66667		15.6667	27.3333	9	27.6667	12.6667				D+ = Dox, PLK4OE
	10	22.6667	12	33.3333	3.33333	29	26.6667
17	5	16	6	44	0.333333	31.3333	12				Carbo= Carboplatin
17	10	14.6667	10.6667	34.6667	15.6667	55.6667	21.6667
12.6667	11	14.6667	4.66667	18.3333	5.33333	38	16				G1- cell cycle phase G1
15.6667		14.3333	3.66667	26.3333	17	8.66667	10
14.3333	2		4.33333	32.3333	16.3333	25.3333	2.66667				S/G2- Cell cycle phases S--phase and G2
16.6667	10.6667			35.6667	4	24.6667	14.6667
14.3333	2.66667		4.66667	49	7.33333		4.33333
18	6.33333		11.3333	25.3333	1	25.6667	7				Experiment 1
16.6667	12.6667		11	30.6667	21	55.3333	4.33333				Experiment 2
	10.6667		2.66667	29	8.66667	33.3333	13
			11	29.6667	8	20.3333	12.3333
			5		20.6667	28.3333	24
			13	24.3333	5.33333	39	12.3333
			5	24.3333	6	56.6667	9
			4.33333	39.6667	11	34.6667	10.3333
			1.33333	50.6667	4	33.3333	9.66667
				43	25.6667	48.6667	5
				34	7.33333	31.3333	1
				47.6667	6.33333	35.3333	5.33333
				28.6667	8.33333	29	2.66667
				24.3333	8	43.6667	17
				27.6667	23.6667	59	7.33333
				35.3333	27.3333	42	2
				45.6667	25		3.33333
				40.3333			8.66667
				40.6667	18.6667		11.6667
				21.6667	3		1
				28	7		5
				31.3333	15.3333
				51.3333	1.66667		10
				37.3333	2.33333		6
				28	3.33333		1.66667
				28	2.33333		16.6667
				38	6.33333		1.33333
				36	18		26
					17		13
					16.6667		9.66667
					1		17.6667
					11.3333		10.6667
					7.66667		3
					11.3333		8.33333
					1.66667		14.3333
					13.3333		46.3333
					7.33333		12
					3		5.33333
					11.3333		14.6667
					11.3333		3.66667
					16		2
					13.6667		4
					9.33333		3.66667
					3		6.66667
					13		4
					2.33333		2
					6		11
					26.6667		12
					24.6667		7
					11		8.66667
					33		5
					21.6667		7.33333
					4		12
					0.333333		10
					14		30.3333
					20.6667		23.6667
					7.33333		0.333333
					0.666667		0.333333
					4.66667		3.66667
					4		3.33333
					2.33333		1
					5.66667		8
					3.33333		9
					1		15
					4		12
					4.33333		10.3333
					15.6667		5.33333
					6.66667		8.66667
					35.3333		5.66667
					8.66667		3.66667
					1.66667		6
					11.6667		11.3333
					14		17.6667
					8.33333		2
					1.66667		2
					1.33333
					5
					3
					15.6667
					0.333333
					6.33333
					1
					30

## Sheet: S2_K Data
	Enters Mitosis		Arrests in S/G2		Arrests after skipping mitosis		Dies in S/G2		Dies in G1		Total			Legend
	Exp1	Exp2	Exp1	Exp2	Exp1	Exp2	Exp1	Exp2	Exp1	Exp2	Exp1	Exp2		D- = DMSO, no Dox, PLK4Ctrl
D-C+	17	22	0	3	0	0	1	2	1	0	19	27
D+C+	12	16	0	9	1	1	2	15	0	0	15	41		D+ = Dox, PLKOE
														C= Carboplatin
														Exp= Experiment
