# Supplementary material for: Centrosome amplification primes ovarian cancer cells for apoptosis and potentiates the response to chemotherapy
Source: PLoS Biol. 2024 Sep 5;22(9):e3002759. doi: 10.1371/journal.pbio.3002759 (PMC11441705; doi:10.1371/journal.pbio.3002759)
Supplement: S3 Data — (XLSX) [file pbio.3002759.s021.xlsx]

## Sheet: S3_B Data
	24h D- Carbo-	24h D- Carbo+	24h D+ Carbo-	24h D+Carbo+	48h D-Carbo-	48h D-Carbo+	48h D+Carbo-	48h D+Carbo+	72h D-Carbo-	72h D-Carbo+	72h D+Carbo-	72h D+Carbo+
Exp1	0.144679	0.125155	0.185468	0.195735	0.125002	0.19913	0.110811	0.592972	0.139949	1	0.283621	1.09654
Exp2	0.212871	0.411827	0.320192	0.272862	0.204841	0.225396	0.320153	0.688511	0.236668	1	0.243282	1.17772
Legend
D- = DMSO, no Dox, PLK4Ctrl
D+ = Dox, PLK4OE
Carbo= Carboplatin
Exp= Experiment

## Sheet: S3_C Data
																		Legend
	AV-/PI-				AV+/PI-				AV+/PI+				AV-/PI+
	Exp1-r1	Exp1-r2	Exp2-r1	Exp2-r2	Exp1-r1	Exp1-r2	Exp2-r1	Exp2-r2	Exp1-r1	Exp1-r2	Exp2-r1	Exp2-r2	Exp1-r1	Exp1-r2	Exp2-r1	Exp2-r2		D- = DMSO, no Dox, PLK4Ctrl
D-C- Control	97.4	97.6	94.7	97.2	1.27	1.24	3.91	1.32	1.05	0.97	1.31	1.14	0.3	0.15	0.06	0.34
D+C- Control	95.2	94.2	93.1	93	3.22	3.89	4.83	4.46	1.37	1.74	1.81	2.36	0.2	0.21	0.27	0.22		D+ = Dox, PLK4OE
D-C+ Control	67	64	64.9	73.1	25.3	29.8	27.1	21.1	7.37	5.8	7.58	5.32	0.41	0.3	0.43	0.48
D+C+ Control	48.4	44.4	45.8	48	40.6	40.9	42.5	40.7	10.5	14.1	11	10.5	0.51	0.63	0.68	0.79		C= Carboplatin
D-C- QVD	98	96.7	97.1	97.6	1.07	2.05	1.39	0.97	0.74	1.22	1.37	1.3	0.15	0.05	0.11	0.11		QVD=Q-VD-OPH
D+C- QVD	97.1	97.5	96.3	95.5	1.55	1.43	1.41	1.69	1.21	0.94	2.17	2.61	0.11	0.17	0.11	0.18
D-C+ QVD	90.3	90.5	90.9	93.3	7.02	6.84	5.77	4.04	2.42	2.44	3.03	2.32	0.26	0.22	0.26	0.3		Exp= Experiments
D+C+ QVD	90.9	89.9	88.9	90.5	6.25	6.45	8.04	6.36	2.46	3.27	2.7	2.89	0.36	0.35	0.31	0.28
																		r= replicates
																		AV= Annexin V
																		PI= Propidium Iodide

## Sheet: S3_E Data
Condition	Name	Cell number	CytochromeC release	N of nuclei	Nuclear size	Nuclear shape	Micronuclei	Dead
QVD 72h DOX-Carbo-	s1	1	No			bleb		1
		2	No			bleb
		3	No			bleb
		4	No				yes					Legend
		5	No									D- = DMSO, no Dox, PLK4Ctrl
		6	No
		7	No									D+ = Dox, PLK4OE
		8	No
		9	No									C= Carboplatin
		10	No
		11	No									QVD=Q-VD-OPH
		12	No
		13	No									Exp= Experiments
		14	No
		15	No									Recap tab
		16	No
		17	No										NoRelease			Release			Dead			Total
		18	No										EXP1	EXP2		EXP1	EXP2		EXP1	EXP2		EXP1	EXP2
		19	No									D-C- Control	133	153		0	0		1	1		134	154
		20	No									D+C- Control	119	156		0	0		2	0		121	156
		21	No									D-C+ Control	104	103		0	2		7	8		111	113
		22	No									D+C+ Control	103	117		0	1		7	6		110	124
		23	No
		24	No									D-C- QVD	107	249		0	0		1	0		108	249
		25	No									D+C- QVD	94	236		0	5		0	2		94	243
		26	No									D-C+ QVD	87	154		18	15		3	1		108	170
		27	No									D+C+ QVD	74	124		26	49		0	2		100	175
		28	No
		29	No
		30	No
		31	No
		32	No
		33	No
		34	No
		35	No
		36	No
		37	No
		38	No
		39	No
		40	No
	s2	1	No			bleb		0
		2	No				yes
		3	No				yes
		4	No				yes
		5	No
		6	No
		7	No
		8	No
		9	No
		10	No
		11	No
		12	No
		13	No
		14	No
		15	No
		16	No
		17	No
		18	No
		19	No
		20	No
		21	No
		22	No
	s5	1	No			bleb		0
		2	No			bleb
		3	No			bleb
		4	No
		5	No
		6	No
		7	No
		8	No
		9	No
		10	No
		11	No
		12	No
		13	No
		14	No
		15	No
		16	No
		17	No
		18	No
		19	No
		20	No
	s8	1	No			lobed		0
		2	No			lobed
		3	No				yes
		4	No
		5	No
		6	No
		7	No
		8	No
		9	No
		10	No
		11	No
		12	No
		13	No
		14	No
		15	No
		16	No
		17	No
		18	No
		19	No
		20	No
		21	No
		22	No
		23	No
		24	No
		25	No
QVD 72h DOX+Carbo-	s1	1	No		big			0
		2	No
		3	No
		4	No
		5	No
		6	No
		7	No
		8	No
		9	No
		10	No
		11	No
		12	No
		13	No
		14	No
		15	No
		16	No
		17	No
		18	No
	s2	1	No	Binucleate			yes	0
		2	No
		3	No
		4	No
		5	No
		6	No
		7	No
		8	No
		9	No
		10	No
		11	No
		12	No
		13	No
		14	No
		15	No
	s4	1	No			Lobed		0
		2	No
		3	No
		4	No
		5	No
		6	No
		7	No
		8	No
		9	No
		10	No
		11	No
		12	No
		13	No
		14	No
		15	No
		16	No
		17	No
		18	No
		19	No
		20	No
		21	No
		22	No
		23	No
	s6	1	No			bleb		0
		2	No			bleb
		3	No			bleb
		4	No			bleb
		5	No			bleb
		6	No				yes
		7	No
		8	No
		9	No
		10	No
		11	No
		12	No
		13	No
		14	No
		15	No
		16	No
		17	No
		18	No
		19	No
		20	No
	s8	1	No			bleb	yes	0
		2	No				yes
		3	No
		4	No
		5	No
		6	No
		7	No
		8	No
		9	No
		10	No
		11	No
		12	No
		13	No
		14	No
		15	No
		16	No
		17	No
		18	No
QVD 72h DOX-Carbo+	s1	1	No			bleb		0
		2	yes	fragmented
		3	No
		4	No
		5	yes
		6	yes	fragmented
		7	No	fragmented
		8	No	fragmented
		9	No			bleb
		10	yes	fragmented
		11	yes	fragmented
	s2	1	No					1
		2	No				yes
		3	No			bleb
		4	No			bleb
		5	No
		6	No			bleb
		7	No
		8	No
		9	No
		10	No
		11	No
	s4	1	No	binucleated				1
		2	No			bleb
		3	No			bleb
		4	No			bleb
		5	No
		6	No
	s5	1	No					1
		2	No			bleb	yes
		3	No			bleb
		4	No	fragmented
		5	No	fragmented
		6	No
		7	No
		8	No
		9	No
	s6	1	No				yes	0
		2	No	fragmented
		3	No				yes
		4	No
		5	No
	s7	1	No	fragmented				0
		2	No	fragmented
		3	yes			bleb
		4	No	fragmented
		5	No	fragmented
		6	yes	fragmented
		7	No			bleb
		8	No
		9	No
		10	No			bleb	yes
		11	No			bleb
		12	yes	fragmented
		13	No
		14	No	fragmented
		15	No	fragmented
		16	No
	s8	1	yes			lobed		0
		2	No
		3	No
		4	No			bleb	yes
		5	No			bleb
		6	yes	fragmented		bleb	yes
		7	No
		8	No
		9	No
		10	No
		11	No
	s9	1	No					0
		2	No			bleb
		3	yes			bleb
		4	yes
		5	No
		6	No
		7	No
		8	No			bleb
	s12	1	No				yes	0
		2	No			bleb	yes
		3	No			lobed
		4	No	fragmented		bleb
		5	No			bleb	yes
		6	yes			bleb
		7	yes				yes
	s13	1	No					0
		2	No
		3	No
		4	No
		5	No				yes
		6	No
		7	No
		8	No
		9	No
		10	No
	s14	1	No					0
		2	No
		3	No
		4	No	binucleated			yes
		5	No			bleb
		6	No
		7	yes				yes
		8	No			bleb
		9	yes				yes
		10	yes				yes
		11	yes				yes
QVD 72h DOX+Carbo+	s2	1	No	fragmented				0
		2	No		big
		3	No				yes
		4	No				yes
		5	No
		6	No
	s3	1	No			bleb		0
		2	No			bleb	yes
		3	No
		4	No
		5	No
		6	No				yes
		7	No			bleb
		8	No			bleb
		9	No			bleb
		10	yes	fragmented		bleb
	s4	1	No			bleb		0
		2	No
		3	yes
		4	yes
		5	yes			bleb
		6	No	fragmented
		7	yes				yes
		8	yes				yes
		9	yes				yes
		10	No	fragmented
		11	No
		12	No			bleb	yes
		13	No
	s5	1	yes			bleb	yes	0
		2	yes			bleb	yes
		3	No
		4	No
		5	No
		6	yes			bleb
		7	No			bleb
		8	yes
		9	yes				yes
		10	No				yes
	s7	1	No					0
		2	No
		3	No
		4	No
		5	No
		6	yes			bleb
		7	yes			bleb	yes
	s11	1	No	fragmented				0
		2	No	fragmented
		3	No
		4	No
		5	No
		6	yes				yes
		7	No				yes
	s10	1	No			bleb		0
		2	No
		3	yes			lobed
		4	yes			lobed
		5	No
		6	No
		7	No
		8	No			bleb
		9	No				yes
		10	No				yes
	s14	1	No					0
		2	No
		3	No				yes
		4	No			bleb	yes
		5	No
		6	No
		7	No
		8	No
	s15	1	No	fragmented				0
		2	No
		3	yes				yes
		4	yes
		5	No
		6	No
		7	No
		8	yes
	s16	1	yes				yes	0
		2	yes
		3	yes			bleb
		4	yes			bleb
		5	yes			bleb
		6	No
		7	No				yes
		8	No			bleb
		9	No
		10	No	fragmented
		11	No
	s17	1	No				yes	0
		2	No				yes
		3	No				yes
		4	No
		5	No
		6	No			bleb	yes
		7	No	binucleate		bleb	yes
		8	yes			bleb	yes
		9	No			bleb	yes
		10	No

## Sheet: S3_F Data
											Legend
		No Micronuclei		MicroNuclei		Fragmented nucleus		Total			D- = DMSO, no Dox, PLK4Ctrl
		Exp1	Exp2	Exp1	Exp2	Exp1	Exp2	Exp1	Exp2
	D-C+ QVD	6	4	6	5	6	6	18	15		D+ = Dox, PLK4OE
	D+C+ QVD	14	21	11	25	1	3	26	49
											C= Carboplatin
											Exp= Experiments
											QVD=Q-VD-OPH
