# Supplementary material for: Centrosome amplification primes ovarian cancer cells for apoptosis and potentiates the response to chemotherapy
Source: PLoS Biol. 2024 Sep 5;22(9):e3002759. doi: 10.1371/journal.pbio.3002759 (PMC11441705; doi:10.1371/journal.pbio.3002759)
Supplement: S4 Data — (XLSX) [file pbio.3002759.s022.xlsx]

## Sheet: S4_A Data
	D-			D+				Legend
Wehi (uM)	Exp1	Exp2	Exp3	Exp1	Exp2	Exp3		D- = DMSO, no Dox, PLK4Ctrl
30	0.0833232	0.0789569	0.0840509	0.081589	0.0792972	0.0834225
9.49367	0.509763	0.532323	0.51231	0.177846	0.198014	0.2411		D+ = Dox, PLK4OE
3.00433	0.879078	0.927107	0.630564	0.285562	0.322231	0.372193
0.95074	0.999151	0.783748	0.627289	0.330481	0.347441	0.417112		Wehi= WEHI-539
0.30087	1.10321	0.807762	0.739357	0.414362	0.40657	0.420321
0.09521	1.0963	1.04463	0.878351	0.583499	0.682047	0.656837		Exp= Experiments
0.03013	1.27386	0.908914	0.983505	0.767303	0.98136	0.945149
0.00953	1.18108	1.15779	0.820861	0.882353	0.996027	1.01345
0.00302	1.02717	0.928563	0.85943	0.960733	1.05791	1.19633
0.00095	1.13451	1.13705	1.04281	0.924523	0.973109	1.04049

## Sheet: S4_C Data
	AV-/PI-				AV+/PI-				AV+/PI+				AV-/PI+					Legend
	Exp1-r1	Exp1-r2	Exp2-r1	Exp2-r2	Exp1-r1	Exp1-r2	Exp2-r1	Exp2-r2	Exp1-r1	Exp1-r2	Exp2-r1	Exp2-r2	Exp1-r1	Exp1-r2	Exp2-r1	Exp2-r2		D- = DMSO, no Dox, PLK4Ctrl
D-W- Control	98.3	96.1	98	97.5	0.91	1.38	1.04	1.16	0.6	2.2	0.66	1.13	0.23	0.27	0.25	0.19
D+W- Control	95.2	94.7	94.8	93.4	2.76	3.78	3.22	3.69	1.58	1.28	1.62	2.61	0.42	0.28	0.31	0.26		D+ = Dox, PLK4OE
D-W+ Control	96.9	93.8	95.3	95.1	2.25	3.54	3.13	3.42	0.64	2.12	1.31	1.34	0.2	0.52	0.27	0.17
D+W+ Control	74.3	74	74	71	20	20.7	19.3	20.8	5.07	4.91	6.13	7.78	0.39	0.64	0.59	0.39		C= Carboplatin
D-W- QVD	96.9	95.9	96.7	95.5	1.33	1.63	1.03	1.31	1.53	2.23	1.34	2.68	0.26	0.27	0.92	0.47		QVD=Q-VD-OPH
D+W- QVD	96.6	96.2	96.7	96.2	1.02	1.78	1.48	1.58	2.09	1.67	1.56	2.04	0.31	0.36	0.26	0.23
D-W+ QVD	97	96.6	97.6	97.1	1.07	2.12	1.09	1.42	1.52	1.04	0.98	1.36	0.38	0.22	0.29	0.12		Exp= Experiments
D+W+ QVD	96.6	95.4	96.9	92.9	1.2	2.04	1.53	2.38	1.62	2.27	1.19	4.37	0.62	0.28	0.38	0.34
																		r= replicates
																		AV= Annexin V
																		PI= Propidium Iodide

## Sheet: S4_E Data
	No release		Release		Dead		Total				Legend
	Exp1	Exp2	Exp1	Exp2	Exp1	Exp2	Exp1	Exp2			D- = DMSO, no Dox, PLK4Ctrl
Ctl D-W-	262	322	0	0	0	0	262	322
Ctl D+W-	228	342	0	0	7	3	235	345			D+ = Dox, PLK4OE
Ctl D-W+	258	418	0	0	3	2	261	420
Ctl D+W+	180	309	1	0	8	16	189	325			QVD=Q-VD-OPH
QVD D-W-	244	368	0	0	0	0	244	368			W= WEHI-539
QVD D+W-	223	276	0	6	0	2	223	284
QVD D-W+	479	427	6	5	0	0	485	432			Exp= Experiments
QVD D+W+	344	362	53	78	3	5	400	445

## Sheet: S4_F Data
Centrosome number	1-2		3		4		5-6		7-10		11-20		21-50		Total			Legend
	Exp1	Exp2	Exp1	Exp2	Exp1	Exp2	Exp1	Exp2	Exp1	Exp2	Exp1	Exp2	Exp1	Exp2	Exp1	Exp2		D- = DMSO, no Dox, PLK4Ctrl
Ctl D-W-	232	334	12	3	7	5	3	4	0	2	0	0	0	0	254	348
Ctl D+W-	125	189	18	34	26	52	32	37	16	18	2	8	0	0	219	338		D+ = Dox, PLK4OE
Ctl D-W+	244	263	6	7	3	5	1	7	0	2	0	1	0	0	254	285
Ctl D+W+	154	300	7	10	9	11	2	3	1	2	0	1	0	0	173	327		QVD=Q-VD-OPH
QVD D-W-	226	330	9	11	7	4	3	5	0	0	0	0	0	0	245	350		W= WEHI-539
QVD D+W-	133	239	23	23	20	40	30	31	12	21	3	12	0	1	221	367
QVD D-W+	471	437	15	12	4	3	2	5	2	1	0	1	0	0	494	459		Exp= Experiment
QVD D+W+	302	304	27	33	21	45	30	31	15	28	2	11	0	0	397	452
QVD D-W+ Release	20	33	8	5	11	6	3	3	0	0	0	0	0	0	42	47
QVD D+W+ Release	7	5	4	7	16	15	16	11	7	17	1	6	0	0	51	61

## Sheet: S4_H Data
	AV-/PI-				AV+/PI-				AV+/PI+				AV-/PI+
	Exp1 R1	Exp1 R2	Exp2 R1	Exp2 R2	Exp1 R1	Exp1 R2	Exp2 R1	Exp2 R2	Exp1 R1	Exp1 R2	Exp2 R1	Exp2 R2	Exp1 R1	Exp1 R2	Exp2 R1	Exp2 R2		Legend
D-O-	98.2	97.5	96.8	96.1	0.92	1.26	1.22	1.9	0.68	0.81	1.32	1.76	0.16	0.39	0.61	0.19
D+O-	93.7	92.6	93.3	92.2	4.34	5.05	3.9	4.95	1.8	2.18	2.52	2.65	0.14	0.14	0.28	0.22		D- = DMSO, no Dox, PLK4Ctrl
D-O+	81.4	74.4	86.4	75.6	13.7	16.9	7.6	13.5	4.52	8.3	5.54	10.6	0.37	0.36	0.48	0.34
D+O+	64.2	58.6	57.8	21.9	21.8	23.7	20.4	30	12.2	15.5	21.3	47.3	1.74	2.21	0.55	0.75		D+ = Dox, PLKOE
																		O= olaparib
																		Exp= Experiments
																		R= Replicates
																		AV= Annexin V
																		PI= Propidium Iodide

## Sheet: S4_I Data
			D- W24	D+ W24	GSK30 W24	GSK35 W24	AZ1 W24
		Exp1	2.37302	6.27888	2.20615	2.1697	2.12445		Legend
		Exp2	1.96296	9.49057	1.94872	1.98673	1.82463		D- = DMSO, no Dox, PLK4Ctrl
		Exp3	1.64677	8.40052	2.42675	2.34422	2.29703
									D+ = Dox, PLK4OE
									GSK30= CENPE inhbitor at 30nM
									GSK35= CENPE inhbitor at 35nM
									AZ= MPS1 inhibitor AZ3146
									W= WEHI-539
									Exp= Experiment
