# Supplementary material for: Centrosome amplification primes ovarian cancer cells for apoptosis and potentiates the response to chemotherapy
Source: PLoS Biol. 2024 Sep 5;22(9):e3002759. doi: 10.1371/journal.pbio.3002759 (PMC11441705; doi:10.1371/journal.pbio.3002759)
Supplement: S5 Data — (XLSX) [file pbio.3002759.s023.xlsx]

## Sheet: Sup S1_B Data 
Centrosome number	1-2				3				4				5-6					7-10					11-20			21+			Total
	Exp1	Exp2	Exp3		Exp1	Exp2	Exp3		Exp1	Exp2	Exp3		Exp1	Exp2	Exp3			Exp1	Exp2	Exp3			Exp1	Exp2	Exp3	Exp1	Exp2	Exp3	Exp1	Exp2	Exp3
D-	99	93	134		2	1	2		3	0	2		0	1	0			0	0	2			0	0	1	0	0	0	104	95	141
D+	2	35	35		0	9	7		4	12	17		9	9	30			42	23	24			54	9	16	0	0	0	111	97	129
Legend
D-= Ctrl, DMSO- PLK4 Ctrl
D+= Dox, PLK4OE
Exp= Experiment

## Sheet: Sup S1_C Data 
			Paclitaxel nM									Carboplatine µM
	Ovcar8 D-			Ovcar8 D+						Ovcar8 D-			Ovcar8 D+
Drug concentration	Exp1	Exp2	Exp3	Exp1	Exp2	Exp3			Drug concentration	Exp1	Exp2	Exp3	Exp1	Exp2	Exp3
0.1	111.484	101.867	100.485	109.362	112.34	87.2238			0.01	99.9214	97.1533	97.7035	104.664	98.783	92.4604
1	120.447	94.5397	96.9305	113.142	109.021	85.6634			0.05	97.9654	96.6818	89.8795	95.4351	106.926	107.023
2	111.048	90.64	91.1036	90.7719	81.4197	72.4235			0.1	98.3671	97.4328	103.912	93.0653	102.19	114.5
4	79.0743	76.5881	74.5009	68.4974	69.7599	68.1941			1.5	95.6776	94.8568	116.111	93.3034	82.2824	93.0707
6	42.5692	41.232	37.8041	41.8197	43.6065	39.2155			10	91.2242	96.9438	119.211	85.3176	77.6024	117.638
8	36.0733	32.5689	27.4911	32.4983	38.7716	33.7125			50	72.5314	75.8531	93.416	64.1825	65.0427	85.0742
10	30.04	28.0628	24.6949	29.2644	27.8128	32.6115			100	56.1823	61.7071	71.4102	35.6524	39.1021	41.7781
50	8.6422	7.74589	6.44779	8.60402	8.76775	9.89186			200	25.6619	27.6711	33.7662	10.9464	11.0514	11.0633
100	5.64239	5.17423	4.28438	7.12279	6.65688	7.90077			500	1.34509	1.32562	1.93468	2.88514	1.68588	2.22367
200	3.99921	3.32053	2.96546	5.94593	4.84698	6.49205			1000	1.18739	1.19586	1.5592	2.18959	1.51913	2.07348
Legend
D-= Ctrl, DMSO- PLK4 Ctrl
D+= Dox, PLK4OE
Exp= experiment

## Sheet: Sup S1_D Data
	Combination Paclitaxel x Carboplatin
Ovcar8 Plk4Ctl																		Ovcar8 Plk4OE
	DO values																		Absorbance
Exp1																		Exp1
	µM Carboplatine																		µM Carboplatine
	300	0.198936	0.105316	0.114366	0.073986	0.061206	0.064786												300	0.062652	0.031429	0.039212	0.065232	0.050772	0.094142
	100	0.845476	0.819776	0.809056	0.790286	0.704076	0.058716												100	0.293692	0.287212	0.270892	0.188832	0.107552	0.035302
	33.3333	1.08085	1.04765	0.984046	0.994046	0.907906	0.225206												33.3333	0.662142	0.643492	0.740142	0.578012	0.293662	0.070522
	11.1111	1.19075	1.19165	1.23095	1.26185	1.08165	0.291456												11.1111	0.787872	0.802652	0.877572	0.848232	0.402412	0.130442
	3.7037	1.24555	1.21455	1.28045	1.31465	1.07155	0.327796												3.7037	0.728642	0.815112	0.866042	0.689712	0.458992	0.131122
	0	1.41005	1.39125	1.41615	1.40135	1.13385	0.266476												0	0.685362	0.776592	0.781672	0.753562	0.447732	0.153642
		0	1.23457	3.7037	11.1111	33.3333	100	nM Paclitaxel												0	1.23457	3.7037	11.1111	33.3333	100	nM Paclitaxel
Exp2	µM Carboplatine																	Exp2	µM Carboplatine
	300	0.16373	0.0889	0.00879	0.00684	0.01071	0.01906												300	0.204753	0.094343	0.012976	0.010995	0.010047	0.019352
	100	0.75123	0.71803	0.68325	0.76505	0.52973	0.01094												100	0.294743	0.238413	0.197213	0.191023	0.103823	0.02674
	33.3333	0.99405	0.92995	1.31865	1.43675	1.15395	0.19254												33.3333	0.711943	0.653393	0.595263	0.545153	0.313713	0.090963
	11.1111	1.12515	1.14155	1.03595	1.10395	1.24135	0.24755												11.1111	0.764683	0.890233	0.844093	0.900413	0.463743	0.120533
	3.7037	1.17765	1.10825	1.14205	1.17515	0.94715	0.21828												3.7037	0.838283	0.825003	0.795133	0.745993	0.463023	0.121703
	0	1.40675	1.31185	1.28265	1.23975	1.03075	0.2341												0	0.952043	0.938643	0.892413	0.774333	0.443593	0.140953
		0	1.23457	3.7037	11.1111	33.3333	100	nM Paclitaxel												0	1.23457	3.7037	11.1111	33.3333	100	nM Paclitaxel
Exp3	µM Carboplatine																	Exp3	µM Carboplatine
	300	0.231953	0.162753	0.078233	0.065033	0.055723	0.042563												300	0.17206	0.02564	0.0728	-0.00027	-0.004021	-0.014002
	100	0.721423	0.718733	0.747623	0.687543	0.473453	0.059173												100	0.26656	0.24995	0.24376	0.18096	0.06494	-0.005766
	33.3333	1.03717	1.00547	1.26787	1.26957	0.914453	0.246243												33.3333	0.74085	0.77367	0.59674	0.55556	0.26249	0.08282
	11.1111	1.18287	1.24317	1.15767	1.15697	0.906493	0.276723												11.1111	0.84972	0.96501	0.81748	0.77738	0.4306	0.12418
	3.7037	1.27027	1.13037	1.09997	1.10967	0.901433	0.284673												3.7037	0.85571	0.93211	0.87995	0.8042	0.52696	0.12198
	0	1.53047	1.39717	1.46377	1.28067	1.08127	0.265473												0	0.90731	0.88526	0.86824	0.82484	0.45225	0.15017
		0	1.23457	3.7037	11.1111	33.3333	100	nM Paclitaxel												0	1.23457	3.7037	11.1111	33.3333	100	nM Paclitaxel
	µM Carboplatine																		µM Carboplatine
Average	300	0.198206	0.11899	0.0671297	0.0486197	0.0425463	0.0421363											Average	300	0.146488	0.0504707	0.0416627	0.025319	0.0189327	0.033164
	100	0.77271	0.75218	0.746643	0.747626	0.569086	0.042943												100	0.284998	0.258525	0.237288	0.186938	0.092105	0.0187587
	33.3333	1.03736	0.994356	1.19019	1.23346	0.992103	0.22133												33.3333	0.704978	0.690185	0.644048	0.559575	0.289955	0.081435
	11.1111	1.16626	1.19212	1.14152	1.17426	1.0765	0.27191												11.1111	0.800758	0.885965	0.846382	0.842008	0.432252	0.125052
	3.7037	1.23116	1.15106	1.17416	1.19982	0.973376	0.276916												3.7037	0.807545	0.857408	0.847042	0.746635	0.482992	0.124935
	0	1.44909	1.36676	1.38752	1.30726	1.08196	0.25535												0	0.848238	0.866832	0.847442	0.784245	0.447858	0.148255
		0	1.23457	3.7037	11.1111	33.3333	100	nM Paclitaxel												0	1.23457	3.7037	11.1111	33.3333	100	nM Paclitaxel

## Sheet: Sup S1_E Data 
Exp 1						Legend
Exp 2						D- = Ctrl, DMSO- PLK4 Ctrl
Exp 3						D+= Dox, PLK4OE
Exp 4						Exp= experiment
Top - Interphase length (hours)						Carbo= Carboplatin		Bottom - Mitosis length (min)
						Combi= Combination Chemotherapy
D-	D+	D- Combi+	D+Combi+	D-Carbo+	D+Carbo+			D-				D+				D-Carbo+				D+Carbo+
19	23.6667	50.3333	33.3333	53	31.8333			Exp1	Exp2	Exp1	Exp2	Exp1	Exp2	Exp1	Exp2	Exp1	Exp2	Exp1	Exp2	Exp1	Exp2	Exp1	Exp2
21.3333	23.1667	61.6667	36.1667	52.3333	53.8333			30	70	30	60	80	50	40	50	40	30	80		30	30	50	50										D-= Ctrl, DMSO- PLK4 Ctrl
23.5	18.6667	58.5	42.1667	57.8333	68.1667			30	30	40	30	30	30	40	60	540	60	50		40	30	30	40
18.6667	17	49.6667	44	47.5	47			30	40	20	30	50	40	40	50	720	30	60		70	30	30	50										D+= Dox, PLK4OE
22.5	16.8333	54.1667	38.1667	51.5	49.5			40	30	30	20	40	60	60	70	150	40	40		60	40	50	70
26.1667	18.8333	39.5	34	68.5	48.3333			40	60	40	20	80	40	80	40	30	150	50	70	30	30	70	70										Combi= Combination
19.5	17.3333	55.6667	50.5	53.3333	57.8333			30	30	30	30	30	30	50	80	30	60	60	70	70	40	30	110
18.5	16.8333	43.6667	55.1667	51.1667	46			40	50	40	20	60	40	60	50	200	160	10	100	30	30	320	60										Carbo= Carboplatin
19	21.5	42.1667	54.3333	43	51.1667			30	30	30	30	40	40	210	60	100	40	110	110	40	40	40	20
20.3333	18.6667	53.5	44.8333	59.6667	34.6667			30	20	20	30	50	30	40	40	160	50	50	50	40	30	50	30
17.6667	17	64.3333	54.5	48.1667	57.1667			40	30	40	30	30	90	70	30	40	30	60	130	40	30	90	60										Exp= experiment
20.1667	16.6667	62.1667	52.6667	45.5	29.8333			30	20	40	20	60	40	90	40	150	40	30	50	20	20	70	40
16.6667	16.6667	53.6667	55.8333	49.6667	50.1667			40	20	30	30	50	50	60	40	150	80	60	50	30	30	210	50
18.3333	18.8333	43.1667		62.8333				30	30	30	10	60	30	40	60	190	40	40	90	90	50	180	70
19.5	16.3333	36.1667	59.1667	42.3333	34			40	70	40	40	60	60	70	100	30	280	30	50	30	30	70	60
19	18.5	36.1667	53.5		63.5			40	20	40	50	60	30	50	70	50	60	40	110	30	60	60	20
17	17.6667	38.3333	39	45.6667	51.3333			40	50	40	40	100	70	50	30	70	70	70	60	40	30	230	50
19.8333	17.1667	68.1667	57.6667	61.1667	61			40	30	30	30	50	70	30	50	50	70	40	90	40	30	290	50
19.1667	17	43.6667	58.6667	57.1667	41			30	30	20	40	80	40	60	40	50	150	60	70	40	60	50	40
17.6667	16.3333	52.6667	56.3333	50.1667	51.5			30	50	30	180	70	70	60	40	30	60	70	110	30	80	110	180
19.6667	16.6667	33.1667	27.5	58.1667	64.6667			40	40	30	180	30	100	60	40	150	20	40	70	30	30	70	220
18.6667	17.1667		51.5	64.5	38.3333			40	30	40		30	70	80	60	40	140	80	80	30	150	50	140
19.8333	16.5	47.1667	25.6667	46.5	63.3333			50	30	40		70		60	50	40	50	50	50	40	30	50	80
18.1667	16	58.6667	61.5	51	58.6667			40	40	30		80		40	50	40	30	40	50	50	50	40	40
19.3333	20.1667	37.5	52.8333	41.3333	45.1667			40	30	30		30		50	80	30	70	30	50	70	20	40	40
23.3333	19.1667	29.6667	58.1667	35.5	54.1667			40	30	50		40		40	30	30	50	50	30	40	30	40	170
15.5	18.6667	64.3333	34	45.3333	35.3333			30	20	50		100		30		30	50	60	40	40	20	90	60
18.6667	18.8333	62.5		56	53.8333			50	20	20		70		70		30	210	140	100	40	30	80	60
17	22.1667	51.6667		40.6667	41.6667			60	30	30		60		20		150	60	40	140	40	80	50	100
19	20.1667	46.1667		34.6667	66.3333			30	30	70		60		50		140	90	80	80	210	20	110	60
19	17.1667	51.8333		27.3333	31.6667			40	40	40		70		90		190	110	70	40	40	40	110	60
19.1667	20	46.5		46.8333	34.3333			30	40	60		70		40		40	110	60	100	30	50	70	20
17.8333	19.1667	37.1667		61.1667				30	20	70		60		40		70	30	100	60	30	60	30	70
15.5	18	55.5		67.3333				40	30	40		60		60		140	20	50	70	170	40	50	50
17.3333	19.8333	35.5		60.5				20	30	50		70		50		30	50	70	30	50	30	70	230
17	20.1667	47		53.5				30	40			90		50		20	130	70	60	40	30	40	80
18.3333	17	38.8333		42.3333				30	40			70		140		20	30	40	210	40	60	90	60
16.5	17.8333	62.8333		10.8333				30	70			60				70	50	70	30	40	30	100	30
18.6667	18.1667	58.3333		39.3333				30	50			100				100	160	110	70	30	30	40	30
18.1667	18.3333	52.8333		57.1667				30	30			40				170	180	70	50	190	80	70	40
17.1667	17.6667	41.5		54				30	50			40				30	170	80	60	40	40	70	210
16.8333	17.3333	39.8333						110	30			50				40	40	60	60	50	20	80	60
17.3333	17.6667	19.6667							30			70				70	30	70	50	40	30	50	130
17.6667	17.5	50.1667										50				70	60	70	40	60	80	70	40
17.5	15.5	34										70				40	60	110	80	40	60	30	100
16.6667	20	37.8333										50				30	90	180	20	60	30	80	40
17.1667	18.3333	40										50				110	30		70	80	60	60	30
16.8333	19.5	36.5										70				40	20		50	20	30	150	80
16.8333	23.6667	56.1667										40				40	100		70	40	30	50	30
18.5	21.1667	43.3333										40				20	70		40	40	40	60	50
18.3333	18.6667	40.5										80				80	250		90	40	30	90	60
16.5	16.1667	40.5										50				110	50		30	20	30	110	40
17.6667	18.1667	29.3333										40				430	140		50	30	50	30	40
18.5	17.3333	35.8333										140				40	100		70	30	20	80	50
18	15.8333	51.5														380	40		40	70	80	80	40
22.1667	18.6667	45.1667															40		50	170	700	80	50
19.3333	17.6667	48.8333															40		30	40	30	60	40
19.3333	18.8333	26.1667															40		70	30	40	50	60
18	17.8333	36.3333															50		110	30	180	60	30
19.1667	17.3333	34.3333															30		40	30	50	40	70
19	20	54															110		60	700	100	100	40
17.5	17.1667	53.6667															40		60	780	100	80	40
23	17.3333																30		50		220	60	70
21.5	16.3333																40		70		40	90	50
26.8333	18.6667																70		80		30	80	180
23.3333	16.8333																40		120		30	50	50
18	16.8333																230		50		200	40	50
17.5	17.3333																60		70		160	150	60
18.6667	18.1667																40		70		20	70	50
18.6667	19.5																30		50		30	270	40
20.6667	17																60		30		220	360	70
17.1667	17.5																170		70		50		110
18	18.8333																130		60		30		230
17	17.8333																80		80		40		50
16.5	18.3333																30		50		20		90
17.1667	16																50		90		60		50
17	18.6667																30		60		60		300
19.3333	18.5																60		90		50
17.1667	17.8333																70		80		30
16	19																160		40		410
17.6667	19																340		70		430
19.1667	18.1667																220		30		500
18	17.8333																220		50
18.1667	19.1667																260		90
18.6667	22.1667																		150
18.1667	19.1667																		70
18.3333	17.3333																		40
17.3333	19																		70
20.1667	16.5																		60
19.6667	17.5																		260
17.3333	19.1667																		270
22.5	17.3333																		130
22	19.5																		120
17.6667	22.8333
18.6667	23.5
21.3333	19.6667
22.3333	19.8333
22.3333	19.1667
33	20
17.3333	24.8333
22.1667	29.5
20.8333	27.5
21.8333	18.3333
21.3333	20.8333
19.6667	20.5
18.5	22.8333
21	20.3333
24	20.5
24	18.5
28.3333	17.5
18.8333	18.8333
22.3333	19.8333
21.8333	18.5
22.8333	18.1667
23.3333	17.3333
20.5	17.6667
18.8333	18.8333
17	18.6667
18	17.8333
17.5	17.1667
17.3333	20
16.3333	16.3333
21.3333	16.3333
18.6667	19.8333
21.3333	20.3333
19	20.8333
16.8333	18
18	20.3333
17.8333	20.3333
18.6667	21.3333
18.5	17.1667
16.5	19
19.5	17.3333
18.3333	18.1667
17.8333	22
18	15.6667
18.3333	18.3333
18	16.8333
20.1667	18.3333
18.8333	17.8333
22	18.3333
24.6667	18.3333
20.1667	17.3333
20.5	24.1667
28.5	18.6667
26.1667	19.5
14.5	17.1667
17.3333	19
18.1667	19.1667
14.5	20.5
15	16.1667
18.3333	18
17.3333	18.6667
20	18.3333
24.3333	19.3333
18.1667	22.1667
21.8333	20.8333
17.8333	18.5
17.8333	19
20.8333	19.1667
18.8333	18.6667
18.5	22
18	18.6667
16	17.3333
16.1667	21.3333
19.8333	18.5
18	19.6667
17.8333	20
17.5	18.3333
22.1667	21.5
20	19.8333
20.1667	17.5
21.1667	20.5
21.5	22.1667
19.3333	17.1667
18.8333	17.6667
19.5	18.8333
21	18.1667
18.8333	18.8333
21	18
20.5	19.6667
17.8333	17
18.5	18.1667
20.3333	22.8333
19.5	21.1667
18.8333	18.8333
19.1667	18.5
16.6667	23.1667
16.3333	19.5
18	19.3333
21.3333	19.8333
23.1667	26.1667
14.8333	21.5
20.1667	24
19.3333	47.8333
17.1667	32.5
18.6667	17.6667
20	18.5
18.6667	19.8333
16.8333	19.1667
15.8333	19.5
21	23.1667
18	19.8333
18.8333	19.6667
15.3333	24.1667
16	21.5
16.3333	20.5
17.6667	19
17.8333	22.1667
16.1667	20.3333
18.5	19.5
16.8333	19.5
17.8333	18.5
23	18.6667
19.8333	16.3333
21.6667	19.3333
18.8333	18
16.5	16.5
15.1667	16.1667
17.1667	16.3333
18.8333	17.8333
16.6667	16.6667
20.8333	17.5
21.1667	17
23.3333	19.3333
18.8333	17.8333
16.5	16
16.5	16.8333
19.1667	16.8333
19	19.1667
17.6667	21.3333
21.1667	22.1667
16.5	20.1667
17.3333	22
16.6667	23.6667
16.5	17.8333
16.3333	16.3333
18.3333	17.8333
30.5	16.1667
17.1667	17.6667
16.5	18
22.3333	18.8333
15.3333	15.5
18	17.8333
19.3333	14.3333
15.8333	16.3333
15.8333	19.3333
18.1667	34.8333
17.3333	18.8333
18.5	18.1667
24.8333	18.6667
19.5	18.1667
19.3333	16.6667
18.1667	18.1667
19.5	18.1667
23.6667	19
23.3333	20
18.8333	20
17	20
21.8333	22.3333
15.8333	20.3333
17.5
18.1667	20.1667
16.5	16.5
17.3333	21.8333
19	19.3333
20	18.3333
16.3333	17
18.6667	19.8333
21.6667	17
17.3333	18.3333
18.3333	17.1667
18	18
18.5	21.5
17	19.8333
18	15.8333
	20.5
18.5	19.5
18	21
18.8333	16.1667
17.8333	18
19.5	18.8333
19	20.5
17.5	19.3333
21.1667	17.8333
18.6667	19.1667
17.8333	23
15.6667	23.6667
17.8333	39
18.1667	24.6667
19.6667	22.6667
18.5	23.1667
18.1667	47.6667
17.3333	17.6667
18.6667	16
19.8333	20.5
21.3333	19.6667
20	19.3333
21.3333	18.8333
17.3333	19.3333
18.3333	20.1667
21.1667	22
17.3333	21.3333
19	30.1667
19.6667	22.5
21.5	23.1667
19.6667	19.6667
20	22.6667
18.5	22.5
18.5	19
21.5	18.8333
20.3333	19.6667
20.3333	18.8333
19.1667	22.6667
22	21.3333
16.8333	26.1667
18	24.5
17.6667	30
19.5	29.6667
17.3333	19.6667
20.6667	23.8333
21.6667	28.5
18.1667	19.3333
17.8333	23.5
-0.5	21.3333
17.8333	22.3333
20.1667	24.1667
20.1667	23
18.3333	23
20.3333	18.8333
20	20.6667
18	20
19.1667	33.5
18.1667	20.1667
18	19.5
17.3333	20.8333
17.6667	17.6667
18.8333	18.6667
20	20
19.3333	19.3333
19.3333	21.3333
20	20.5
21	18.8333
20	22.3333
19.5	20
19.8333	20.5
19.1667	22.1667
18.5	17.6667
20	22.3333
18.6667	20.6667
20.3333	21.8333
19.8333	21.3333
17.8333	19.3333
19.3333	19
18.5	22.6667
20.3333	22
17.3333	19.3333
18	20.5
18.1667	20.1667
22.3333	20.3333
17.5	24.8333
17.3333	28.6667
22.1667	24.5
18.1667	19.1667
20.1667	18
21.1667	19.3333
19.5	18
22.8333	18.5
17.6667	18.6667
18	20.1667
17.5	17.5
18.5	20.3333
20.1667	31.6667
21	19
21.8333	20.3333
18.3333	19.6667
19.5	19.5
26.6667	18.8333
23.8333	18.3333
20.3333	19.3333
19.1667	20.5
22.3333	27.3333
18.1667	19.5
18	20.3333
20.1667	21.5
15.8333	13.8333
17.1667	19.3333
23.3333	19.8333
16.8333	20.1667
35.1667	16
15.5	18.5
17.6667	18.6667
16.3333	20.1667
18.3333	17
17.1667	18.6667
15.5	18
17	19
17.5	19.1667
19.5	19.6667
17.6667	19.5
19.3333	20
18.1667	19.1667
17.3333	21.6667
16.8333	20.8333
18	22.6667
18.5	20
19	21.6667
14.6667	20.6667
18	19.1667
21.1667	19
18.1667	17.8333
21	19.1667
19.5	21.3333
17.5	19.3333
19.6667	18.6667
19.6667	26.1667
21	21.8333
18.3333	19.8333
19	21.6667
20.1667	19.1667
20.1667	18.1667
18.5	19.3333
16.6667	21
17.5	17.5
22	20
17.3333	16.6667
17	19.5
19.5	18.1667
19	18.6667
19.3333	18.5
17.6667	19.6667
19.8333	21.3333
21.8333	18
19.6667	18.1667
23	17.8333
20.3333	19.3333
20.3333	17
20.5	19.5
18.3333	17.8333
21.1667	19
17	18.5
23.1667	19.5
18.8333	15.5
24	18.5
19.6667	19.1667
17	18.1667
19.3333	19
18.1667	20
17.1667	19.6667
17.8333	20.6667
19	16.3333
18.5	19.3333
18.8333	20.6667
16.3333	18.1667
18.1667	18.6667
19	21.3333
18.5	16.8333
38.6667	16
20.8333	18.1667
16.3333	17.8333
16.8333	18.1667
15	17.6667
21.8333	19.1667
17.1667	19.8333
16.5	20.8333
18.3333	18.1667
17	19.5
17.5	20
20.5	21.3333
16.1667	34.6667
15.8333	56
21.6667	24
22.3333	32.6667
21.5
23.3333	22.3333
20.6667	22
22.5	20.8333
31.1667	22.3333
27	21.5
27	19.6667
16	24.1667
20.3333	18.3333
18.8333	19.3333
18	20.8333
16.6667	19.3333
23.6667	21
15.8333	18.8333
19.5	18.5
19.5	21.3333
20.6667	18.1667
18.5	17.3333
16.8333	16.6667
17.6667	24
16.8333	22.1667
20.6667	22.3333
19.1667	19.5
20	18.8333
20.5	22.1667
21.8333	18.5
19	22.1667
19.5	21.3333
18	19.3333
18.5	20.3333
19.3333	26
18.8333	21
19.8333	19.1667
17.8333	19.5
17.5	19.5
19.1667	21.1667
19.5	19.5
21.8333	21
20	17
18.3333	19
	20
23.6667	17
24.3333	19.5
26.5	18.5
17	17.6667
35.1667	18
18	18.1667
20.5	19.5
19.3333	21.1667
15.3333	22.6667
19.5	26.8333
20.5	19.6667
19.3333	21.1667
17.1667	22.5
19	21.3333
18.8333	21
16.6667	19.5
27.3333	15.6667
16	17.3333
16.8333	18.1667
18.1667	18
16.1667	19.1667
17	19.3333
19.3333	17.1667
17	15.3333
18.8333	16.8333
17.3333	17
15.3333	16.5
18	16
20.8333	16.8333
28.6667
17	21
16.8333	18.8333
18.8333	19.8333
18.1667	18.6667
18.1667	18.3333
22.8333	21.3333
18.1667	20.6667
20.5	18.1667
21.6667	18.3333
19	19.8333
17	20.3333
17.3333	18
15.1667	21.5
16.6667	19.3333
16.1667	20.3333
17.6667	21.5
15.6667	21.5
18.1667	17.1667
17.3333	20
16.5	22
18	20.1667
16.3333	18.6667
20.3333	17.8333
20	15.6667
18	19.1667
19.6667	18.5
16.3333	20.3333
15.8333	15.8333
20.1667	18.5
16.8333	19.6667
18.5	16.3333
17	17.3333
19.3333	17
16.8333	18.5
20	18.3333
15.6667	23
18.3333	18.6667
18.8333	17.5
16.1667	21.8333
18.3333	19.3333
17	18.3333
19	19.1667
19.5	19
19	16.6667
18.1667	20.8333
17.6667	18.1667
19.3333	19
19.6667	18.8333
17.1667	22.5
16.5	19.6667
16.6667	17.6667
16.5	18
16.3333	22.5
18.6667	21.6667
18.8333	17.5
17	24
17.3333	24.5
16.6667	22.5
15.6667	19.1667
19.6667	21.8333
18.8333	21
15.1667	18.3333
25.5	20
36.8333	24.1667
20.3333	22.5
15.1667	21
27.5	19.1667
16.8333	20
17.8333	19.1667
17.5	17.5
20.3333	17.6667
20.3333	18.6667
17.8333	20
20.3333	16.5
18.1667	22.6667
19.8333	20.8333
20.8333	25
30.5	24.5
20.8333	21.8333
19	21.1667
20.6667	20.8333
19.5	20
17.3333	20.3333
20.1667	19
17.3333	20.3333
22	22.1667
22.6667	19.1667
21.5	23
20.8333	18.6667
18.5	18.6667
19.6667	17
21	17.6667
18.5	18.1667
21.1667	17.5
21.8333	17
17.3333	17.1667
21.1667	22
18.1667	15.6667
21	18.8333
16.6667	19.1667
18.8333	19.8333
17.5	20.6667
18.6667	21.5
17.5	17.6667
15.5	20
18.6667	18.1667
16.6667	19
21.8333	19
23	18.1667
18	18.3333
15.6667	18.6667
17	18.8333
18.1667	18.6667
17.3333	20.3333
18.8333	17.1667
19.6667	35.8333
16.1667	17.5
15.8333	18.3333
19.1667	18.3333
16.3333	17.3333
16.6667	18
19	23.6667
19.3333	21
16.6667	17
18	20.1667
18.1667	20
18.1667	18.8333
17.3333	19
19.3333	16.6667
18.6667	19.1667
17.6667	19.5
18.1667	21
18.1667	5.83333
16.8333	19.6667
17.8333	20.8333
17.5	20.1667
17.8333	18
18.3333	22.3333
18.8333	21
20.1667	19.1667
19	18.5
18.8333	15.3333
16	16.6667
20.8333	19
18.1667	17
18	16.5
21	19.3333
18.3333	18.8333
19	15.6667
19	17.1667
19.5	18.6667
18.6667	19.6667
17.1667	18.3333
17.3333	23.8333
17.3333
18
17.6667
21.1667
21.3333
17.3333
17.3333
20.5
19.6667
16.5
21.5
18.6667
18
18.5
19.5
19.6667
19.1667
15
18.1667
20.1667
21.5
18.3333
20
17.3333
15.3333
19.1667
16.8333
15.3333
19.6667
16
17.3333
19.1667
17.6667
16.3333
18.3333
16.5
15
16.8333
17
16.6667
17.6667
19.1667
18.3333
16.8333
15.8333
18
16.6667
16.5
16
16.1667
17.5
17.1667
17
18.6667
16.6667
18.8333
18.1667
17.5
17.5
17.3333
18.6667
17.8333
17.1667
19.6667
22.5
32.1667
25
24.5
28
25.5
17.5
18.5
19
21.8333
16
18.5
16.8333
17.1667
15.5
17.8333
17.8333
14.8333
17.5
17
17.8333
16.1667
17
19.5
17
16.8333
14.8333
18.8333
16.6667
17.1667
26.8333
17.5
31.8333
25.1667
16.8333
23
26
16
23.6667
19.1667
19.3333
15.8333
17.6667
17.6667
16.8333
18.1667
18.1667
18
17.1667
16.3333
17.3333
18
19.8333
18.5
18
17.8333
18.3333
17.1667
17.6667
18.6667
18.3333
20
18.6667
17.1667
16.1667
17.6667
17
16.3333
16.6667
18.6667
19.1667
18.8333
19.6667
15.6667
19.5
20
18.1667
20.5
19.5
17.8333
18.3333
20.6667
15.8333
18.5
16
18
18.6667
17.6667
23
21
20.5
18.1667
23
21.6667
19.8333
16.8333
21
18.8333
17.1667
19.1667
16.3333
18.6667
21.6667
16.5
32.8333
21.6667
21
19.8333
22.1667
21.5
18.5
21.5
23.8333
18.3333
18.6667
22.6667
20.6667
18.1667
17.8333
18.8333
15.5
15.8333
18.6667
19.8333
16.1667
19.3333
19.3333
19.3333
21
20.3333
20
18.3333
18.8333
18.1667
18.6667
22.3333
21
20
17.1667
17.5
16.8333
17.3333
19.8333
17.3333
21
19.1667
18.1667
16.3333
17
16.5
15.3333
18.8333
19.1667
18.1667
15.6667
17
19.5
18.8333
19.3333
18.8333
18.8333
17.3333
21.5
19.6667
18.5
17.6667
18
18
19.3333
19.6667
19.5
18.5
17
19.8333
18
16.6667
16.6667
18.3333
17.3333
17
18.1667
16.6667
17.3333
18.8333
17.3333
18.8333
18
17.8333
21.3333
21
20.1667
17
17
20.1667
19.6667
18.8333
22.6667
18
16.8333
18.8333
19.5
19
21.1667
18.6667
19.6667
20.6667
20
19.8333
19.8333
20
19.1667
18.3333
19.8333
19.5
16.6667
17.5
21.3333
20.8333
18.6667
19.6667
18.8333
18.8333
19
17.5
16.6667
15.6667
20.3333
18.5
17.8333
28.6667
30.6667
18.8333
18.3333
20
17.1667
17.3333
17.1667
19
16.5
18.3333
20.1667
19.3333
17.5
20
18.3333
18.6667
20.1667
18.1667
19.5
20.6667
19.1667
25.3333
19.3333

## Sheet: Sup S1_F left Data
Experiment 1
level_0	Lineage	Generation	UniqueID	GGGGMother;Interphase;Interphase	GGGGMother;MitosisLength;Ok	GGGMother;Interphase;Interphase	GGGMother;MitosisLength;Multiple	GGGMother;MitosisLength;Slight	GGGMother;MitosisLength;Ok	GGMother;Interphase;Interphase	GGMother;MitosisLength;Multiple	GGMother;MitosisLength;Slight	GGMother;MitosisLength;Ok	GMother;Interphase;Interphase	GMother;MitosisLength;Multiple	GMother;MitosisLength;Slight	GMother;MitosisLength;Ok	GMother;SlippageLength;Slippage	Mother;Interphase;Interphase	Mother;MitosisLength;FailedCTK	Mother;MitosisLength;Multipolar	Mother;MitosisLength;Multiple	Mother;MitosisLength;Slight	Mother;MitosisLength;Ok	;Interphase;Interphase	Lives;Lives	Apoptosis;Apoptosis	Lost;Lost	Catastrophe;DeathInMitosis	Dividing;Dividing	LivesLineageCount	DividingLineageCount	ApoptosisLineageCount	CatastropheLineageCount	LostLineageCount	Centrosome_Num
EventList_s39.csv	L1	4	L1C0.1.1.1							59			3	107		3			138					3		120					14					0
EventList_s39.csv	L1	4	L1C0.1.1.2							59			3	107		3			138					3		120					14					0
EventList_s39.csv	L1	5	L1C0.1.2.1.1			59			3	107		3		119			4		130					4		4					14					0
EventList_s39.csv	L1	5	L1C0.1.2.1.2			59			3	107		3		119			4		130					4		4					14					0
EventList_s39.csv	L1	5	L1C0.1.2.2.1			59			3	107		3		119			4		113					4		21					14					0
EventList_s39.csv	L1	5	L1C0.1.2.2.2			59			3	107		3		119			4		113					4		21					14					0
EventList_s39.csv	L1	5	L1C0.2.1.1.1			59			3	99			3	91			3		103					4		68					14					0
EventList_s39.csv	L1	5	L1C0.2.1.1.2			59			3	99			3	91			3		103					4		68					14					0
EventList_s39.csv	L1	5	L1C0.2.1.2.1			59			3	99			3	91			3		113					4		58					14					0
EventList_s39.csv	L1	5	L1C0.2.1.2.2			59			3	99			3	91			3		113					4		58					14					0
EventList_s39.csv	L1	5	L1C0.2.2.1.1			59			3	99			3	100			3		125					4		37					14					0
EventList_s39.csv	L1	5	L1C0.2.2.1.2			59			3	99			3	100			3		125					4		37					14					0
EventList_s39.csv	L1	5	L1C0.2.2.2.1			59			3	99			3	100			3		127					6		33					14					0
EventList_s39.csv	L1	5	L1C0.2.2.2.2			59			3	99			3	100			3		127					6		33					14					0
EventList_s39.csv	L2	5	L2C0.1.1.1.1			9			4	140			4	113			7		99					4		53					16					0
EventList_s39.csv	L2	5	L2C0.1.1.1.2			9			4	140			4	113			7		99					4		53					16					0
EventList_s39.csv	L2	5	L2C0.1.1.2.1			9			4	140			4	113			7		99					8		49					16					0
EventList_s39.csv	L2	5	L2C0.1.1.2.2			9			4	140			4	113			7		99					8		49					16					0
EventList_s39.csv	L2	5	L2C0.1.2.1.1			9			4	140			4	115			4		114					5		38					16					0
EventList_s39.csv	L2	5	L2C0.1.2.1.2			9			4	140			4	115			4		114					5		38					16					0
EventList_s39.csv	L2	5	L2C0.1.2.2.1			9			4	140			4	115			4		106					4		47					16					0
EventList_s39.csv	L2	5	L2C0.1.2.2.2			9			4	140			4	115			4		106					4		47					16					0
EventList_s39.csv	L2	5	L2C0.2.1.1.1			9			4	127		3		99			3		104					4		80					16					0
EventList_s39.csv	L2	5	L2C0.2.1.1.2			9			4	127		3		99			3		104					4		80					16					0
EventList_s39.csv	L2	5	L2C0.2.1.2.1			9			4	127		3		99			3		100					3		85					16					0
EventList_s39.csv	L2	5	L2C0.2.1.2.2			9			4	127		3		99			3		100					3		85					16					0
EventList_s39.csv	L2	5	L2C0.2.2.1.1			9			4	127		3		99			3		98					4		86					16					0
EventList_s39.csv	L2	5	L2C0.2.2.1.2			9			4	127		3		99			3		98					4		86					16					0
EventList_s39.csv	L2	5	L2C0.2.2.2.1			9			4	127		3		99			3		110					2		76					16					0
EventList_s39.csv	L2	5	L2C0.2.2.2.2			9			4	127		3		99			3		110					2		76					16					0
EventList_s39.csv	L3	4	L3C0.1.1.1							96			2	183			4		103					3		42					6				1	0
EventList_s39.csv	L3	4	L3C0.1.1.2							96			2	183			4		103					3		42					6				1	0
EventList_s39.csv	L3	4	L3C0.1.2.1							96			2	183			4		99					5		44					6				1	0
EventList_s39.csv	L3	4	L3C0.1.2.2							96			2	183			4		99					5		44					6				1	0
EventList_s39.csv	L3	3	L3C0.2.1											96			2		134					3				62			6				1
EventList_s39.csv	L3	4	L3C0.2.2.1							96			2	134			3		92					3		103					6				1	0
EventList_s39.csv	L3	4	L3C0.2.2.2							96			2	134			3		92					3		103					6				1	0
EventList_s39.csv	L4	3	L4C0.1.2											90			3		108					3				55			4				3
EventList_s39.csv	L4	4	L4C0.1.1.1							90			3	108			3		116					2		111					4				3	0
EventList_s39.csv	L4	4	L4C0.1.1.2							90			3	108			3		116					2		111					4				3	0
EventList_s39.csv	L4	3	L4C0.2.1											90			3		95					3				14			4				3
EventList_s39.csv	L4	4	L4C0.2.2.1							90			3	95			3		95					5				8			4				3
EventList_s39.csv	L4	5	L4C0.2.2.2.1			90			3	95			3	95			5		109					3		30					4				3	0
EventList_s39.csv	L4	5	L4C0.2.2.2.2			90			3	95			3	95			5		109					3		30					4				3	0
EventList_s39.csv	L5	4	L5C0.1.1.1							42		3		104			4		111					8				10			5	1			4
EventList_s39.csv	L5	4	L5C0.1.1.2							42		3		104			4		111					8				62			5	1			4
EventList_s39.csv	L5	4	L5C0.1.2.1							42		3		104			4		149					9		122					5	1			4	0
EventList_s39.csv	L5	4	L5C0.1.2.2							42		3		104			4		149					9	117					5	5	1			4
EventList_s39.csv	L5	4	L5C0.2.1.1							42		3		116		3			109					4				4			5	1			4
EventList_s39.csv	L5	4	L5C0.2.1.2							42		3		116		3			109					4				119			5	1			4
EventList_s39.csv	L5	5	L5C0.2.2.1.1			42		3		116		3		117		4			142					5		1					5	1			4	0
EventList_s39.csv	L5	5	L5C0.2.2.1.2			42		3		116		3		117		4			142					5		1					5	1			4	0
EventList_s39.csv	L5	5	L5C0.2.2.2.1			42		3		116		3		117		4			140					4		4					5	1			4	0
EventList_s39.csv	L5	5	L5C0.2.2.2.2			42		3		116		3		117		4			140					4		4					5	1			4	0
EventList_s39.csv	L6	2	L6C0.1																42					3				124							2
EventList_s39.csv	L6	2	L6C0.2																42					3				33							2
EventList_s39.csv	L7	2	L7C0.1																82					3				50							2
EventList_s39.csv	L7	2	L7C0.2																82					3				50							2
EventList_s39.csv	L8	4	L8C0.1.1.1							76			3	113			3		102					3		133					11	1			1	0
EventList_s39.csv	L8	4	L8C0.1.1.2							76			3	113			3		102					3	131					2	11	1			1
EventList_s39.csv	L8	5	L8C0.1.2.1.1			76			3	113			3	95			3		105					3		32					11	1			1	0
EventList_s39.csv	L8	5	L8C0.1.2.1.2			76			3	113			3	95			3		105					3		32					11	1			1	0
EventList_s39.csv	L8	5	L8C0.1.2.2.1			76			3	113			3	95			3		109				2			29					11	1			1	0
EventList_s39.csv	L8	5	L8C0.1.2.2.2			76			3	113			3	95			3		109				2			29					11	1			1	0
EventList_s39.csv	L8	5	L8C0.2.1.1.1			76			3	99			3	104			3		114					3		28					11	1			1	0
EventList_s39.csv	L8	5	L8C0.2.1.1.2			76			3	99			3	104			3		114					3		28					11	1			1	0
EventList_s39.csv	L8	5	L8C0.2.1.2.1			76			3	99			3	104			3		120					3		22					11	1			1	0
EventList_s39.csv	L8	5	L8C0.2.1.2.2			76			3	99			3	104			3		120					3		22					11	1			1	0
EventList_s39.csv	L8	4	L8C0.2.2.2							76			3	99			3		98					3				20			11	1			1
EventList_s39.csv	L8	5	L8C0.2.2.1.1			76			3	99			3	98			3		112					2		37					11	1			1	0
EventList_s39.csv	L8	5	L8C0.2.2.1.2			76			3	99			3	98			3		112					2		37					11	1			1	0
EventList_s39.csv	L9	2	L9C0.2																15					3				87			8				1
EventList_s39.csv	L9	5	L9C0.1.1.1.1			15			3	130			3	104			3		110					3		62					8				1	0
EventList_s39.csv	L9	5	L9C0.1.1.1.2			15			3	130			3	104			3		110					3		62					8				1	0
EventList_s39.csv	L9	5	L9C0.1.1.2.1			15			3	130			3	104			3		108					4		63					8				1	0
EventList_s39.csv	L9	5	L9C0.1.1.2.2			15			3	130			3	104			3		108					4		63					8				1	0
EventList_s39.csv	L9	5	L9C0.1.2.1.1			15			3	130			3	111		3			102					3		63					8				1	0
EventList_s39.csv	L9	5	L9C0.1.2.1.2			15			3	130			3	111		3			102					3		63					8				1	0
EventList_s39.csv	L9	5	L9C0.1.2.2.1			15			3	130			3	111		3			108					4		56					8				1	0
EventList_s39.csv	L9	5	L9C0.1.2.2.2			15			3	130			3	111		3			108					4		56					8				1	0
EventList_s39.csv	L10	2	L10C0.2																56				3					27			8				1
EventList_s39.csv	L10	5	L10C0.1.1.1.1			56		3		107		2		111			5		122					6		21					8				1	0
EventList_s39.csv	L10	5	L10C0.1.1.1.2			56		3		107		2		111			5		122					6		21					8				1	0
EventList_s39.csv	L10	5	L10C0.1.1.2.1			56		3		107		2		111			5		117					6		26					8				1	0
EventList_s39.csv	L10	5	L10C0.1.1.2.2			56		3		107		2		111			5		117					6		26					8				1	0
EventList_s39.csv	L10	5	L10C0.1.2.1.1			56		3		107		2		113			3		115				4			30					8				1	0
EventList_s39.csv	L10	5	L10C0.1.2.1.2			56		3		107		2		113			3		115				4			30					8				1	0
EventList_s39.csv	L10	5	L10C0.1.2.2.1			56		3		107		2		113			3		100					3		46					8				1	0
EventList_s39.csv	L10	5	L10C0.1.2.2.2			56		3		107		2		113			3		100					3		46					8				1	0
EventList_s39.csv	L11	4	L11C0.1.1.1							81			4	98			3		108					3		136					12					0
EventList_s39.csv	L11	5	L11C0.1.1.2.1			81			4	98			3	108			3		128					4		4					12					0
EventList_s39.csv	L11	5	L11C0.1.1.2.2			81			4	98			3	108			3		128					4		4					12					0
EventList_s39.csv	L11	4	L11C0.1.2.1							81			4	98			3		139					2		106					12					0
EventList_s39.csv	L11	4	L11C0.1.2.2							81			4	98			3		139					2		106					12					0
EventList_s39.csv	L11	4	L11C0.2.1.2							81			4	89			2		121					3		133					12					0
EventList_s39.csv	L11	5	L11C0.2.1.1.1			81			4	89			2	121			3		116					3		14					12					0
EventList_s39.csv	L11	5	L11C0.2.1.1.2			81			4	89			2	121			3		116					3		14					12					0
EventList_s39.csv	L11	5	L11C0.2.2.1.1			81			4	89			2	103		2			112					2		38					12					0
EventList_s39.csv	L11	5	L11C0.2.2.1.2			81			4	89			2	103		2			112					2		38					12					0
EventList_s39.csv	L11	5	L11C0.2.2.2.1			81			4	89			2	103		2			120					4		28					12					0
EventList_s39.csv	L11	5	L11C0.2.2.2.2			81			4	89			2	103		2			120					4		28					12					0
EventList_s39.csv	L12	4	L12C0.1.1.1							7			3	112			3		101					3		204					12	1			2
EventList_s39.csv	L12	4	L12C0.1.1.2							7			3	112			3		101					3				2			12	1			2
EventList_s39.csv	L12	5	L12C0.1.2.1.1			7			3	112			3	95			3		126					4		80					12	1			2	0
EventList_s39.csv	L12	5	L12C0.1.2.1.2			7			3	112			3	95			3		126					4		80					12	1			2	0
EventList_s39.csv	L12	5	L12C0.1.2.2.1			7			3	112			3	95			3		108					4		98					12	1			2	0
EventList_s39.csv	L12	5	L12C0.1.2.2.2			7			3	112			3	95			3		108					4		98					12	1			2	0
EventList_s39.csv	L12	5	L12C0.2.1.1.2			7			3	113			3	92			3		96					4	106					6	12	1			2
EventList_s39.csv	L12	6	L12C0.2.1.1.1.1	7	3	113			3	92			3	96			4		98					5		9					12	1			2	0
EventList_s39.csv	L12	6	L12C0.2.1.1.1.2	7	3	113			3	92			3	96			4		98					5		9					12	1			2	0
EventList_s39.csv	L12	5	L12C0.2.1.2.1			7			3	113			3	92			3		107					6		99					12	1			2	0
EventList_s39.csv	L12	5	L12C0.2.1.2.2			7			3	113			3	92			3		107					6		99					12	1			2	0
EventList_s39.csv	L12	5	L12C0.2.2.1.1			7			3	113			3	97			4		111					4		91					12	1			2	0
EventList_s39.csv	L12	5	L12C0.2.2.1.2			7			3	113			3	97			4		111					4				46			12	1			2
EventList_s39.csv	L12	5	L12C0.2.2.2.1			7			3	113			3	97			4		101					7		98					12	1			2	0
EventList_s39.csv	L12	5	L12C0.2.2.2.2			7			3	113			3	97			4		101					7		98					12	1			2
EventList_s38.csv	L1	2	L1C0.2																31				4					58			4				2
EventList_s38.csv	L1	3	L1C0.1.2											31		4			128					3				117			4				2
EventList_s38.csv	L1	5	L1C0.1.1.1.1			31		4		128			3	112		3			128					4		20					4				2	0
EventList_s38.csv	L1	5	L1C0.1.1.1.2			31		4		128			3	112		3			128					4		20					4				2	0
EventList_s38.csv	L1	5	L1C0.1.1.2.1			31		4		128			3	112		3			114				4			34					4				2	0
EventList_s38.csv	L1	5	L1C0.1.1.2.2			31		4		128			3	112		3			114				4			34					4				2	0
EventList_s38.csv	L2	5	L2C0.1.1.1.1			11			4	101			3	108			3		107					3		93					16					0
EventList_s38.csv	L2	5	L2C0.1.1.1.2			11			4	101			3	108			3		107					3		93					16					0
EventList_s38.csv	L2	5	L2C0.1.1.2.1			11			4	101			3	108			3		112					3		88					16					0
EventList_s38.csv	L2	5	L2C0.1.1.2.2			11			4	101			3	108			3		112					3		88					16					0
EventList_s38.csv	L2	5	L2C0.1.2.1.1			11			4	101			3	111			3		99					3		98					16					0
EventList_s38.csv	L2	5	L2C0.1.2.1.2			11			4	101			3	111			3		99					3		98					16					0
EventList_s38.csv	L2	5	L2C0.1.2.2.1			11			4	101			3	111			3		117					4		79					16					0
EventList_s38.csv	L2	5	L2C0.1.2.2.2			11			4	101			3	111			3		117					4		79					16					0
EventList_s38.csv	L2	5	L2C0.2.1.1.1			11			4	110			3	107			3		108					4		83					16					0
EventList_s38.csv	L2	5	L2C0.2.1.1.2			11			4	110			3	107			3		108					4		83					16					0
EventList_s38.csv	L2	5	L2C0.2.1.2.1			11			4	110			3	107			3		110					4		81					16					0
EventList_s38.csv	L2	5	L2C0.2.1.2.2			11			4	110			3	107			3		110					4		81					16					0
EventList_s38.csv	L2	5	L2C0.2.2.1.1			11			4	110			3	108			3		121					5		68					16					0
EventList_s38.csv	L2	5	L2C0.2.2.1.2			11			4	110			3	108			3		121					5		68					16					0
EventList_s38.csv	L2	5	L2C0.2.2.2.1			11			4	110			3	108			3		113					3		78					16					0
EventList_s38.csv	L2	5	L2C0.2.2.2.2			11			4	110			3	108			3		113					3		78					16					0
EventList_s38.csv	L3	4	L3C0.1.1.1							71		5		132			8		148					3		66					7				1	0
EventList_s38.csv	L3	4	L3C0.1.1.2							71		5		132			8		148					3		66					7				1	0
EventList_s38.csv	L3	4	L3C0.1.2.1							71		5		132			8		121					4		92					7				1	0
EventList_s38.csv	L3	4	L3C0.1.2.2							71		5		132			8		121					4				55			7				1
EventList_s38.csv	L3	4	L3C0.2.1.1							71		5		123			4		171				4			55					7				1
EventList_s38.csv	L3	4	L3C0.2.1.2							71		5		123			4		171				4			55					7				1
EventList_s38.csv	L3	4	L3C0.2.2.1							71		5		123			4		157					3		70					7				1	0
EventList_s38.csv	L3	4	L3C0.2.2.2							71		5		123			4		157					3		70					7				1	0
EventList_s38.csv	L4	4	L4C0.1.1.1							39			4	87			7		104				15				61				1		4	1
EventList_s38.csv	L4	4	L4C0.1.1.2							39			4	87			7		104				15				82				1		4	1
EventList_s38.csv	L4	4	L4C0.1.2.1							39			4	87			7		109	18						169					1		4	1
EventList_s38.csv	L4	3	L4C0.2.2											39			4		87				11		110				7		1		4	1
EventList_s38.csv	L4	4	L4C0.2.1.1							39			4	87		11			90					8			56				1		4	1
EventList_s38.csv	L4	4	L4C0.2.1.2							39			4	87		11			90					8			82				1		4	1
EventList_s38.csv	L5	4	L5C0.1.1.1							92		4		104		4			120					4		105					4				3	0
EventList_s38.csv	L5	4	L5C0.1.1.2							92		4		104		4			120					4		105					4				3	0
EventList_s38.csv	L5	4	L5C0.1.2.1							92		4		104		4			146				5			78					4				3	0
EventList_s38.csv	L5	4	L5C0.1.2.2							92		4		104		4			146				5			78					4				3	0
EventList_s38.csv	L5	3	L5C0.2.1											92		4			109				3					52			4				3
EventList_s38.csv	L5	4	L5C0.2.2.1							92		4		109		3			131					4				21			4				3
EventList_s38.csv	L5	4	L5C0.2.2.2							92		4		109		3			131					4				90			4				3
EventList_s38.csv	L6	4	L6C0.1.1.1							108		4		107			4		107					5		98					8					0
EventList_s38.csv	L6	4	L6C0.1.1.2							108		4		107			4		107					5		98					8					0
EventList_s38.csv	L6	4	L6C0.1.2.1							108		4		107			4		125				4			81					8					0
EventList_s38.csv	L6	4	L6C0.1.2.2							108		4		107			4		125				4			81					8					0
EventList_s38.csv	L6	4	L6C0.2.1.1							108		4		113			5		111				5			87					8					0
EventList_s38.csv	L6	4	L6C0.2.1.2							108		4		113			5		111				5			87					8					0
EventList_s38.csv	L6	4	L6C0.2.2.1							108		4		113			5		108				3			92					8					0
EventList_s38.csv	L6	4	L6C0.2.2.2							108		4		113			5		108				3			92					8					0
EventList_s38.csv	L7	4	L7C0.1.1.2							107			3	96			3		97					3		124					6				2	0
EventList_s38.csv	L7	5	L7C0.1.1.1.1			107			3	96			3	97			3		119					3		2					6				2	0
EventList_s38.csv	L7	5	L7C0.1.1.1.2			107			3	96			3	97			3		119					3		2					6				2	0
EventList_s38.csv	L7	4	L7C0.1.2.1							107			3	96			3		108					4		112					6				2	0
EventList_s38.csv	L7	4	L7C0.1.2.2							107			3	96			3		108					4		112					6				2	0
EventList_s38.csv	L7	3	L7C0.2.1											107			3		107					3				76			6				2
EventList_s38.csv	L7	4	L7C0.2.2.1							107			3	107			3		105					4				87			6				2
EventList_s38.csv	L7	4	L7C0.2.2.2							107			3	107			3		105					4		104					6				2	0
EventList_s38.csv	L8	2	L8C0.2																33					5				86			2				3
EventList_s38.csv	L8	3	L8C0.1.1											33			5		133					4				65			2				3
EventList_s38.csv	L8	4	L8C0.1.2.1							33			5	133			4		120					4				47			2				3
EventList_s38.csv	L8	5	L8C0.1.2.2.1			33			5	133			4	120			4		121					6		7					2				3	0
EventList_s38.csv	L8	5	L8C0.1.2.2.2			33			5	133			4	120			4		121					6		7					2				3	0
EventList_s38.csv	L9	3	L9C0.1.2											57	6				127					6				89			5	2			2
EventList_s38.csv	L9	4	L9C0.1.1.1							57	6			127			6		129			10				98					5	2			2	0
EventList_s38.csv	L9	4	L9C0.1.1.2							57	6			127			6		129			10						5			5	2			2
EventList_s38.csv	L9	4	L9C0.2.1.2							57	6			116		3			113				7		126					5	5	2			2
EventList_s38.csv	L9	5	L9C0.2.1.1.1			57	6			116		3		113		7			117				8			6					5	2			2	0
EventList_s38.csv	L9	5	L9C0.2.1.1.2			57	6			116		3		113		7			117				8			6					5	2			2	0
EventList_s38.csv	L9	4	L9C0.2.2.1							57	6			116		3			113				6		126					6	5	2			2
EventList_s38.csv	L9	5	L9C0.2.2.2.1			57	6			116		3		113		6			123				7			2					5	2			2	0
EventList_s38.csv	L9	5	L9C0.2.2.2.2			57	6			116		3		113		6			123				7			2					5	2			2	0
EventList_s38.csv	L10	2	L10C0.2																70					3				70			6				2
EventList_s38.csv	L10	5	L10C0.1.1.1.1			70			3	113			5	102			5		108					4		23					6				2	0
EventList_s38.csv	L10	5	L10C0.1.1.1.2			70			3	113			5	102			5		108					4		23					6				2	0
EventList_s38.csv	L10	5	L10C0.1.1.2.1			70			3	113			5	102			5		105					8		22					6				2	0
EventList_s38.csv	L10	5	L10C0.1.1.2.2			70			3	113			5	102			5		105					8		22					6				2	0
EventList_s38.csv	L10	4	L10C0.1.2.1							70			3	113			5		104					3				77			6				2
EventList_s38.csv	L10	5	L10C0.1.2.2.1			70			3	113			5	104			3		98					4		33					6				2	0
EventList_s38.csv	L10	5	L10C0.1.2.2.2			70			3	113			5	104			3		98					4		33					6				2
EventList_s36.csv	L1	4	L1C0.1.1.2							30			3	114			3		128					4		151					13				1	0
EventList_s36.csv	L1	5	L1C0.1.1.1.1			30			3	114			3	128			4		141					5		5					13				1	0
EventList_s36.csv	L1	5	L1C0.1.1.1.2			30			3	114			3	128			4		141					5		5					13				1	0
EventList_s36.csv	L1	5	L1C0.1.2.1.1			30			3	114			3	112		4			135					6		26					13				1	0
EventList_s36.csv	L1	5	L1C0.1.2.1.2			30			3	114			3	112		4			135					6		26					13				1	0
EventList_s36.csv	L1	5	L1C0.1.2.2.1			30			3	114			3	112		4			157					5		5					13				1	0
EventList_s36.csv	L1	5	L1C0.1.2.2.2			30			3	114			3	112		4			157					5		5					13				1	0
EventList_s36.csv	L1	4	L1C0.2.1.1							30			3	117			3		111					4				18			13				1
EventList_s36.csv	L1	5	L1C0.2.1.2.1			30			3	117			3	111			4		114					3		48					13				1	0
EventList_s36.csv	L1	5	L1C0.2.1.2.2			30			3	117			3	111			4		114					3		48					13				1	0
EventList_s36.csv	L1	5	L1C0.2.2.1.1			30			3	117			3	122			4		106				3			45					13				1	0
EventList_s36.csv	L1	5	L1C0.2.2.1.2			30			3	117			3	122			4		106				3			45					13				1	0
EventList_s36.csv	L1	5	L1C0.2.2.2.1			30			3	117			3	122			4		121				5			28					13				1	0
EventList_s36.csv	L1	5	L1C0.2.2.2.2			30			3	117			3	122			4		121				5			28					13				1	0
EventList_s36.csv	L2	5	L2C0.1.1.1.1			27			3	100			3	110			2		117					4		67					16					0
EventList_s36.csv	L2	5	L2C0.1.1.1.2			27			3	100			3	110			2		117					4		67					16					0
EventList_s36.csv	L2	5	L2C0.1.1.2.1			27			3	100			3	110			2		114					4		70					16					0
EventList_s36.csv	L2	5	L2C0.1.1.2.2			27			3	100			3	110			2		114					4		70					16					0
EventList_s36.csv	L2	5	L2C0.1.2.1.1			27			3	100			3	102			3		119					4		72					16					0
EventList_s36.csv	L2	5	L2C0.1.2.1.2			27			3	100			3	102			3		119					4		72					16					0
EventList_s36.csv	L2	5	L2C0.1.2.2.1			27			3	100			3	102			3		115					3		77					16					0
EventList_s36.csv	L2	5	L2C0.1.2.2.2			27			3	100			3	102			3		115					3		77					16					0
EventList_s36.csv	L2	5	L2C0.2.1.1.1			27			3	106			2	118			3		112					4		58					16					0
EventList_s36.csv	L2	5	L2C0.2.1.1.2			27			3	106			2	118			3		112					4		58					16					0
EventList_s36.csv	L2	5	L2C0.2.1.2.1			27			3	106			2	118			3		119					4		51					16					0
EventList_s36.csv	L2	5	L2C0.2.1.2.2			27			3	106			2	118			3		119					4		51					16					0
EventList_s36.csv	L2	5	L2C0.2.2.1.1			27			3	106			2	109			3		116					5		62					16					0
EventList_s36.csv	L2	5	L2C0.2.2.1.2			27			3	106			2	109			3		116					5		62					16					0
EventList_s36.csv	L2	5	L2C0.2.2.2.1			27			3	106			2	109			3		140					2		41					16					0
EventList_s36.csv	L2	5	L2C0.2.2.2.2			27			3	106			2	109			3		140					2		41					16					0
EventList_s36.csv	L3	5	L3C0.1.1.1.1			71			3	93			2	112			3		102					4		43					16					0
EventList_s36.csv	L3	5	L3C0.1.1.1.2			71			3	93			2	112			3		102					4		43					16					0
EventList_s36.csv	L3	5	L3C0.1.1.2.1			71			3	93			2	112			3		114					5		30					16					0
EventList_s36.csv	L3	5	L3C0.1.1.2.2			71			3	93			2	112			3		114					5		30					16					0
EventList_s36.csv	L3	5	L3C0.1.2.1.1			71			3	93			2	114			3		115					5		27					16					0
EventList_s36.csv	L3	5	L3C0.1.2.1.2			71			3	93			2	114			3		115					5		27					16					0
EventList_s36.csv	L3	5	L3C0.1.2.2.1			71			3	93			2	114			3		107					2		38					16					0
EventList_s36.csv	L3	5	L3C0.1.2.2.2			71			3	93			2	114			3		107					2		38					16					0
EventList_s36.csv	L3	5	L3C0.2.1.1.1			71			3	93			3	104			3		102					4		50					16					0
EventList_s36.csv	L3	5	L3C0.2.1.1.2			71			3	93			3	104			3		102					4		50					16					0
EventList_s36.csv	L3	5	L3C0.2.1.2.1			71			3	93			3	104			3		110					5		41					16					0
EventList_s36.csv	L3	5	L3C0.2.1.2.2			71			3	93			3	104			3		110					5		41					16					0
EventList_s36.csv	L3	5	L3C0.2.2.1.1			71			3	93			3	99			2		112					6		44					16					0
EventList_s36.csv	L3	5	L3C0.2.2.1.2			71			3	93			3	99			2		112					6		44					16					0
EventList_s36.csv	L3	5	L3C0.2.2.2.1			71			3	93			3	99			2		109				4			49					16					0
EventList_s36.csv	L3	5	L3C0.2.2.2.2			71			3	93			3	99			2		109				4			49					16					0
EventList_s36.csv	L4	5	L4C0.1.1.1.1			35		4		103			3	101		3			104					3		77					16					0
EventList_s36.csv	L4	5	L4C0.1.1.1.2			35		4		103			3	101		3			104					3		77					16					0
EventList_s36.csv	L4	5	L4C0.1.1.2.1			35		4		103			3	101		3			106					3		75					16					0
EventList_s36.csv	L4	5	L4C0.1.1.2.2			35		4		103			3	101		3			106					3		75					16					0
EventList_s36.csv	L4	5	L4C0.1.2.1.1			35		4		103			3	105			3		100					5		75					16					0
EventList_s36.csv	L4	5	L4C0.1.2.1.2			35		4		103			3	105			3		100					5		75					16					0
EventList_s36.csv	L4	5	L4C0.1.2.2.1			35		4		103			3	105			3		103					5		72					16					0
EventList_s36.csv	L4	5	L4C0.1.2.2.2			35		4		103			3	105			3		103					5		72					16					0
EventList_s36.csv	L4	5	L4C0.2.1.1.1			35		4		101			2	101			3		111					4		72					16					0
EventList_s36.csv	L4	5	L4C0.2.1.1.2			35		4		101			2	101			3		111					4		72					16					0
EventList_s36.csv	L4	5	L4C0.2.1.2.1			35		4		101			2	101			3		110					2		75					16					0
EventList_s36.csv	L4	5	L4C0.2.1.2.2			35		4		101			2	101			3		110					2		75					16					0
EventList_s36.csv	L4	5	L4C0.2.2.1.1			35		4		101			2	99			2		106					3		81					16					0
EventList_s36.csv	L4	5	L4C0.2.2.1.2			35		4		101			2	99			2		106					3		81					16					0
EventList_s36.csv	L4	5	L4C0.2.2.2.1			35		4		101			2	99			2		111					4		75					16					0
EventList_s36.csv	L4	5	L4C0.2.2.2.2			35		4		101			2	99			2		111					4		75					16					0
EventList_s36.csv	L5	2	L5C0.2																95				4					110			3				1
EventList_s36.csv	L5	3	L5C0.1.2											95		4			108				4			222					3				1	0
EventList_s36.csv	L5	4	L5C0.1.1.1							95		4		108		4			133				4			85					3				1	0
EventList_s36.csv	L5	4	L5C0.1.1.2							95		4		108		4			133				4			85					3				1	0
EventList_s36.csv	L6	4	L6C0.1.1.1							100			3	116			3		116					3		92					7				1	0
EventList_s36.csv	L6	4	L6C0.1.1.2							100			3	116			3		116					3		92					7				1	0
EventList_s36.csv	L6	4	L6C0.1.2.1							100			3	116			3		108					4		99					7				1	0
EventList_s36.csv	L6	4	L6C0.1.2.2							100			3	116			3		108					4				79			7				1
EventList_s36.csv	L6	4	L6C0.2.1.1							100			3	115			3		114					3		95					7				1	0
EventList_s36.csv	L6	4	L6C0.2.1.2							100			3	115			3		114					3		95					7				1	0
EventList_s36.csv	L6	4	L6C0.2.2.1							100			3	115			3		105					4		103					7				1	0
EventList_s36.csv	L6	4	L6C0.2.2.2							100			3	115			3		105					4		103					7				1	0
EventList_s36.csv	L7	2	L7C0.1																100					4				48							2
EventList_s36.csv	L7	2	L7C0.2																100					4				53							2
EventList_s36.csv	L8	2	L8C0.1																5					3				90							2
EventList_s36.csv	L8	2	L8C0.2																5					3				60							2
EventList_s37.csv	L1	4	L1C0.1.1.1							58			3	108			3		105					3				19			6				6
EventList_s37.csv	L1	4	L1C0.1.1.2							58			3	108			3		105					3				34			6				6
EventList_s37.csv	L1	5	L1C0.1.2.1.1			58			3	108			3	112			3		112					4		30					6				6	0
EventList_s37.csv	L1	5	L1C0.1.2.1.2			58			3	108			3	112			3		112					4		30					6				6	0
EventList_s37.csv	L1	5	L1C0.1.2.2.1			58			3	108			3	112			3		124					5		17					6				6	0
EventList_s37.csv	L1	5	L1C0.1.2.2.2			58			3	108			3	112			3		124					5		17					6				6	0
EventList_s37.csv	L1	4	L1C0.2.1.1							58			3	103			3		108					4				83			6				6
EventList_s37.csv	L1	4	L1C0.2.1.2							58			3	103			3		108					4				120			6				6
EventList_s37.csv	L1	5	L1C0.2.2.1.1			58			3	103			3	102			3		99					5				34			6				6
EventList_s37.csv	L1	5	L1C0.2.2.1.2			58			3	103			3	102			3		99					5		57					6				6	0
EventList_s37.csv	L1	5	L1C0.2.2.2.1			58			3	103			3	102			3		103					3				33			6				6
EventList_s37.csv	L1	5	L1C0.2.2.2.2			58			3	103			3	102			3		103					3		55					6				6	0
EventList_s37.csv	L2	4	L2C0.1.1.1							22			4	102			4		116					6				38			3				6
EventList_s37.csv	L2	5	L2C0.1.1.2.1			22			4	102			4	116			6		103					3		73					3				6	0
EventList_s37.csv	L2	5	L2C0.1.1.2.2			22			4	102			4	116			6		103					3		73					3				6	0
EventList_s37.csv	L2	4	L2C0.1.2.1							22			4	102			4		96					4				37			3				6
EventList_s37.csv	L2	4	L2C0.1.2.2							22			4	102			4		96					4				81			3				6
EventList_s37.csv	L2	3	L2C0.2.2											22			4		106					4				189			3				6
EventList_s37.csv	L2	4	L2C0.2.1.2							22			4	106			4		115					4		178					3				6
EventList_s37.csv	L2	5	L2C0.2.1.1.1			22			4	106			4	115			4		108					5				36			3				6
EventList_s37.csv	L2	5	L2C0.2.1.1.2			22			4	106			4	115			4		108					5				54			3				6
EventList_s37.csv	L3	4	L3C0.1.1.1							84			3	109			5		112					4		116					6	1			1	0
EventList_s37.csv	L3	4	L3C0.1.1.2							84			3	109			5		112					4		116					6	1			1	0
EventList_s37.csv	L3	4	L3C0.1.2.1							84			3	109			5		109					4				6			6	1			1
EventList_s37.csv	L3	4	L3C0.1.2.2							84			3	109			5		109					4		119					6	1			1	0
EventList_s37.csv	L3	4	L3C0.2.1.1							84			3	110			5		104					4	121					2	6	1			1
EventList_s37.csv	L3	4	L3C0.2.1.2							84			3	110			5		104					4		123					6	1			1	0
EventList_s37.csv	L3	4	L3C0.2.2.1							84			3	110			5		118					5		108					6	1			1	0
EventList_s37.csv	L3	4	L3C0.2.2.2							84			3	110			5		118					5		108					6	1			1	0
EventList_s37.csv	L4	3	L4C0.1.1											45			4		104					3				135			4	2			2
EventList_s37.csv	L4	4	L4C0.1.2.1							45			4	104			3		135				4		132					6	4	2			2
EventList_s37.csv	L4	4	L4C0.1.2.2							45			4	104			3		135				4			138					4	2			2	0
EventList_s37.csv	L4	4	L4C0.2.1.2							45			4	106		3			112					3				75			4	2			2
EventList_s37.csv	L4	5	L4C0.2.1.1.1			45			4	106		3		112			3		128				5			27					4	2			2	0
EventList_s37.csv	L4	5	L4C0.2.1.1.2			45			4	106		3		112			3		128				5			27					4	2			2	0
EventList_s37.csv	L4	4	L4C0.2.2.1							45			4	106		3			134					3	134					4	4	2			2
EventList_s37.csv	L4	4	L4C0.2.2.2							45			4	106		3			134					3		138					4	2			2	0
EventList_s37.csv	L5	3	L5C0.1.1											147				11	198			4				73					2					0
EventList_s37.csv	L5	3	L5C0.1.2											147				11	198			4				73					2					0
EventList_s37.csv	L6	3	L6C0.1.2											125			4		104				5			195					7					0
EventList_s37.csv	L6	4	L6C0.1.1.1							125			4	104		5			133				3			59					7					0
EventList_s37.csv	L6	4	L6C0.1.1.2							125			4	104		5			133				3			59					7					0
EventList_s37.csv	L6	4	L6C0.2.1.1							125			4	125		4			131				4			40					7					0
EventList_s37.csv	L6	4	L6C0.2.1.2							125			4	125		4			131				4			40					7					0
EventList_s37.csv	L6	4	L6C0.2.2.1							125			4	125		4			128					4		43					7					0
EventList_s37.csv	L6	4	L6C0.2.2.2							125			4	125		4			128					4		43					7					0
EventList_s37.csv	L7	3	L7C0.1.1											128			4		118				4			179					4				3	0
EventList_s37.csv	L7	3	L7C0.1.2											128			4		118				4			179					4				3	0
EventList_s37.csv	L7	4	L7C0.2.1.1							128			4	111		5			126		7							40			4				3
EventList_s37.csv	L7	4	L7C0.2.1.2							128			4	111		5			126		7							40			4				3
EventList_s37.csv	L7	4	L7C0.2.1.3							128			4	111		5			126		7							36			4				3
EventList_s37.csv	L7	4	L7C0.2.2.1							128			4	111		5			144			6				35					4				3	0
EventList_s37.csv	L7	4	L7C0.2.2.2							128			4	111		5			144			6				35					4				3	0
EventList_s37.csv	L8	2	L8C0.2																113					4	170				15		2			1
EventList_s37.csv	L8	3	L8C0.1.1											113			4		144					3		169					2			1		0
EventList_s37.csv	L8	3	L8C0.1.2											113			4		144					3		169					2			1		0
EventList_s37.csv	L9	4	L9C0.1.1.1							124			3	113			2		134					4		53					8					0
EventList_s37.csv	L9	4	L9C0.1.1.2							124			3	113			2		134					4		53					8					0
EventList_s37.csv	L9	4	L9C0.1.2.1							124			3	113			2		131					2		58					8					0
EventList_s37.csv	L9	4	L9C0.1.2.2							124			3	113			2		131					2		58					8					0
EventList_s37.csv	L9	4	L9C0.2.1.1							124			3	137		3			140					4		22					8					0
EventList_s37.csv	L9	4	L9C0.2.1.2							124			3	137		3			140					4		22					8					0
EventList_s37.csv	L9	4	L9C0.2.2.1							124			3	137		3			123					4		39					8					0
EventList_s37.csv	L9	4	L9C0.2.2.2							124			3	137		3			123					4		39					8					0
EventList_s37.csv	L10	3	L10C0.1.1											138			3		138				4			150					4					0
EventList_s37.csv	L10	3	L10C0.1.2											138			3		138				4			150					4					0
EventList_s37.csv	L10	3	L10C0.2.1											138			3		129					4		159					4					0
EventList_s37.csv	L10	3	L10C0.2.2											138			3		129					4		159					4					0
EventList_s37.csv	L11	3	L11C0.1.1											156			4		161					4		108					4					0
EventList_s37.csv	L11	3	L11C0.1.2											156			4		161					4		108					4					0
EventList_s37.csv	L11	3	L11C0.2.1											156			4		140				5			128					4					0
EventList_s37.csv	L11	3	L11C0.2.2											156			4		140				5			128					4					0
Experiment 2
level_0	Lineage	Generation	UniqueID	GGGMother;Interphase;Interphase	GGGMother;MitosisLength;Slight	GGGMother;MitosisLength;Ok	GGMother;Interphase;Interphase	GGMother;MitosisLength;Multiple	GGMother;MitosisLength;Slight	GGMother;MitosisLength;Ok	GMother;Interphase;Interphase	GMother;MitosisLength;Multipolar	GMother;MitosisLength;Multiple	GMother;MitosisLength;Slight	GMother;MitosisLength;Ok	Mother;Interphase;Interphase	Mother;MitosisLength;FailedCTK	Mother;MitosisLength;Multipolar	Mother;MitosisLength;Multiple	Mother;MitosisLength;Slight	Mother;MitosisLength;Ok	;Interphase;Interphase	Lives;Lives	Apoptosis;Apoptosis	Lost;Lost	Catastrophe;DeathInMitosis	Dividing;Dividing	LivesLineageCount	DividingLineageCount	ApoptosisLineageCount	CatastropheLineageCount	LostLineageCount	Centrosome_Num
EventList_s44.csv	L1	5	L1C0.1.1.1.1	13		4	108			3	94				2	102					3		104					9				3	0
EventList_s44.csv	L1	5	L1C0.1.1.1.2	13		4	108			3	94				2	102					3		104					9				3	0
EventList_s44.csv	L1	5	L1C0.1.1.2.1	13		4	108			3	94				2	109					4		96					9				3	0
EventList_s44.csv	L1	5	L1C0.1.1.2.2	13		4	108			3	94				2	109					4		96					9				3	0
EventList_s44.csv	L1	4	L1C0.1.2.2				13			4	108				3	104					3				83			9				3
EventList_s44.csv	L1	5	L1C0.1.2.1.1	13		4	108			3	104				3	113					3		82					9				3	0
EventList_s44.csv	L1	5	L1C0.1.2.1.2	13		4	108			3	104				3	113					3		82					9				3	0
EventList_s44.csv	L1	3	L1C0.2.1								13				4	118					3				13			9				3
EventList_s44.csv	L1	5	L1C0.2.2.1.1	13		4	118			3	97				3	95					4				48			9				3
EventList_s44.csv	L1	5	L1C0.2.2.1.2	13		4	118			3	97				3	95					4		96					9				3	0
EventList_s44.csv	L1	5	L1C0.2.2.2.1	13		4	118			3	97				3	115				4			76					9				3	0
EventList_s44.csv	L1	5	L1C0.2.2.2.2	13		4	118			3	97				3	115				4			76					9				3	0
EventList_s44.csv	L2	5	L2C0.1.1.1.1	96	3		98			7	100		4			114					4		7					6				3	0
EventList_s44.csv	L2	5	L2C0.1.1.1.2	96	3		98			7	100		4			114					4		7					6				3	0
EventList_s44.csv	L2	5	L2C0.1.1.2.1	96	3		98			7	100		4			116					4		5					6				3	0
EventList_s44.csv	L2	5	L2C0.1.1.2.2	96	3		98			7	100		4			116					4		5					6				3	0
EventList_s44.csv	L2	4	L2C0.1.2.1				96		3		98				7	100				6					66			6				3
EventList_s44.csv	L2	4	L2C0.1.2.2				96		3		98				7	100				6					33			6				3
EventList_s44.csv	L2	3	L2C0.2.2								96			3		108					2				88			6				3
EventList_s44.csv	L2	4	L2C0.2.1.1				96		3		108				2	109					5		110					6				3	0
EventList_s44.csv	L2	4	L2C0.2.1.2				96		3		108				2	109					5		110					6				3	0
EventList_s44.csv	L3	3	L3C0.1.1								23				3	109					3				103			8				4
EventList_s44.csv	L3	5	L3C0.1.2.1.1	23		3	109			3	104				2	116					4		69					8				4	0
EventList_s44.csv	L3	5	L3C0.1.2.1.2	23		3	109			3	104				2	116					4		69					8				4	0
EventList_s44.csv	L3	5	L3C0.1.2.2.1	23		3	109			3	104				2	112					3		74					8				4	0
EventList_s44.csv	L3	5	L3C0.1.2.2.2	23		3	109			3	104				2	112					3		74					8				4	0
EventList_s44.csv	L3	4	L3C0.2.1.2				23			3	106				4	109					4				101			8				4
EventList_s44.csv	L3	5	L3C0.2.1.1.1	23		3	106			4	109				4	109					4		71					8				4	0
EventList_s44.csv	L3	5	L3C0.2.1.1.2	23		3	106			4	109				4	109					4		71					8				4	0
EventList_s44.csv	L3	5	L3C0.2.2.1.1	23		3	106			4	101			5		107					2		82					8				4	0
EventList_s44.csv	L3	5	L3C0.2.2.1.2	23		3	106			4	101			5		107					2				25			8				4
EventList_s44.csv	L3	5	L3C0.2.2.2.1	23		3	106			4	101			5		105					4				43			8				4
EventList_s44.csv	L3	5	L3C0.2.2.2.2	23		3	106			4	101			5		105					4		82					8				4	0
EventList_s44.csv	L4	5	L4C0.1.1.1.1	83		2	107			3	110				3	113					3		9					11					0
EventList_s44.csv	L4	5	L4C0.1.1.1.2	83		2	107			3	110				3	113					3		9					11					0
EventList_s44.csv	L4	4	L4C0.1.2.1				83			2	107				3	114					3		121					11					0
EventList_s44.csv	L4	5	L4C0.1.2.2.1	83		2	107			3	114				3	113					3		5					11					0
EventList_s44.csv	L4	5	L4C0.1.2.2.2	83		2	107			3	114				3	113					3		5					11					0
EventList_s44.csv	L4	4	L4C0.2.1.1				83			2	96			2		125					3		122					11					0
EventList_s44.csv	L4	4	L4C0.2.1.2				83			2	96			2		125					3		122					11					0
EventList_s44.csv	L4	4	L4C0.2.2.2				83			2	96			2		109					3		138					11					0
EventList_s44.csv	L4	5	L4C0.2.2.1.1	83		2	96		2		109				3	108					3		27					11					0
EventList_s44.csv	L4	5	L4C0.2.2.1.2	83		2	96		2		109				3	108					3		27					11					0
EventList_s44.csv	L5	4	L5C0.1.1.1				73			2	126				2	110					3		117					8					0
EventList_s44.csv	L5	4	L5C0.1.1.2				73			2	126				2	110					3		117					8					0
EventList_s44.csv	L5	4	L5C0.1.2.1				73			2	126				2	114					3		113					8					0
EventList_s44.csv	L5	4	L5C0.1.2.2				73			2	126				2	114					3		113					8					0
EventList_s44.csv	L5	4	L5C0.2.1.1				73			2	114				3	117				3			121					8					0
EventList_s44.csv	L5	4	L5C0.2.1.2				73			2	114				3	117				3			121					8					0
EventList_s44.csv	L5	4	L5C0.2.2.1				73			2	114				3	112				2			127					8					0
EventList_s44.csv	L5	4	L5C0.2.2.2				73			2	114				3	112				2			127					8					0
EventList_s44.csv	L6	5	L6C0.1.1.1.1	75	3		103			3	104				4	104				3			34					16					0
EventList_s44.csv	L6	5	L6C0.1.1.1.2	75	3		103			3	104				4	104				3			34					16					0
EventList_s44.csv	L6	5	L6C0.1.1.2.1	75	3		103			3	104				4	108					5		28					16					0
EventList_s44.csv	L6	5	L6C0.1.1.2.2	75	3		103			3	104				4	108					5		28					16					0
EventList_s44.csv	L6	5	L6C0.1.2.1.1	75	3		103			3	106				3	127					4		9					16					0
EventList_s44.csv	L6	5	L6C0.1.2.1.2	75	3		103			3	106				3	127					4		9					16					0
EventList_s44.csv	L6	5	L6C0.1.2.2.1	75	3		103			3	106				3	128					2		10					16					0
EventList_s44.csv	L6	5	L6C0.1.2.2.2	75	3		103			3	106				3	128					2		10					16					0
EventList_s44.csv	L6	5	L6C0.2.1.1.1	75	3		104			2	104				3	123					4		15					16					0
EventList_s44.csv	L6	5	L6C0.2.1.1.2	75	3		104			2	104				3	123					4		15					16					0
EventList_s44.csv	L6	5	L6C0.2.1.2.1	75	3		104			2	104				3	118					4		20					16					0
EventList_s44.csv	L6	5	L6C0.2.1.2.2	75	3		104			2	104				3	118					4		20					16					0
EventList_s44.csv	L6	5	L6C0.2.2.1.1	75	3		104			2	99				3	129					4		14					16					0
EventList_s44.csv	L6	5	L6C0.2.2.1.2	75	3		104			2	99				3	129					4		14					16					0
EventList_s44.csv	L6	5	L6C0.2.2.2.1	75	3		104			2	99				3	112				3			32					16					0
EventList_s44.csv	L6	5	L6C0.2.2.2.2	75	3		104			2	99				3	112				3			32					16					0
EventList_s44.csv	L7	5	L7C0.1.1.1.1	74		3	108		2		111				3	117					4		11					9				3	0
EventList_s44.csv	L7	5	L7C0.1.1.1.2	74		3	108		2		111				3	117					4		11					9				3	0
EventList_s44.csv	L7	5	L7C0.1.1.2.1	74		3	108		2		111				3	118				3			11					9				3	0
EventList_s44.csv	L7	5	L7C0.1.1.2.2	74		3	108		2		111				3	118				3			11					9				3	0
EventList_s44.csv	L7	4	L7C0.1.2.1				74			3	108			2		115				4					114			9				3
EventList_s44.csv	L7	4	L7C0.1.2.2				74			3	108			2		115				4			127					9				3	0
EventList_s44.csv	L7	5	L7C0.2.1.1.1	74		3	90			3	109				4	121					4		25					9				3	0
EventList_s44.csv	L7	5	L7C0.2.1.1.2	74		3	90			3	109				4	121					4		25					9				3	0
EventList_s44.csv	L7	5	L7C0.2.1.2.1	74		3	90			3	109				4	129					3		18					9				3	0
EventList_s44.csv	L7	5	L7C0.2.1.2.2	74		3	90			3	109				4	129					3		18					9				3	0
EventList_s44.csv	L7	4	L7C0.2.2.1				74			3	90				3	110					2				92			9				3
EventList_s44.csv	L7	4	L7C0.2.2.2				74			3	90				3	110					2	120			4			9				3
EventList_s44.csv	L8	4	L8C0.1.1.1				93			4	104				2	92					4	115			4			12				2
EventList_s44.csv	L8	5	L8C0.1.1.2.1	93		4	104			2	92				4	101					4		29					12				2	0
EventList_s44.csv	L8	5	L8C0.1.1.2.2	93		4	104			2	92				4	101					4		29					12				2	0
EventList_s44.csv	L8	4	L8C0.1.2.1				93			4	104				2	92					5				56			12				2
EventList_s44.csv	L8	5	L8C0.1.2.2.1	93		4	104			2	92				5	118					3		12					12				2	0
EventList_s44.csv	L8	5	L8C0.1.2.2.2	93		4	104			2	92				5	118					3		12					12				2	0
EventList_s44.csv	L8	5	L8C0.2.1.1.1	93		4	96		2		104				3	115					5		11					12				2	0
EventList_s44.csv	L8	5	L8C0.2.1.1.2	93		4	96		2		104				3	115					5		11					12				2	0
EventList_s44.csv	L8	5	L8C0.2.1.2.1	93		4	96		2		104				3	106					5		20					12				2	0
EventList_s44.csv	L8	5	L8C0.2.1.2.2	93		4	96		2		104				3	106					5		20					12				2	0
EventList_s44.csv	L8	5	L8C0.2.2.1.1	93		4	96		2		98				3	110					8		19					12				2	0
EventList_s44.csv	L8	5	L8C0.2.2.1.2	93		4	96		2		98				3	110					8		19					12				2	0
EventList_s44.csv	L8	5	L8C0.2.2.2.1	93		4	96		2		98				3	99					4		34					12				2	0
EventList_s44.csv	L8	5	L8C0.2.2.2.2	93		4	96		2		98				3	99					4		34					12				2	0
EventList_s44.csv	L9	5	L9C0.1.1.1.1	82		4	90			3	101				6	102					5		40					16					0
EventList_s44.csv	L9	5	L9C0.1.1.1.2	82		4	90			3	101				6	102					5		40					16					0
EventList_s44.csv	L9	5	L9C0.1.1.2.1	82		4	90			3	101				6	100					6		41					16					0
EventList_s44.csv	L9	5	L9C0.1.1.2.2	82		4	90			3	101				6	100					6		41					16					0
EventList_s44.csv	L9	5	L9C0.1.2.1.1	82		4	90			3	106			4		115				3			26					16					0
EventList_s44.csv	L9	5	L9C0.1.2.1.2	82		4	90			3	106			4		115				3			26					16					0
EventList_s44.csv	L9	5	L9C0.1.2.2.1	82		4	90			3	106			4		110					6		28					16					0
EventList_s44.csv	L9	5	L9C0.1.2.2.2	82		4	90			3	106			4		110					6		28					16					0
EventList_s44.csv	L9	5	L9C0.2.1.1.1	82		4	101			4	95				4	108					6		29					16					0
EventList_s44.csv	L9	5	L9C0.2.1.1.2	82		4	101			4	95				4	108					6		29					16					0
EventList_s44.csv	L9	5	L9C0.2.1.2.1	82		4	101			4	95				4	100					4		39					16					0
EventList_s44.csv	L9	5	L9C0.2.1.2.2	82		4	101			4	95				4	100					4		39					16					0
EventList_s44.csv	L9	5	L9C0.2.2.1.1	82		4	101			4	99				4	96					5		38					16					0
EventList_s44.csv	L9	5	L9C0.2.2.1.2	82		4	101			4	99				4	96					5		38					16					0
EventList_s44.csv	L9	5	L9C0.2.2.2.1	82		4	101			4	99				4	97					5		37					16					0
EventList_s44.csv	L9	5	L9C0.2.2.2.2	82		4	101			4	99				4	97					5		37					16					0
EventList_s44.csv	L10	3	L10C0.1.2								84				3	122					3				147			4				3
EventList_s44.csv	L10	4	L10C0.1.1.1				84			3	122				3	122					3				67			4				3
EventList_s44.csv	L10	4	L10C0.1.1.2				84			3	122				3	122					3				68			4				3
EventList_s44.csv	L10	4	L10C0.2.1.1				84			3	107				3	122					3		111					4				3	0
EventList_s44.csv	L10	4	L10C0.2.1.2				84			3	107				3	122					3		111					4				3	0
EventList_s44.csv	L10	4	L10C0.2.2.2				84			3	107				3	109					3		124					4				3	0
EventList_s44.csv	L11	4	L11C0.1.1.1				92			3	125				4	183					4		22					7				1	0
EventList_s44.csv	L11	4	L11C0.1.1.2				92			3	125				4	183					4				11			7				1
EventList_s44.csv	L11	4	L11C0.1.2.1				92			3	125				4	125					3		81					7				1	0
EventList_s44.csv	L11	4	L11C0.1.2.2				92			3	125				4	125					3		81					7				1	0
EventList_s44.csv	L11	4	L11C0.2.1.1				92			3	114				5	124					4		91					7				1	0
EventList_s44.csv	L11	4	L11C0.2.1.2				92			3	114				5	124					4		91					7				1	0
EventList_s44.csv	L11	4	L11C0.2.2.1				92			3	114				5	117					5		97					7				1	0
EventList_s44.csv	L11	4	L11C0.2.2.2				92			3	114				5	117					5		97					7				1	0
EventList_s44.csv	L12	3	L12C0.1.1								142				5	104					5				117			4				3
EventList_s44.csv	L12	4	L12C0.1.2.1				142			5	104				5	121					6		50					4				3	0
EventList_s44.csv	L12	4	L12C0.1.2.2				142			5	104				5	121					6		50					4				3	0
EventList_s44.csv	L12	4	L12C0.2.1.1				142			5	104				7	132					5				33			4				3
EventList_s44.csv	L12	4	L12C0.2.1.2				142			5	104				7	132					5		38					4				3	0
EventList_s44.csv	L12	4	L12C0.2.2.1				142			5	104				7	136					6		33					4				3	0
EventList_s44.csv	L12	4	L12C0.2.2.2				142			5	104				7	136					6				5			4				3
EventList_s44.csv	L13	3	L13C0.1.1								22				4	129	7							11						3
EventList_s44.csv	L13	3	L13C0.2.1								22				4	125					5			60						3
EventList_s44.csv	L13	3	L13C0.2.2								22				4	125					5			44						3
EventList_s44.csv	L14	4	L14C0.1.1.1				8			3	111				3	118					3				141			8				6
EventList_s44.csv	L14	5	L14C0.1.1.2.1	8		3	111			3	118				3	126					3				6			8				6
EventList_s44.csv	L14	5	L14C0.1.1.2.2	8		3	111			3	118				3	126					3		58					8				6	0
EventList_s44.csv	L14	5	L14C0.1.2.1.1	8		3	111			3	111				4	127				4			62					8				6	0
EventList_s44.csv	L14	5	L14C0.1.2.1.2	8		3	111			3	111				4	127				4			62					8				6	0
EventList_s44.csv	L14	5	L14C0.1.2.2.1	8		3	111			3	111				4	131				2			60					8				6	0
EventList_s44.csv	L14	5	L14C0.1.2.2.2	8		3	111			3	111				4	131				2					22			8				6
EventList_s44.csv	L14	5	L14C0.2.1.1.1	8		3	104			2	127				4	109					5		71					8				6	0
EventList_s44.csv	L14	5	L14C0.2.1.2.1	8		3	104			2	127				4	126					4		55					8				6	0
EventList_s44.csv	L14	5	L14C0.2.1.2.2	8		3	104			2	127				4	126					4		55					8				6	0
EventList_s44.csv	L14	5	L14C0.2.2.1.1	8		3	104			2	100				3	113					3				72			8				6
EventList_s44.csv	L14	5	L14C0.2.2.1.2	8		3	104			2	100				3	113					3				70			8				6
EventList_s44.csv	L14	5	L14C0.2.2.2.1	8		3	104			2	100				3	105					3				50			8				6
EventList_s44.csv	L14	5	L14C0.2.2.2.2	8		3	104			2	100				3	105					3		105					8				6	0
EventList_s44.csv	L15	4	L15C0.1.1.1				77			3	112				4	105					3		129					9					0
EventList_s44.csv	L15	4	L15C0.1.1.2				77			3	112				4	105					3		129					9					0
EventList_s44.csv	L15	4	L15C0.1.2.1				77			3	112				4	93				5			139					9					0
EventList_s44.csv	L15	5	L15C0.1.2.2.1	77		3	112			4	93			5		112					6		21					9					0
EventList_s44.csv	L15	5	L15C0.1.2.2.2	77		3	112			4	93			5		112					6		21					9					0
EventList_s44.csv	L15	4	L15C0.2.1.1				77			3	100				2	131					5		115					9					0
EventList_s44.csv	L15	4	L15C0.2.1.2				77			3	100				2	131					5		115					9					0
EventList_s44.csv	L15	4	L15C0.2.2.1				77			3	100				2	138					6		107					9					0
EventList_s44.csv	L15	4	L15C0.2.2.2				77			3	100				2	138					6		107					9					0
EventList_s44.csv	L10	5	L10C0.2.2.1.1	84		3	107			3	109				3	119					4		1					4				3	0
EventList_s44.csv	L4	5	L4C0.1.1.2.1	83		2	107			3	110				3	121					3		1					11					0
EventList_s45.csv	L1	4	L1C0.1.1.1				73			3	135				4	193					4		21					8					0
EventList_s45.csv	L1	4	L1C0.1.1.2				73			3	135				4	193					4		21					8					0
EventList_s45.csv	L1	4	L1C0.1.2.1				73			3	135				4	150					5		63					8					0
EventList_s45.csv	L1	4	L1C0.1.2.2				73			3	135				4	150					5		63					8					0
EventList_s45.csv	L1	4	L1C0.2.1.1				73			3	147				3	168					4		35					8					0
EventList_s45.csv	L1	4	L1C0.2.1.2				73			3	147				3	168					4		35					8					0
EventList_s45.csv	L1	4	L1C0.2.2.1				73			3	147				3	153					13		41					8					0
EventList_s45.csv	L1	4	L1C0.2.2.2				73			3	147				3	153					13		41					8					0
EventList_s45.csv	L2	5	L2C0.1.1.1.1	18		4	105			4	111			2		114				6			69					14	1			1	0
EventList_s45.csv	L2	5	L2C0.1.1.1.2	18		4	105			4	111			2		114				6			69					14	1			1	0
EventList_s45.csv	L2	5	L2C0.1.1.2.1	18		4	105			4	111			2		131				6			52					14	1			1	0
EventList_s45.csv	L2	5	L2C0.1.1.2.2	18		4	105			4	111			2		131				6			52					14	1			1	0
EventList_s45.csv	L2	5	L2C0.1.2.1.1	18		4	105			4	96				3	111					5				46			14	1			1
EventList_s45.csv	L2	5	L2C0.1.2.1.2	18		4	105			4	96				3	111					5		87					14	1			1	0
EventList_s45.csv	L2	5	L2C0.1.2.2.1	18		4	105			4	96				3	101					5		97					14	1			1	0
EventList_s45.csv	L2	5	L2C0.1.2.2.2	18		4	105			4	96				3	101					5		97					14	1			1	0
EventList_s45.csv	L2	5	L2C0.2.1.1.1	18		4	103			2	93				4	107					6		96					14	1			1	0
EventList_s45.csv	L2	5	L2C0.2.1.1.2	18		4	103			2	93				4	107					6		96					14	1			1	0
EventList_s45.csv	L2	5	L2C0.2.1.2.1	18		4	103			2	93				4	107					5		97					14	1			1	0
EventList_s45.csv	L2	5	L2C0.2.1.2.2	18		4	103			2	93				4	107					5		97					14	1			1	0
EventList_s45.csv	L2	5	L2C0.2.2.1.1	18		4	103			2	89				3	105					3		106					14	1			1	0
EventList_s45.csv	L2	5	L2C0.2.2.1.2	18		4	103			2	89				3	105					3		106					14	1			1	0
EventList_s45.csv	L2	5	L2C0.2.2.2.1	18		4	103			2	89				3	102					3		109					14	1			1	0
EventList_s45.csv	L2	5	L2C0.2.2.2.2	18		4	103			2	89				3	102					3	107					2	14	1			1
EventList_s45.csv	L3	3	L3C0.1.2								43				4	97				3					3			7				3
EventList_s45.csv	L3	5	L3C0.1.1.1.1	43		4	97		3		102			5		117					4		58					7				3	0
EventList_s45.csv	L3	5	L3C0.1.1.1.2	43		4	97		3		102			5		117					4				4			7				3
EventList_s45.csv	L3	5	L3C0.1.1.2.1	43		4	97		3		102			5		102					4		73					7				3	0
EventList_s45.csv	L3	5	L3C0.1.1.2.2	43		4	97		3		102			5		102					4		73					7				3	0
EventList_s45.csv	L3	3	L3C0.2.2								43				4	101					2				3			7				3
EventList_s45.csv	L3	5	L3C0.2.1.1.1	43		4	101			2	89				2	113					3		76					7				3	0
EventList_s45.csv	L3	5	L3C0.2.1.1.2	43		4	101			2	89				2	113					3		76					7				3	0
EventList_s45.csv	L3	5	L3C0.2.1.2.1	43		4	101			2	89				2	100					5		87					7				3	0
EventList_s45.csv	L3	5	L3C0.2.1.2.2	43		4	101			2	89				2	100					5		87					7				3	0
EventList_s45.csv	L4	3	L4C0.1.1								109				7	103					6		208					7					0
EventList_s45.csv	L4	4	L4C0.1.2.1				109			7	103				6	161				5			42					7					0
EventList_s45.csv	L4	4	L4C0.1.2.2				109			7	103				6	161				5			42					7					0
EventList_s45.csv	L4	4	L4C0.2.1.1				109			7	105			4		191					5		12					7					0
EventList_s45.csv	L4	4	L4C0.2.1.2				109			7	105			4		191					5		12					7					0
EventList_s45.csv	L4	4	L4C0.2.2.1				109			7	105			4		151				5			52					7					0
EventList_s45.csv	L4	4	L4C0.2.2.2				109			7	105			4		151				5			52					7					0
EventList_s45.csv	L5	4	L5C0.1.1.1				98		5		101				4	138				5			82					7				1	0
EventList_s45.csv	L5	4	L5C0.1.1.2				98		5		101				4	138				5			82					7				1	0
EventList_s45.csv	L5	4	L5C0.1.2.1				98		5		101				4	156					5		64					7				1	0
EventList_s45.csv	L5	4	L5C0.1.2.2				98		5		101				4	156					5		64					7				1	0
EventList_s45.csv	L5	4	L5C0.2.1.1				98		5		96			3		142				3			86					7				1	0
EventList_s45.csv	L5	4	L5C0.2.1.2				98		5		96			3		142				3			86					7				1	0
EventList_s45.csv	L5	4	L5C0.2.2.1				98		5		96			3		115					6				76			7				1
EventList_s45.csv	L5	4	L5C0.2.2.2				98		5		96			3		115					6		110					7				1	0
EventList_s45.csv	L6	5	L6C0.1.1.1.1	15		3	116			3	95				2	106				3			90					16					0
EventList_s45.csv	L6	5	L6C0.1.1.1.2	15		3	116			3	95				2	106				3			90					16					0
EventList_s45.csv	L6	5	L6C0.1.1.2.1	15		3	116			3	95				2	106					3		90					16					0
EventList_s45.csv	L6	5	L6C0.1.1.2.2	15		3	116			3	95				2	106					3		90					16					0
EventList_s45.csv	L6	5	L6C0.1.2.1.1	15		3	116			3	101				3	109					3		80					16					0
EventList_s45.csv	L6	5	L6C0.1.2.1.2	15		3	116			3	101				3	109					3		80					16					0
EventList_s45.csv	L6	5	L6C0.1.2.2.1	15		3	116			3	101				3	109					4		79					16					0
EventList_s45.csv	L6	5	L6C0.1.2.2.2	15		3	116			3	101				3	109					4		79					16					0
EventList_s45.csv	L6	5	L6C0.2.1.1.1	15		3	108			2	103				3	98					3		98					16					0
EventList_s45.csv	L6	5	L6C0.2.1.1.2	15		3	108			2	103				3	98					3		98					16					0
EventList_s45.csv	L6	5	L6C0.2.1.2.2	15		3	108			2	103				3	104				3			92					16					0
EventList_s45.csv	L6	5	L6C0.2.1.2.1	15		3	108			2	103				3	104				3			92					16					0
EventList_s45.csv	L6	5	L6C0.2.2.1.1	15		3	108			2	108				3	119					3		72					16					0
EventList_s45.csv	L6	5	L6C0.2.2.1.2	15		3	108			2	108				3	119					3		72					16					0
EventList_s45.csv	L6	5	L6C0.2.2.2.1	15		3	108			2	108				3	111					4		79					16					0
EventList_s45.csv	L6	5	L6C0.2.2.2.2	15		3	108			2	108				3	111					4		79					16					0
EventList_s45.csv	L7	5	L7C0.1.1.1.1	3		5	108			3	107				3	110					3		91					16					0
EventList_s45.csv	L7	5	L7C0.1.1.1.2	3		5	108			3	107				3	110					3		91					16					0
EventList_s45.csv	L7	5	L7C0.1.1.2.1	3		5	108			3	107				3	103				3			98					16					0
EventList_s45.csv	L7	5	L7C0.1.1.2.2	3		5	108			3	107				3	103				3			98					16					0
EventList_s45.csv	L7	5	L7C0.1.2.1.1	3		5	108			3	106			3		112					4		89					16					0
EventList_s45.csv	L7	5	L7C0.1.2.1.2	3		5	108			3	106			3		112					4		89					16					0
EventList_s45.csv	L7	5	L7C0.1.2.2.1	3		5	108			3	106			3		110					4		91					16					0
EventList_s45.csv	L7	5	L7C0.1.2.2.2	3		5	108			3	106			3		110					4		91					16					0
EventList_s45.csv	L7	5	L7C0.2.1.1.1	3		5	120			3	112				3	103					3		81					16					0
EventList_s45.csv	L7	5	L7C0.2.1.1.2	3		5	120			3	112				3	103					3		81					16					0
EventList_s45.csv	L7	5	L7C0.2.1.2.1	3		5	120			3	112				3	97					3		87					16					0
EventList_s45.csv	L7	5	L7C0.2.1.2.2	3		5	120			3	112				3	97					3		87					16					0
EventList_s45.csv	L7	5	L7C0.2.2.1.1	3		5	120			3	106				3	102				3			88					16					0
EventList_s45.csv	L7	5	L7C0.2.2.1.2	3		5	120			3	106				3	102				3			88					16					0
EventList_s45.csv	L7	5	L7C0.2.2.2.1	3		5	120			3	106				3	98					3		92					16					0
EventList_s45.csv	L7	5	L7C0.2.2.2.2	3		5	120			3	106				3	98					3		92					16					0
EventList_s45.csv	L8	5	L8C0.1.1.1.1	89		3	100			3	112				4	115					4		3					12	1				0
EventList_s45.csv	L8	5	L8C0.1.1.1.2	89		3	100			3	112				4	115					4		3					12	1				0
EventList_s45.csv	L8	5	L8C0.1.1.2.1	89		3	100			3	112				4	113					5		4					12	1				0
EventList_s45.csv	L8	5	L8C0.1.1.2.2	89		3	100			3	112				4	113					5		4					12	1				0
EventList_s45.csv	L8	4	L8C0.1.2.1				89			3	100				3	118					4		116					12	1				0
EventList_s45.csv	L8	4	L8C0.1.2.2				89			3	100				3	118					4		116					12	1				0
EventList_s45.csv	L8	5	L8C0.2.1.1.1	89		3	94	2			117				3	120					3		2					12	1				0
EventList_s45.csv	L8	5	L8C0.2.1.1.2	89		3	94	2			117				3	120					3		2					12	1				0
EventList_s45.csv	L8	5	L8C0.2.1.2.1	89		3	94	2			117				3	109					5		11					12	1
EventList_s45.csv	L8	5	L8C0.2.1.2.2	89		3	94	2			117				3	109					5		11					12	1
EventList_s45.csv	L8	4	L8C0.2.2.1				89			3	94		2			123					2	117					3	12	1
EventList_s45.csv	L8	5	L8C0.2.2.2.1	89		3	94	2			123				2	107					4		9					12	1				0
EventList_s45.csv	L8	5	L8C0.2.2.2.2	89		3	94	2			123				2	107					4		9					12	1				0
EventList_s45.csv	L9	2	L9C0.2													86					3				111			2				2
EventList_s45.csv	L9	3	L9C0.1.2								86				3	110					5				96			2				2
EventList_s45.csv	L9	4	L9C0.1.1.1				86			3	110				5	124					3		102					2				2	0
EventList_s45.csv	L9	4	L9C0.1.1.2				86			3	110				5	124					3		102					2				2	0
EventList_s45.csv	L10	4	L10C0.1.1.1				104			2	105				3	103					3		113					7	1				0
EventList_s45.csv	L10	4	L10C0.1.1.2				104			2	105				3	103					3		113					7	1				0
EventList_s45.csv	L10	4	L10C0.1.2.1				104			2	105				3	102					2		115					7	1				0
EventList_s45.csv	L10	4	L10C0.1.2.2				104			2	105				3	102					2	112					3	7	1
EventList_s45.csv	L10	4	L10C0.2.1.1				104			2	100				3	113					4		107					7	1				0
EventList_s45.csv	L10	4	L10C0.2.1.2				104			2	100				3	113					4		107					7	1				0
EventList_s45.csv	L10	4	L10C0.2.2.2				104			2	100				3	109					3		112					7	1				0
EventList_s45.csv	L12	4	L12C0.1.1.1				90			3	105			3		104				4			124					6				2	0
EventList_s45.csv	L12	4	L12C0.1.1.2				90			3	105			3		104				4			124					6				2	0
EventList_s45.csv	L12	4	L12C0.1.2.1				90			3	105			3		112					4		116					6				2	0
EventList_s45.csv	L12	4	L12C0.1.2.2				90			3	105			3		112					4		116					6				2	0
EventList_s45.csv	L12	3	L12C0.2.2								90				3	107					3				104			6				2
EventList_s45.csv	L12	4	L12C0.2.1.2				90			3	107				3	103					3				32			6				2
EventList_s45.csv	L12	5	L12C0.2.1.1.1	90		3	107			3	103				3	118					4		2					6				2	0
EventList_s45.csv	L12	5	L12C0.2.1.1.2	90		3	107			3	103				3	118					4		2					6				2	0
EventList_s45.csv	L10	5	L10C0.2.2.1.1	104		2	100			3	109				3	105					6		1					7	1				0
EventList_s43.csv	L1	3	L1C0.1.2								39				3	104					2				97			8				3
EventList_s43.csv	L1	4	L1C0.1.1.1				39			3	104				2	91					2				22			8				3
EventList_s43.csv	L1	5	L1C0.1.1.2.1	39		3	104			2	91				2	100					3		89					8				3	0
EventList_s43.csv	L1	5	L1C0.1.1.2.2	39		3	104			2	91				2	100					3		89					8				3	0
EventList_s43.csv	L1	4	L1C0.2.1.1				39			3	97				3	106					3				19			8				3
EventList_s43.csv	L1	5	L1C0.2.1.2.1	39		3	97			3	106				3	94					4		84					8				3	0
EventList_s43.csv	L1	5	L1C0.2.1.2.2	39		3	97			3	106				3	94					4		84					8				3	0
EventList_s43.csv	L1	5	L1C0.2.2.1.1	39		3	97			3	109				2	104					3		73					8				3	0
EventList_s43.csv	L1	5	L1C0.2.2.1.2	39		3	97			3	109				2	104					3		73					8				3	0
EventList_s43.csv	L1	5	L1C0.2.2.2.1	39		3	97			3	109				2	99					3		78					8				3	0
EventList_s43.csv	L1	5	L1C0.2.2.2.2	39		3	97			3	109				2	99					3		78					8				3	0
EventList_s43.csv	L2	5	L2C0.1.1.1.1	82		2	108			2	98			4		122					4		11					14				1	0
EventList_s43.csv	L2	5	L2C0.1.1.1.2	82		2	108			2	98			4		122					4		11					14				1	0
EventList_s43.csv	L2	5	L2C0.1.1.2.1	82		2	108			2	98			4		120					6		11					14				1	0
EventList_s43.csv	L2	5	L2C0.1.1.2.2	82		2	108			2	98			4		120					6		11					14				1	0
EventList_s43.csv	L2	4	L2C0.1.2.1				82			2	108				2	108					3				37			14				1
EventList_s43.csv	L2	5	L2C0.1.2.2.1	82		2	108			2	108				3	118					4		6					14				1	0
EventList_s43.csv	L2	5	L2C0.1.2.2.2	82		2	108			2	108				3	118					4		6					14				1	0
EventList_s43.csv	L2	5	L2C0.2.1.1.1	82		2	98			2	95				3	121					4		26					14				1	0
EventList_s43.csv	L2	5	L2C0.2.1.1.2	82		2	98			2	95				3	121					4		26					14				1	0
EventList_s43.csv	L2	5	L2C0.2.1.2.1	82		2	98			2	95				3	101					3		47					14				1	0
EventList_s43.csv	L2	5	L2C0.2.1.2.2	82		2	98			2	95				3	101					3		47					14				1	0
EventList_s43.csv	L2	5	L2C0.2.2.1.1	82		2	98			2	111				3	102					3		30					14				1	0
EventList_s43.csv	L2	5	L2C0.2.2.1.2	82		2	98			2	111				3	102					3		30					14				1	0
EventList_s43.csv	L2	5	L2C0.2.2.2.1	82		2	98			2	111				3	116					5		14					14				1	0
EventList_s43.csv	L2	5	L2C0.2.2.2.2	82		2	98			2	111				3	116					5		14					14				1	0
EventList_s43.csv	L3	2	L3C0.1													30					3				63							2
EventList_s43.csv	L3	2	L3C0.2													30					3				73							2
EventList_s43.csv	L4	4	L4C0.1.1.1				107			2	101				2	120					3				25			8	1			1
EventList_s43.csv	L4	4	L4C0.1.1.2				107			2	101				2	120					3		98					8	1			1	0
EventList_s43.csv	L4	5	L4C0.1.2.1.1	107		2	101			2	94				3	110					4		10					8	1			1	0
EventList_s43.csv	L4	5	L4C0.1.2.1.2	107		2	101			2	94				3	110					4		10					8	1			1	0
EventList_s43.csv	L4	5	L4C0.1.2.2.1	107		2	101			2	94				3	113					5		6					8	1			1	0
EventList_s43.csv	L4	5	L4C0.1.2.2.2	107		2	101			2	94				3	113					5		6					8	1			1	0
EventList_s43.csv	L4	4	L4C0.2.1.1				107			2	97				4	110					3		110					8	1			1	0
EventList_s43.csv	L4	4	L4C0.2.1.2				107			2	97				4	110					3		110					8	1			1	0
EventList_s43.csv	L4	4	L4C0.2.2.1				107			2	97				4	102					4		117					8	1			1	0
EventList_s43.csv	L4	4	L4C0.2.2.2				107			2	97				4	102					4	114					3	8	1			1
EventList_s43.csv	L5	4	L5C0.1.1.1				121			2	117			3		114				5			71					8					0
EventList_s43.csv	L5	4	L5C0.1.1.2				121			2	117			3		114				5			71					8					0
EventList_s43.csv	L5	4	L5C0.1.2.1				121			2	117			3		109				5			76					8					0
EventList_s43.csv	L5	4	L5C0.1.2.2				121			2	117			3		109				5			76					8					0
EventList_s43.csv	L5	4	L5C0.2.1.1				121			2	106			5		116				5			78					8					0
EventList_s43.csv	L5	4	L5C0.2.1.2				121			2	106			5		116				5			78					8					0
EventList_s43.csv	L5	4	L5C0.2.2.1				121			2	106			5		118					4		77					8					0
EventList_s43.csv	L5	4	L5C0.2.2.2				121			2	106			5		118					4		77					8					0
EventList_s43.csv	L6	5	L6C0.1.1.1.1	87		3	103			2	99				4	100					5		30					15					0
EventList_s43.csv	L6	5	L6C0.1.1.1.2	87		3	103			2	99				4	100					5		30					15					0
EventList_s43.csv	L6	5	L6C0.1.1.2.1	87		3	103			2	99				4	99					3		33					15					0
EventList_s43.csv	L6	5	L6C0.1.1.2.2	87		3	103			2	99				4	99					3		33					15					0
EventList_s43.csv	L6	5	L6C0.1.2.1.1	87		3	103			2	98				3	112				3			22					15					0
EventList_s43.csv	L6	5	L6C0.1.2.1.2	87		3	103			2	98				3	112				3			22					15					0
EventList_s43.csv	L6	5	L6C0.1.2.2.1	87		3	103			2	98				3	113					4		20					15					0
EventList_s43.csv	L6	5	L6C0.1.2.2.2	87		3	103			2	98				3	113					4		20					15					0
EventList_s43.csv	L6	4	L6C0.2.1.2				87			3	102			2		104					3		132					15					0
EventList_s43.csv	L6	5	L6C0.2.1.1.1	87		3	102		2		104				3	100					2		30					15					0
EventList_s43.csv	L6	5	L6C0.2.1.1.2	87		3	102		2		104				3	100					2		30					15					0
EventList_s43.csv	L6	5	L6C0.2.2.1.1	87		3	102		2		94			2		118				3			22					15					0
EventList_s43.csv	L6	5	L6C0.2.2.1.2	87		3	102		2		94			2		118				3			22					15					0
EventList_s43.csv	L6	5	L6C0.2.2.2.1	87		3	102		2		94			2		113					6		24					15					0
EventList_s43.csv	L6	5	L6C0.2.2.2.2	87		3	102		2		94			2		113					6		24					15					0
EventList_s43.csv	L7	3	L7C0.1.1								53		7			91		9					273					3		2	1		0
EventList_s43.csv	L7	3	L7C0.1.3								53		7			91		9				221				9		3		2	1
EventList_s43.csv	L7	4	L7C0.1.2.1				53	7			91	9				153					10		110					3		2	1		0
EventList_s43.csv	L7	4	L7C0.1.2.2				53	7			91	9				153					10		110					3		2	1		0
EventList_s43.csv	L7	3	L7C0.2.1								53		7			122				7				5				3		2	1
EventList_s43.csv	L7	3	L7C0.2.2								53		7			122				7				5				3		2	1
EventList_s43.csv	L8	3	L8C0.1.1								88				2	91					2				111			2				3
EventList_s43.csv	L8	4	L8C0.1.2.1				88			2	91				2	165					7		78					2				3	0
EventList_s43.csv	L8	4	L8C0.1.2.2				88			2	91				2	165					7		78					2				3	0
EventList_s43.csv	L8	3	L8C0.2.1								88				2	101					2	107			3			2				3
EventList_s43.csv	L8	3	L8C0.2.2								88				2	101					2				93			2				3
EventList_s43.csv	L9	2	L9C0.2													68					5				32							3
EventList_s43.csv	L9	3	L9C0.1.1								68				5	105					5				35							3
EventList_s43.csv	L9	3	L9C0.1.2								68				5	105					5				30							3
EventList_s43.csv	L10	3	L10C0.1.1								91		7			142				18				5				2		3
EventList_s43.csv	L10	3	L10C0.1.2								91		7			142				18				5				2		3
EventList_s43.csv	L10	3	L10C0.2.1								91		7			146					13			113				2		3
EventList_s43.csv	L10	4	L10C0.2.2.1				91	7			146				13	159					11		6					2		3			0
EventList_s43.csv	L10	4	L10C0.2.2.2				91	7			146				13	159					11		6					2		3			0
EventList_s43.csv	L11	4	L11C0.1.1.1				65			3	102				3	211					5		44					12				2	0
EventList_s43.csv	L11	4	L11C0.1.1.2				65			3	102				3	211					5				35			12				2
EventList_s43.csv	L11	5	L11C0.1.2.1.1	65		3	102			3	108				4	123					5		20					12				2	0
EventList_s43.csv	L11	5	L11C0.1.2.1.2	65		3	102			3	108				4	123					5		20					12				2	0
EventList_s43.csv	L11	5	L11C0.1.2.2.2	65		3	102			3	108				4	116				5			27					12				2	0
EventList_s43.csv	L11	5	L11C0.1.2.2.1	65		3	102			3	108				4	116				5			27					12				2	0
EventList_s43.csv	L11	5	L11C0.2.1.1.2	65		3	92			4	117				4	123					5		20					12				2	0
EventList_s43.csv	L11	5	L11C0.2.1.1.1	65		3	92			4	117				4	123					5		20					12				2	0
EventList_s43.csv	L11	5	L11C0.2.1.2.1	65		3	92			4	117				4	116				5			27					12				2	0
EventList_s43.csv	L11	5	L11C0.2.1.2.2	65		3	92			4	117				4	116				5			27					12				2	0
EventList_s43.csv	L11	5	L11C0.2.2.1.1	65		3	92			4	103			3		114					5		44					12				2	0
EventList_s43.csv	L11	5	L11C0.2.2.1.2	65		3	92			4	103			3		114					5		44					12				2	0
EventList_s43.csv	L11	5	L11C0.2.2.2.1	65		3	92			4	103			3		113					3		47					12				2	0
EventList_s43.csv	L11	5	L11C0.2.2.2.2	65		3	92			4	103			3		113					3				14			12				2
EventList_s43.csv	L12	4	L12C0.1.1.1				96			4	100	5				164					11		53					5		1		1	0
EventList_s43.csv	L12	4	L12C0.1.1.2				96			4	100	5				164					11			45				5		1		1
EventList_s43.csv	L12	4	L12C0.1.2.1				96			4	100	5				96				6			126					5		1		1	0
EventList_s43.csv	L12	4	L12C0.1.2.2				96			4	100	5				96				6			126					5		1		1	0
EventList_s43.csv	L12	3	L12C0.2.2								96				4	101			6						88			5		1		1
EventList_s43.csv	L12	4	L12C0.2.1.1				96			4	101		6			109					5		112					5		1		1	0
EventList_s43.csv	L12	4	L12C0.2.1.2				96			4	101		6			109					5		112					5		1		1	0
EventList_s43.csv	L13	4	L13C0.1.1.1				108		3		97				3	102					3		117					8	1				0
EventList_s43.csv	L13	4	L13C0.1.1.2				108		3		97				3	102					3	116					1	8	1
EventList_s43.csv	L13	4	L13C0.1.2.1				108		3		97				3	102				3			117					8	1				0
EventList_s43.csv	L13	4	L13C0.1.2.2				108		3		97				3	102				3			117					8	1				0
EventList_s43.csv	L13	4	L13C0.2.1.1				108		3		113				3	104					3		99					8	1				0
EventList_s43.csv	L13	5	L13C0.2.1.2.1	108	3		113			3	104				3	92					4		3					8	1				0
EventList_s43.csv	L13	5	L13C0.2.1.2.2	108	3		113			3	104				3	92					4		3					8	1				0
EventList_s43.csv	L13	4	L13C0.2.2.1				108		3		113				3	108					3		95					8	1				0
EventList_s43.csv	L13	4	L13C0.2.2.2				108		3		113				3	108					3		95					8	1				0
EventList_s43.csv	L14	3	L14C0.1.1								79		6			125		8						128				2		1		1
EventList_s43.csv	L14	3	L14C0.1.2								79		6			125		8							20			2		1		1
EventList_s43.csv	L14	3	L14C0.2.1								79		6			172					10		166					2		1		1	0
EventList_s43.csv	L14	3	L14C0.2.2								79		6			172					10		166					2		1		1	0
EventList_s43.csv	L15	3	L15C0.1.2								61				3	102					3				36			4				3
EventList_s43.csv	L15	5	L15C0.1.1.1.1	61		3	102			3	101			3		113					4		43					4				3	0
EventList_s43.csv	L15	5	L15C0.1.1.1.2	61		3	102			3	101			3		113					4		43					4				3	0
EventList_s43.csv	L15	5	L15C0.1.1.2.1	61		3	102			3	101			3		109					3		48					4				3	0
EventList_s43.csv	L15	5	L15C0.1.1.2.2	61		3	102			3	101			3		109					3		48					4				3	0
EventList_s43.csv	L15	3	L15C0.2.1								61				3	109					4				42			4				3
EventList_s43.csv	L15	3	L15C0.2.2								61				3	109					4				13			4				3
EventList_s43.csv	L16	2	L16C0.2													30					5				118			7				1
EventList_s43.csv	L16	5	L16C0.1.1.1.1	30		5	137			4	109				4	123					4		17					7				1	0
EventList_s43.csv	L16	5	L16C0.1.1.1.2	30		5	137			4	109				4	123					4		17					7				1	0
EventList_s43.csv	L16	5	L16C0.1.1.2.1	30		5	137			4	109				4	130					5		9					7				1	0
EventList_s43.csv	L16	5	L16C0.1.1.2.2	30		5	137			4	109				4	130					5		9					7				1	0
EventList_s43.csv	L16	4	L16C0.1.2.1				30			5	137				4	114					3		140					7				1	0
EventList_s43.csv	L16	5	L16C0.1.2.2.1	30		5	137			4	114				3	102					4		34					7				1	0
EventList_s43.csv	L16	5	L16C0.1.2.2.2	30		5	137			4	114				3	102					4		34					7				1	0

## Sheet: Sup S1_F right Data
Experiment 1
level_0	Lineage	Generation	UniqueID	GGGMother;Interphase;Interphase	GGGMother;MitosisLength;Multiple	GGGMother;MitosisLength;Slight	GGGMother;MitosisLength;Ok	GGMother;Interphase;Interphase	GGMother;MitosisLength;Multipolar	GGMother;MitosisLength;Multiple	GGMother;MitosisLength;Slight	GGMother;MitosisLength;Ok	GMother;Interphase;Interphase	GMother;MitosisLength;FailedCTK	GMother;MitosisLength;Multipolar	GMother;MitosisLength;Multiple	GMother;MitosisLength;Slight	GMother;MitosisLength;Ok	Mother;Interphase;Interphase	Mother;MitosisLength;FailedCTK	Mother;MitosisLength;Multipolar	Mother;MitosisLength;Multiple	Mother;MitosisLength;Slight	Mother;MitosisLength;Ok	Mother;SlippageLength;Slippage	;Interphase;Interphase	Lives;Lives	Apoptosis;Apoptosis	Lost;Lost	Catastrophe;DeathInMitosis	Dividing;Dividing	LivesLineageCount	DividingLineageCount	ApoptosisLineageCount	CatastropheLineageCount	LostLineageCount	Centrosome_Num
EventList_s1.csv	L1	5	L1C0.1.1.1.1	37		4		102				2	100					3	100					3			82					15					0
EventList_s1.csv	L1	5	L1C0.1.1.1.2	37		4		102				2	100					3	100					3			82					15					0
EventList_s1.csv	L1	5	L1C0.1.1.2.1	37		4		102				2	100					3	113					4			68					15					0
EventList_s1.csv	L1	5	L1C0.1.1.2.2	37		4		102				2	100					3	113					4			68					15					0
EventList_s1.csv	L1	5	L1C0.1.2.1.1	37		4		102				2	98					3	111					3			73					15					0
EventList_s1.csv	L1	5	L1C0.1.2.1.2	37		4		102				2	98					3	111					3			73					15					0
EventList_s1.csv	L1	5	L1C0.1.2.2.1	37		4		102				2	98					3	106					3			78					15					0
EventList_s1.csv	L1	5	L1C0.1.2.2.2	37		4		102				2	98					3	106					3			78					15					0
EventList_s1.csv	L1	5	L1C0.2.1.1.1	37		4		103				3	102				2		98					4			80					15					0
EventList_s1.csv	L1	5	L1C0.2.1.1.2	37		4		103				3	102				2		98					4			80					15					0
EventList_s1.csv	L1	5	L1C0.2.1.2.1	37		4		103				3	102				2		100					4			78					15					0
EventList_s1.csv	L1	5	L1C0.2.1.2.2	37		4		103				3	102				2		100					4			78					15					0
EventList_s1.csv	L1	5	L1C0.2.2.1.1	37		4		103				3	103					3	99					4			77					15					0
EventList_s1.csv	L1	5	L1C0.2.2.1.2	37		4		103				3	103					3	99					4			77					15					0
EventList_s1.csv	L1	5	L1C0.2.2.2.1	37		4		103				3	103					3	96					2			82					15					0
EventList_s1.csv	L2	4	L2C0.1.1.1					102		8			121					8	115				5				74					8					0
EventList_s1.csv	L2	4	L2C0.1.1.2					102		8			121					8	115				5				74					8					0
EventList_s1.csv	L2	4	L2C0.1.2.1					102		8			121					8	112					6			76					8					0
EventList_s1.csv	L2	4	L2C0.1.2.2					102		8			121					8	112					6			76					8					0
EventList_s1.csv	L2	4	L2C0.2.1.1					102		8			113					6	133			6					65					8					0
EventList_s1.csv	L2	4	L2C0.2.1.2					102		8			113					6	133			6					65					8					0
EventList_s1.csv	L2	4	L2C0.2.2.1					102		8			113					6	121			5					78					8					0
EventList_s1.csv	L2	4	L2C0.2.2.2					102		8			113					6	121			5					78					8					0
EventList_s1.csv	L3	4	L3C0.1.1.1					108			3		103					3	120					4			92					8					0
EventList_s1.csv	L3	4	L3C0.1.1.2					108			3		103					3	120					4			92					8					0
EventList_s1.csv	L3	4	L3C0.1.2.1					108			3		103					3	115					4			97					8					0
EventList_s1.csv	L3	4	L3C0.1.2.2					108			3		103					3	115					4			97					8					0
EventList_s1.csv	L3	4	L3C0.2.1.1					108			3		108					2	119					3			90					8					0
EventList_s1.csv	L3	4	L3C0.2.1.2					108			3		108					2	119					3			90					8					0
EventList_s1.csv	L3	4	L3C0.2.2.1					108			3		108					2	121				2				89					8					0
EventList_s1.csv	L3	4	L3C0.2.2.2					108			3		108					2	121				2				89					8					0
EventList_s1.csv	L4	4	L4C0.1.1.1					97				6	102					4	107			2					115					7	3				0
EventList_s1.csv	L4	4	L4C0.1.1.2					97				6	102					4	107			2					115					7	3				0
EventList_s1.csv	L4	4	L4C0.1.2.1					97				6	102					4	109				3				112					7	3				0
EventList_s1.csv	L4	4	L4C0.1.2.2					97				6	102					4	109				3			110					2	7	3
EventList_s1.csv	L4	4	L4C0.2.1.1					97				6	106					6	104					3		106					5	7	3
EventList_s1.csv	L4	5	L4C0.2.1.2.1	97			6	106				6	104					3	105				4				2					7	3				0
EventList_s1.csv	L4	5	L4C0.2.1.2.2	97			6	106				6	104					3	105				4				2					7	3				0
EventList_s1.csv	L4	4	L4C0.2.2.1					97				6	106					6	93					3		120					2	7	3
EventList_s1.csv	L4	5	L4C0.2.2.2.1	97			6	106				6	93					3	110					4			8					7	3				0
EventList_s1.csv	L4	5	L4C0.2.2.2.2	97			6	106				6	93					3	110					4			8					7	3				0
EventList_s1.csv	L5	2	L5C0.1																111				4						115			4				1
EventList_s1.csv	L5	4	L5C0.2.1.1					111			4		117					3	142					5			51					4				1	0
EventList_s1.csv	L5	4	L5C0.2.1.2					111			4		117					3	142					5			51					4				1	0
EventList_s1.csv	L5	4	L5C0.2.2.1					111			4		117					3	127				10				61					4				1	0
EventList_s1.csv	L5	4	L5C0.2.2.2					111			4		117					3	127				10				61					4				1	0
EventList_s1.csv	L6	2	L6C0.1																21				5						112							2
EventList_s1.csv	L6	2	L6C0.2																21				5						79							2
EventList_s1.csv	L7	2	L7C0.1																17						14			72						1
EventList_s1.csv	L8	4	L8C0.1.1.1					103				3	112				2		97					4			112					8	2				0
EventList_s1.csv	L8	4	L8C0.1.1.2					103				3	112				2		97					4		109					3	8	2
EventList_s1.csv	L8	4	L8C0.1.2.1					103				3	112				2		104				4				105					8	2				0
EventList_s1.csv	L8	4	L8C0.1.2.2					103				3	112				2		104				4				105					8	2
EventList_s1.csv	L8	4	L8C0.2.1.2					103				3	95					3	112					3		113					1	8	2
EventList_s1.csv	L8	5	L8C0.2.1.1.1	103			3	95				3	112					3	106				3				5					8	2				0
EventList_s1.csv	L8	5	L8C0.2.1.1.2	103			3	95				3	112					3	106				3				5					8	2				0
EventList_s1.csv	L8	4	L8C0.2.2.1					103				3	95					3	107					3			119					8	2				0
EventList_s1.csv	L8	5	L8C0.2.2.2.1	103			3	95				3	107					3	104					4			11					8	2				0
EventList_s1.csv	L8	5	L8C0.2.2.2.2	103			3	95				3	107					3	104					4			11					8	2				0
EventList_s1.csv	L9	1	L9C0																										47							1
EventList_s1.csv	L10	2	L10C0.1																101		8						324					4					0
EventList_s1.csv	L10	3	L10C0.2.2										101		8				142				10				172					4					0
EventList_s1.csv	L10	4	L10C0.2.1.1					101	8				142				10		139			9					24					4					0
EventList_s1.csv	L10	4	L10C0.2.1.2					101	8				142				10		139			9					24					4					0
EventList_s1.csv	L11	2	L11C0.1																73			3							89			6				2
EventList_s1.csv	L11	5	L11C0.2.1.1.1	73	3			112				4	102					3	101					3			32					6				2	0
EventList_s1.csv	L11	5	L11C0.2.1.1.2	73	3			112				4	102					3	101					3			32					6				2	0
EventList_s1.csv	L11	5	L11C0.2.1.2.1	73	3			112				4	102					3	113					5			18					6				2	0
EventList_s1.csv	L11	5	L11C0.2.1.2.2	73	3			112				4	102					3	113					5			18					6				2	0
EventList_s1.csv	L11	4	L11C0.2.2.2					73		3			112					4	104					5					99			6				2
EventList_s1.csv	L11	5	L11C0.2.2.1.1	73	3			112				4	104					5	101					9			22					6				2	0
EventList_s1.csv	L11	5	L11C0.2.2.1.2	73	3			112				4	104					5	101					9			22					6				2	0
EventList_s1.csv	L12	2	L12C0.1																116					5					16			1				3
EventList_s1.csv	L12	3	L12C0.2.1										116					5	129					3					115			1				3
EventList_s1.csv	L12	4	L12C0.2.2.1					116				5	129					3	112					3			65					1				3	0
EventList_s1.csv	L12	4	L12C0.2.2.2					116				5	129					3	112					3					29			1				3
EventList_s2.csv	L1	3	L1C0.1.1										30			7			110				4						252			12				1
EventList_s2.csv	L1	5	L1C0.1.2.1.1	30	7			110			4		125				4		123					4			26					12				1	0
EventList_s2.csv	L1	5	L1C0.1.2.1.2	30	7			110			4		125				4		123					4			26					12				1	0
EventList_s2.csv	L1	5	L1C0.1.2.2.1	30	7			110			4		125				4		137					6			10					12				1	0
EventList_s2.csv	L1	5	L1C0.1.2.2.2	30	7			110			4		125				4		137					6			10					12				1	0
EventList_s2.csv	L1	5	L1C0.2.1.1.1	30	7			122				4	123					6	111					5			25					12				1	0
EventList_s2.csv	L1	5	L1C0.2.1.1.2	30	7			122				4	123					6	111					5			25					12				1	0
EventList_s2.csv	L1	5	L1C0.2.1.2.1	30	7			122				4	123					6	105					4			32					12				1	0
EventList_s2.csv	L1	5	L1C0.2.1.2.2	30	7			122				4	123					6	105					4			32					12				1	0
EventList_s2.csv	L1	5	L1C0.2.2.1.1	30	7			122				4	113					3	119					4			31					12				1	0
EventList_s2.csv	L1	5	L1C0.2.2.1.2	30	7			122				4	113					3	119					4			31					12				1	0
EventList_s2.csv	L1	5	L1C0.2.2.2.1	30	7			122				4	113					3	111					3			40					12				1	0
EventList_s2.csv	L1	5	L1C0.2.2.2.2	30	7			122				4	113					3	111					3			40					12				1	0
EventList_s2.csv	L2	4	L2C0.1.1.1					107				3	109					3	104					3			104					8					0
EventList_s2.csv	L2	4	L2C0.1.1.2					107				3	109					3	104					3			104					8					0
EventList_s2.csv	L2	4	L2C0.1.2.1					107				3	109					3	106				3				102					8					0
EventList_s2.csv	L2	4	L2C0.1.2.2					107				3	109					3	106				3				102					8					0
EventList_s2.csv	L2	4	L2C0.2.1.1					107				3	113					3	112					3			92					8					0
EventList_s2.csv	L2	4	L2C0.2.1.2					107				3	113					3	112					3			92					8					0
EventList_s2.csv	L2	4	L2C0.2.2.1					107				3	113					3	107					4			96					8					0
EventList_s2.csv	L2	4	L2C0.2.2.2					107				3	113					3	107					4			96					8					0
EventList_s2.csv	L3	4	L3C0.1.1.1					106				3	103					4	120					3			94					9					0
EventList_s2.csv	L3	4	L3C0.1.1.2					106				3	103					4	120					3			94					9					0
EventList_s2.csv	L3	4	L3C0.1.2.1					106				3	103					4	98					4			115					9					0
EventList_s2.csv	L3	4	L3C0.1.2.2					106				3	103					4	98					4			115					9					0
EventList_s2.csv	L3	4	L3C0.2.1.1					106				3	98					4	119				5				98					9					0
EventList_s2.csv	L3	4	L3C0.2.1.2					106				3	98					4	119				5				98					9					0
EventList_s2.csv	L3	4	L3C0.2.2.1					106				3	98					4	122		5						95					9					0
EventList_s2.csv	L3	4	L3C0.2.2.2					106				3	98					4	122		5						95					9					0
EventList_s2.csv	L3	4	L3C0.2.2.3					106				3	98					4	122		5						95					9					0
EventList_s2.csv	L4	4	L4C0.1.1.1					42			7		125					7	108				6						104			4				3
EventList_s2.csv	L4	4	L4C0.1.1.2					42			7		125					7	108				6				138					4				3	0
EventList_s2.csv	L4	4	L4C0.1.2.1					42			7		125					7	122					7			123					4				3	0
EventList_s2.csv	L4	4	L4C0.1.2.2					42			7		125					7	122					7			123					4				3	0
EventList_s2.csv	L4	3	L4C0.2.1										42				7		122					6					70			4				3
EventList_s2.csv	L4	4	L4C0.2.2.1					42			7		122					6	128					5			123					4				3	0
EventList_s2.csv	L4	4	L4C0.2.2.2					42			7		122					6	128					5					10			4				3
EventList_s2.csv	L5	3	L5C0.1.2										111				8		103					5					76			6				1
EventList_s2.csv	L5	4	L5C0.1.1.1					111			8		103					5	114					4			88					6				1	0
EventList_s2.csv	L5	4	L5C0.1.1.2					111			8		103					5	114					4			88					6				1	0
EventList_s2.csv	L5	4	L5C0.2.1.1					111			8		104					3	109					4			94					6				1	0
EventList_s2.csv	L5	4	L5C0.2.1.2					111			8		104					3	109					4			94					6				1	0
EventList_s2.csv	L5	4	L5C0.2.2.1					111			8		104					3	132					3			72					6				1	0
EventList_s2.csv	L5	4	L5C0.2.2.2					111			8		104					3	132					3			72					6				1	0
EventList_s2.csv	L6	4	L6C0.1.1.1					112			3		94					3	110					3			108					7				1	0
EventList_s2.csv	L6	4	L6C0.1.1.2					112			3		94					3	110					3			108					7				1	0
EventList_s2.csv	L6	4	L6C0.1.2.1					112			3		94					3	101					3			117					7				1	0
EventList_s2.csv	L6	5	L6C0.1.2.2.1	112		3		94				3	101					3	110					4			3					7				1	0
EventList_s2.csv	L6	5	L6C0.1.2.2.2	112		3		94				3	101					3	110					4			3					7				1	0
EventList_s2.csv	L6	3	L6C0.2.2										112				3		107					3					108			7				1
EventList_s2.csv	L6	4	L6C0.2.1.1					112			3		107					3	110					2			96					7				1	0
EventList_s2.csv	L6	4	L6C0.2.1.2					112			3		107					3	110					2			96					7				1	0
EventList_s2.csv	L7	2	L7C0.1																38					4					105							3
EventList_s2.csv	L7	3	L7C0.2.1										38					4	110					3					89							3
EventList_s2.csv	L7	3	L7C0.2.2										38					4	110					3					89							3
EventList_s2.csv	L8	2	L8C0.1																92		10								232					1		1
EventList_s2.csv	L8	2	L8C0.2																92		10							178						1		1
EventList_s2.csv	L9	4	L9C0.1.1.2					25		7			104					6	145					7		117			7			10				4
EventList_s2.csv	L9	5	L9C0.1.1.1.1	25	7			104				6	145					7	112					6			21					10				4	0
EventList_s2.csv	L9	5	L9C0.1.1.1.2	25	7			104				6	145					7	112					6			21					10				4	0
EventList_s2.csv	L9	5	L9C0.1.2.1.1	25	7			104				6	103					6	114					6			62					10				4	0
EventList_s2.csv	L9	5	L9C0.1.2.1.2	25	7			104				6	103					6	114					6					9			10				4
EventList_s2.csv	L9	5	L9C0.1.2.2.1	25	7			104				6	103					6	115					6					19			10				4
EventList_s2.csv	L9	5	L9C0.1.2.2.2	25	7			104				6	103					6	115					6			61					10				4	0
EventList_s2.csv	L9	5	L9C0.2.1.1.1	25	7			123				7	97					5	108				7				54					10				4	0
EventList_s2.csv	L9	5	L9C0.2.1.1.2	25	7			123				7	97					5	108				7				54					10				4	0
EventList_s2.csv	L9	5	L9C0.2.1.2.1	25	7			123				7	97					5	112					4			53					10				4	0
EventList_s2.csv	L9	5	L9C0.2.1.2.2	25	7			123				7	97					5	112					4			53					10				4	0
EventList_s2.csv	L9	4	L9C0.2.2.2					25		7			123					7	110				6						25			10				4
EventList_s2.csv	L9	5	L9C0.2.2.1.1	25	7			123				7	110				6		116					5			34					10				4	0
EventList_s2.csv	L9	5	L9C0.2.2.1.2	25	7			123				7	110				6		116					5			34					10				4	0
EventList_s2.csv	L10	1	L10C0																									91						1
EventList_s2.csv	L11	4	L11C0.1.1.1					80				6	120					7	103					5			112					12	1				0
EventList_s2.csv	L11	5	L11C0.1.1.2.1	80			6	120				7	103					5	104					5			3					12	1				0
EventList_s2.csv	L11	5	L11C0.1.1.2.2	80			6	120				7	103					5	104					5			3					12	1				0
EventList_s2.csv	L11	4	L11C0.1.2.1					80				6	120					7	98		6						116					12	1				0
EventList_s2.csv	L11	4	L11C0.1.2.2					80				6	120					7	98		6					112					4	12	1
EventList_s2.csv	L11	5	L11C0.2.1.1.1	80			6	101				5	101				3		104				4				29					12	1				0
EventList_s2.csv	L11	5	L11C0.2.1.1.2	80			6	101				5	101				3		104				4				29					12	1				0
EventList_s2.csv	L11	5	L11C0.2.1.2.1	80			6	101				5	101				3		109				6				22					12	1				0
EventList_s2.csv	L11	5	L11C0.2.1.2.2	80			6	101				5	101				3		109				6				22					12	1				0
EventList_s2.csv	L11	5	L11C0.2.2.1.1	80			6	101				5	117					4	102					4			14					12	1				0
EventList_s2.csv	L11	5	L11C0.2.2.1.2	80			6	101				5	117					4	102					4			14					12	1				0
EventList_s2.csv	L11	5	L11C0.2.2.2.1	80			6	101				5	117					4	105					5			10					12	1				0
EventList_s2.csv	L11	5	L11C0.2.2.2.2	80			6	101				5	117					4	105					5			10					12	1				0
EventList_s2.csv	L12	4	L12C0.1.1.1					18				5	113					5	107					5					9			3				7
EventList_s2.csv	L12	4	L12C0.1.1.2					18				5	113					5	107					5					40			3				7
EventList_s2.csv	L12	4	L12C0.1.2.1					18				5	113					5	110					4					62			3				7
EventList_s2.csv	L12	5	L12C0.1.2.2.1	18			5	113				5	110					4	96					5					34			3				7
EventList_s2.csv	L12	5	L12C0.1.2.2.2	18			5	113				5	110					4	96					5			77					3				7	0
EventList_s2.csv	L12	4	L12C0.2.1.1					18				5	112					6	111				5						36			3				7
EventList_s2.csv	L12	4	L12C0.2.1.2					18				5	112					6	111				5						74			3				7
EventList_s2.csv	L12	4	L12C0.2.2.2					18				5	112					6	107				7				178					3				7	0
EventList_s2.csv	L12	5	L12C0.2.2.1.1	18			5	112				6	107				7		114					5					11			3				7
EventList_s2.csv	L12	5	L12C0.2.2.1.2	18			5	112				6	107				7		114					5			59					3				7	0
EventList_s2.csv	L13	4	L13C0.1.2.1					103			6		114					4	107			6					93					5				2	0
EventList_s2.csv	L13	4	L13C0.1.2.2					103			6		114					4	107			6					93					5				2	0
EventList_s2.csv	L13	4	L13C0.1.1.1					103			6		114					4	109					4					2			5				2
EventList_s2.csv	L13	4	L13C0.1.1.2					103			6		114					4	109					4			93					5				2	0
EventList_s2.csv	L13	3	L13C0.2.1										103				6		115					6					100			5				2
EventList_s2.csv	L13	4	L13C0.2.2.1					103			6		115					6	133					4			66					5				2	0
EventList_s2.csv	L13	4	L13C0.2.2.2					103			6		115					6	133					4			66					5				2	0
EventList_s2.csv	L14	4	L14C0.1.1.1					93				6	115				6		104					5			104					7				1	0
EventList_s2.csv	L14	4	L14C0.1.1.2					93				6	115				6		104					5			104					7				1	0
EventList_s2.csv	L14	4	L14C0.1.2.1					93				6	115				6		114					4			95					7				1	0
EventList_s2.csv	L14	4	L14C0.1.2.2					93				6	115				6		114					4			95					7				1	0
EventList_s2.csv	L14	4	L14C0.2.1.1					93				6	99					3	105					5					63			7				1
EventList_s2.csv	L14	4	L14C0.2.1.2					93				6	99					3	105					5			122					7				1	0
EventList_s2.csv	L14	4	L14C0.2.2.1					93				6	99					3	115					6			111					7				1	0
EventList_s2.csv	L14	4	L14C0.2.2.2					93				6	99					3	115					6			111					7				1	0
EventList_s2.csv	L15	4	L15C0.1.1.1					104			6		104					5	117					5			92					4				3	0
EventList_s2.csv	L15	4	L15C0.1.1.2					104			6		104					5	117					5			92					4				3	0
EventList_s2.csv	L15	4	L15C0.1.2.1					104			6		104					5	137					4			73					4				3	0
EventList_s2.csv	L15	4	L15C0.1.2.2					104			6		104					5	137					4					8			4				3
EventList_s2.csv	L15	3	L15C0.2.2										104				6		141				3						36			4				3
EventList_s2.csv	L15	4	L15C0.2.1.1					104			6		141				3		118					6					25			4				3
EventList_s2.csv	L15	4	L15C0.2.1.2					104			6		141				3		118					6			55					4				3	0
EventList_s2.csv	L16	2	L16C0.2																100					10					105			4				1
EventList_s2.csv	L16	4	L16C0.1.1.1					100				10	119					4	115				6				79					4				1	0
EventList_s2.csv	L16	4	L16C0.1.1.2					100				10	119					4	115				6				79					4				1	0
EventList_s2.csv	L16	4	L16C0.1.2.1					100				10	119					4	120					4			76					4				1	0
EventList_s2.csv	L16	4	L16C0.1.2.2					100				10	119					4	120					4			76					4				1	0
EventList_s2.csv	L17	2	L17C0.2																41					5				71						2
EventList_s2.csv	L17	3	L17C0.1.1										41					5	149						16			69						2
EventList_s2.csv	L18	2	L18C0.1																27		8					177				28				1	2
EventList_s2.csv	L18	2	L18C0.2																27		8							223						1	2
EventList_s2.csv	L18	2	L18C0.3																27		8					165				89				1	2
EventList_s3.csv	L1	2	L1C0.2																10			6							123			7				1
EventList_s3.csv	L1	5	L1C0.1.1.1.1	10	6			137				4	127				3		113					6			27					7				1	0
EventList_s3.csv	L1	5	L1C0.1.1.1.2	10	6			137				4	127				3		113					6			27					7				1	0
EventList_s3.csv	L1	5	L1C0.1.1.2.1	10	6			137				4	127				3		111					4			31					7				1	0
EventList_s3.csv	L1	5	L1C0.1.1.2.2	10	6			137				4	127				3		111					4			31					7				1	0
EventList_s3.csv	L1	4	L1C0.1.2.1					10		6			137					4	139					6			131					7				1	0
EventList_s3.csv	L1	5	L1C0.1.2.2.1	10	6			137				4	139					6	117					8			6					7				1	0
EventList_s3.csv	L1	5	L1C0.1.2.2.2	10	6			137				4	139					6	117					8			6					7				1	0
EventList_s3.csv	L2	3	L2C0.1.1										48					7	116					5					92							4
EventList_s3.csv	L2	3	L2C0.1.2										48					7	116					5					115							4
EventList_s3.csv	L2	3	L2C0.2.1										48					7	119					4					81							4
EventList_s3.csv	L2	3	L2C0.2.2										48					7	119					4					68							4
EventList_s3.csv	L3	4	L3C0.1.1.1					94			9		157					7	129					7			30					6					0
EventList_s3.csv	L3	4	L3C0.1.1.2					94			9		157					7	129					7			30					6					0
EventList_s3.csv	L3	4	L3C0.1.2.1					94			9		157					7	144			20					2					6					0
EventList_s3.csv	L3	4	L3C0.1.2.2					94			9		157					7	144			20					2					6					0
EventList_s3.csv	L3	3	L3C0.2.1										94				9		287				8				35					6					0
EventList_s3.csv	L3	3	L3C0.2.2										94				9		287				8				35					6					0
EventList_s3.csv	L4	2	L4C0.1																141					7					27							2
EventList_s3.csv	L4	2	L4C0.2																141					7					27							2
EventList_s3.csv	L5	2	L5C0.1																124				6						103							2
EventList_s3.csv	L5	2	L5C0.2																124				6						83							2
EventList_s3.csv	L6	2	L6C0.1																220			10							144			2				1
EventList_s3.csv	L6	3	L6C0.2.1										220			10			195			6					2					2				1	0
EventList_s3.csv	L6	3	L6C0.2.2										220			10			195			6					2					2				1	0
EventList_s3.csv	L7	2	L7C0.1																47					4					47			4				2
EventList_s3.csv	L7	3	L7C0.2.1										47					4	106					5					110			4				2
EventList_s3.csv	L7	5	L7C0.2.2.1.1	47			4	106				5	111					9	119					4			28					4				2	0
EventList_s3.csv	L7	5	L7C0.2.2.1.2	47			4	106				5	111					9	119					4			28					4				2	0
EventList_s3.csv	L7	5	L7C0.2.2.2.1	47			4	106				5	111					9	115				3				33					4				2	0
EventList_s3.csv	L7	5	L7C0.2.2.2.2	47			4	106				5	111					9	115				3				33					4				2	0
EventList_s3.csv	L8	3	L8C0.1.2										148					4	117					4					81			6				1
EventList_s3.csv	L8	4	L8C0.1.1.1					148				4	117					4	139					5			16					6				1	0
EventList_s3.csv	L8	4	L8C0.1.1.2					148				4	117					4	139					5			16					6				1	0
EventList_s3.csv	L8	4	L8C0.2.1.1					148				4	119					4	118					4			36					6				1	0
EventList_s3.csv	L8	4	L8C0.2.1.2					148				4	119					4	118					4			36					6				1	0
EventList_s3.csv	L8	4	L8C0.2.2.1					148				4	119					4	145					5			8					6				1	0
EventList_s3.csv	L8	4	L8C0.2.2.2					148				4	119					4	145					5			8					6				1	0
EventList_s3.csv	L9	2	L9C0.1																41					5					139							2
EventList_s3.csv	L9	2	L9C0.2																41					5					50							2
EventList_s3.csv	L10	5	L10C0.1.1.1.1	33		6		133				5	125					9	111				5				6					14				1	0
EventList_s3.csv	L10	5	L10C0.1.1.1.2	33		6		133				5	125					9	111				5				6					14				1	0
EventList_s3.csv	L10	5	L10C0.1.1.2.1	33		6		133				5	125					9	114					7			1					14				1	0
EventList_s3.csv	L10	5	L10C0.1.1.2.2	33		6		133				5	125					9	114					7			1					14				1	0
EventList_s3.csv	L10	4	L10C0.1.2.2					33			6		133					5	115					6					122			14				1
EventList_s3.csv	L10	5	L10C0.1.2.1.1	33		6		133				5	115					6	112					6			17					14				1	0
EventList_s3.csv	L10	5	L10C0.1.2.1.2	33		6		133				5	115					6	112					6			17					14				1	0
EventList_s3.csv	L10	5	L10C0.2.1.1.1	33		6		132				5	112			5			104					4			32					14				1	0
EventList_s3.csv	L10	5	L10C0.2.1.1.2	33		6		132				5	112			5			104					4			32					14				1	0
EventList_s3.csv	L10	5	L10C0.2.1.2.1	33		6		132				5	112			5			128					4			8					14				1	0
EventList_s3.csv	L10	5	L10C0.2.1.2.2	33		6		132				5	112			5			128					4			8					14				1	0
EventList_s3.csv	L10	5	L10C0.2.2.1.1	33		6		132				5	111					3	118					4			21					14				1	0
EventList_s3.csv	L10	5	L10C0.2.2.1.2	33		6		132				5	111					3	118					4			21					14				1	0
EventList_s3.csv	L10	5	L10C0.2.2.2.1	33		6		132				5	111					3	120					4			19					14				1	0
EventList_s3.csv	L10	5	L10C0.2.2.2.2	33		6		132				5	111					3	120					4			19					14				1	0
EventList_s3.csv	L11	4	L11C0.1.1.1					106				6	110					3	129					5					32			3				3
EventList_s3.csv	L11	4	L11C0.1.1.2					106				6	110					3	129					5			74					3				3
EventList_s3.csv	L11	4	L11C0.1.2.1					106				6	110					3	119					7			82					3				3	0
EventList_s3.csv	L11	4	L11C0.1.2.2					106				6	110					3	119					7			82					3				3	0
EventList_s3.csv	L11	3	L11C0.2.1										106					6	105					5					13			3				3
EventList_s3.csv	L11	3	L11C0.2.2										106					6	105					5					131			3				3
EventList_s3.csv	L12	3	L12C0.1.1										73				7		123					3					34			2				2
EventList_s3.csv	L12	4	L12C0.1.2.1					73			7		123					3	133					8					54			2				2
EventList_s3.csv	L12	4	L12C0.1.2.2					73			7		123					3	133					8			86					2				2	0
EventList_s3.csv	L12	3	L12C0.2.1										73				7		103	7							243					2				2
EventList_s3.csv	L13	4	L13C0.1.1.2					74				7	106				7		113					8		113					5	2	2			4
EventList_s3.csv	L13	5	L13C0.1.1.1.1	74			7	106			7		113					8	109				6				3					2	2			4	0
EventList_s3.csv	L13	5	L13C0.1.1.1.2	74			7	106			7		113					8	109				6				3					2	2			4	0
EventList_s3.csv	L13	4	L13C0.1.2.1					74				7	106				7		108					8					112			2	2			4
EventList_s3.csv	L13	4	L13C0.1.2.2					74				7	106				7		108					8		118					5	2	2			4
EventList_s3.csv	L13	3	L13C0.2.1										74					7	102					5					17			2	2			4
EventList_s3.csv	L13	4	L13C0.2.2.1					74				7	102					5	109					5					69			2	2			4
EventList_s3.csv	L13	4	L13C0.2.2.2					74				7	102					5	109					5					79			2	2			4
EventList_s3.csv	L14	2	L14C0.1																92				6					39						2
EventList_s3.csv	L14	2	L14C0.2																92				6					103						2
EventList_s4.csv	L1	3	L1C0.1.1										3					7	112					4					80			3				6
EventList_s4.csv	L1	4	L1C0.1.2.1					3				7	112					4	98					5					87			3				6
EventList_s4.csv	L1	4	L1C0.1.2.2					3				7	112					4	98					5					25			3				6
EventList_s4.csv	L1	4	L1C0.2.1.1					3				7	116					5	108					3					66			3				6
EventList_s4.csv	L1	4	L1C0.2.1.2					3				7	116					5	108					3					92			3				6
EventList_s4.csv	L1	5	L1C0.2.2.1.1	3			7	116				5	99					6	97					5			95					3				6	0
EventList_s4.csv	L1	5	L1C0.2.2.1.2	3			7	116				5	99					6	97					5					24			3				6
EventList_s4.csv	L1	5	L1C0.2.2.2.1	3			7	116				5	99					6	98					6			93					3				6	0
EventList_s4.csv	L1	5	L1C0.2.2.2.2	3			7	116				5	99					6	98					6			93					3				6	0
EventList_s4.csv	L2	2	L2C0.1																122				5			107			2			3				2
EventList_s4.csv	L2	4	L2C0.2.1.1					122			5		100					6	105					3			92					3				2	0
EventList_s4.csv	L2	4	L2C0.2.1.2					122			5		100					6	105					3			92					3				2	0
EventList_s4.csv	L2	4	L2C0.2.2.1					122			5		100					6	102					5			93					3				2	0
EventList_s4.csv	L2	4	L2C0.2.2.2					122			5		100					6	102					5					39			3				2
EventList_s4.csv	L3	4	L3C0.1.1.1					115				5	116	8					107		7						75					7					0
EventList_s4.csv	L3	4	L3C0.1.1.2					115				5	116	8					107		7						75					7					0
EventList_s4.csv	L3	4	L3C0.1.1.3					115				5	116	8					107		7						75					7					0
EventList_s4.csv	L3	4	L3C0.2.1.1					115				5	96					9	101				5				102					7					0
EventList_s4.csv	L3	4	L3C0.2.1.2					115				5	96					9	101				5				102					7					0
EventList_s4.csv	L3	4	L3C0.2.2.1					115				5	96					9	101					7			100					7					0
EventList_s4.csv	L3	4	L3C0.2.2.2					115				5	96					9	101					7			100					7					0
EventList_s4.csv	L4	4	L4C0.1.1.1					91			7		115				4		128					11			77					8					0
EventList_s4.csv	L4	4	L4C0.1.1.2					91			7		115				4		128					11			77					8					0
EventList_s4.csv	L4	4	L4C0.1.2.1					91			7		115				4		133			5					78					8					0
EventList_s4.csv	L4	4	L4C0.1.2.2					91			7		115				4		133			5					78					8					0
EventList_s4.csv	L4	4	L4C0.2.1.1					91			7		121					6	132					4			72					8					0
EventList_s4.csv	L4	4	L4C0.2.1.2					91			7		121					6	132					4			72					8					0
EventList_s4.csv	L4	4	L4C0.2.2.1					91			7		121					6	142				3				63					8					0
EventList_s4.csv	L4	4	L4C0.2.2.2					91			7		121					6	142				3				63					8					0
EventList_s4.csv	L5	4	L5C0.1.1.1					102			4		107				6		98				6				110					4	5				0
EventList_s4.csv	L5	4	L5C0.1.1.2					102			4		107				6		98				6			107					3	4	5
EventList_s4.csv	L5	4	L5C0.1.2.1					102			4		107				6		97					6		106					5	4	5
EventList_s4.csv	L5	4	L5C0.1.2.2					102			4		107				6		97					6		108					3	4	5
EventList_s4.csv	L5	4	L5C0.2.1.1					102			4		113					4	93					4		107					6	4	5
EventList_s4.csv	L5	4	L5C0.2.1.2					102			4		113					4	93					4			113					4	5				0
EventList_s4.csv	L5	4	L5C0.2.2.2					102			4		113					4	86					3		116					5	4	5
EventList_s4.csv	L5	5	L5C0.2.2.1.1	102		4		113				4	86					3	98					4			19					4	5				0
EventList_s4.csv	L5	5	L5C0.2.2.1.2	102		4		113				4	86					3	98					4			19					4	5				0
EventList_s4.csv	L6	2	L6C0.2																102			4						176						2
EventList_s4.csv	L6	3	L6C0.1.1										102			4			209	29								66						2
EventList_s4.csv	L7	2	L7C0.2																80				8			109				3		1			1
EventList_s4.csv	L7	3	L7C0.1.1										80				8		113	6							226					1			1
EventList_s4.csv	L8	4	L8C0.1.1.1					107		5			112					3	109					3			94					8					0
EventList_s4.csv	L8	4	L8C0.1.1.2					107		5			112					3	109					3			94					8					0
EventList_s4.csv	L8	4	L8C0.1.2.1					107		5			112					3	100		3						103					8					0
EventList_s4.csv	L8	4	L8C0.1.2.2					107		5			112					3	100		3						103					8					0
EventList_s4.csv	L8	4	L8C0.2.1.1					107		5			109				6		109			7					90					8					0
EventList_s4.csv	L8	4	L8C0.2.1.2					107		5			109				6		109			7					90					8					0
EventList_s4.csv	L8	4	L8C0.2.2.1					107		5			109				6		114			5					87					8					0
EventList_s4.csv	L8	4	L8C0.2.2.2					107		5			109				6		114			5					87					8					0
EventList_s4.csv	L9	3	L9C0.1.2										154					4	120					6			149					7					0
EventList_s4.csv	L9	4	L9C0.1.1.1					154				4	120					6	120					6			23					7					0
EventList_s4.csv	L9	4	L9C0.1.1.2					154				4	120					6	120					6			23					7					0
EventList_s4.csv	L9	4	L9C0.2.1.1					154				4	120			4			134					5			12					7					0
EventList_s4.csv	L9	4	L9C0.2.1.2					154				4	120			4			134					5			12					7					0
EventList_s4.csv	L9	4	L9C0.2.2.1					154				4	120			4			122					4			25					7					0
EventList_s4.csv	L9	4	L9C0.2.2.2					154				4	120			4			122					4			25					7					0
EventList_s4.csv	L10	2	L10C0.2																126				7						7			4				1
EventList_s4.csv	L10	4	L10C0.1.1.1					126			7		129				6		123			7					35					4				1	0
EventList_s4.csv	L10	4	L10C0.1.1.2					126			7		129				6		123			7					35					4				1	0
EventList_s4.csv	L10	4	L10C0.1.2.1					126			7		129				6		114			5					46					4				1	0
EventList_s4.csv	L10	4	L10C0.1.2.2					126			7		129				6		114			5					46					4				1	0
EventList_s4.csv	L11	4	L11C0.1.1.1					96		5			133					5	122				6				66					5				2	0
EventList_s4.csv	L11	4	L11C0.1.1.2					96		5			133					5	122				6				66					5				2	0
EventList_s4.csv	L11	4	L11C0.1.2.1					96		5			133					5	117					4			73					5				2	0
EventList_s4.csv	L11	4	L11C0.1.2.2					96		5			133					5	117					4			73					5				2	0
EventList_s4.csv	L11	3	L11C0.2.1										96			5			117					7					11			5				2
EventList_s4.csv	L11	4	L11C0.2.2.1					96		5			117					7	111				6				91					5				2	0
EventList_s4.csv	L11	4	L11C0.2.2.2					96		5			117					7	111				6						68			5				2
Experiment 2
level_0	Lineage	Generation	UniqueID	GGGMother;Interphase;Interphase	GGGMother;MitosisLength;Slight	GGGMother;MitosisLength;Ok	GGMother;Interphase;Interphase	GGMother;MitosisLength;Slight	GGMother;MitosisLength;Ok	GMother;Interphase;Interphase	GMother;MitosisLength;FailedCTK	GMother;MitosisLength;Multipolar	GMother;MitosisLength;Multiple	GMother;MitosisLength;Slight	GMother;MitosisLength;Ok	Mother;Interphase;Interphase	Mother;MitosisLength;FailedCTK	Mother;MitosisLength;Multiple	Mother;MitosisLength;Slight	Mother;MitosisLength;Ok	;Interphase;Interphase	Lives;Lives	Apoptosis;Apoptosis	Lost;Lost	Catastrophe;DeathInMitosis	Dividing;Dividing	LivesLineageCount	DividingLineageCount	ApoptosisLineageCount	CatastropheLineageCount	LostLineageCount	Centrosome_Num
EventList_s2.csv	L1	3	L1C0.1.1							150					5	134				6	132					6	4	1			1
EventList_s2.csv	L1	3	L1C0.1.2							150					5	134				6				11			4	1			1
EventList_s2.csv	L1	4	L1C0.2.1.1				150		5	125				5		134				5		9					4	1			1	0
EventList_s2.csv	L1	4	L1C0.2.1.2				150		5	125				5		134				5		9					4	1			1	0
EventList_s2.csv	L1	4	L1C0.2.2.1				150		5	125				5		129				9		10					4	1			1	0
EventList_s2.csv	L1	4	L1C0.2.2.2				150		5	125				5		129				9		10					4	1			1	0
EventList_s2.csv	L2	3	L2C0.1.2							111				6		118				4				111			2		3		2
EventList_s2.csv	L2	4	L2C0.1.1.1				111	6		118					4	145			8			41					2		3		2	0
EventList_s2.csv	L2	4	L2C0.1.1.2				111	6		118					4	145			8					4			2		3		2
EventList_s2.csv	L2	4	L2C0.2.1.1				111	6		110					7	116		8					8				2		3		2
EventList_s2.csv	L2	4	L2C0.2.1.2				111	6		110					7	116		8					8				2		3		2
EventList_s2.csv	L2	4	L2C0.2.2.1				111	6		110					7	125				9		65					2		3		2	0
EventList_s2.csv	L2	4	L2C0.2.2.2				111	6		110					7	125				9			51				2		3		2
EventList_s2.csv	L3	4	L3C0.1.1.2				44	4		116					5	126				2		136					5				2	0
EventList_s2.csv	L3	5	L3C0.1.1.1.1	44	4		116		5	126					2	113				4		19					5				2	0
EventList_s2.csv	L3	5	L3C0.1.1.1.2	44	4		116		5	126					2	113				4		19					5				2	0
EventList_s2.csv	L3	5	L3C0.1.2.1.1	44	4		116		5	111	5					128				9		11					5				2	0
EventList_s2.csv	L3	5	L3C0.1.2.1.2	44	4		116		5	111	5					128				9		11					5				2	0
EventList_s2.csv	L3	3	L3C0.2.1							44				4		109				5				77			5				2
EventList_s2.csv	L3	3	L3C0.2.2							44				4		109				5				65			5				2
EventList_s2.csv	L4	2	L4C0.1													31	9						69						1
EventList_s2.csv	L5	2	L5C0.1													41			3		104				5					2
EventList_s2.csv	L5	2	L5C0.2													41			3		100				3					2
EventList_s2.csv	L6	2	L6C0.1													90			7					6							1
EventList_s2.csv	L7	2	L7C0.1													134				4				9							1
EventList_s2.csv	L8	2	L8C0.1													92			10					12							1
EventList_s3.csv	L1	3	L1C0.1.1							141					3	144				5		140					5					0
EventList_s3.csv	L1	3	L1C0.1.2							141					3	144				5		140					5					0
EventList_s3.csv	L1	3	L1C0.2.1							141					3	133				3		153					5					0
EventList_s3.csv	L1	4	L1C0.2.2.1				141		3	133					3	134				3		16					5					0
EventList_s3.csv	L1	4	L1C0.2.2.2				141		3	133					3	134				3		16					5					0
EventList_s3.csv	L2	4	L2C0.1.1.1				118		4	117					4	113				4		73					7				1	0
EventList_s3.csv	L2	4	L2C0.1.1.2				118		4	117					4	113				4		73					7				1	0
EventList_s3.csv	L2	4	L2C0.1.2.1				118		4	117					4	133				7		50					7				1	0
EventList_s3.csv	L2	4	L2C0.1.2.2				118		4	117					4	133				7		50					7				1	0
EventList_s3.csv	L2	4	L2C0.2.1.1				118		4	111				2		133				4		61					7				1	0
EventList_s3.csv	L2	4	L2C0.2.1.2				118		4	111				2		133				4				23			7				1
EventList_s3.csv	L2	4	L2C0.2.2.1				118		4	111				2		128				3		67					7				1	0
EventList_s3.csv	L2	4	L2C0.2.2.2				118		4	111				2		128				3		67					7				1	0
EventList_s3.csv	L3	3	L3C0.1.1							138					4	116				7				114			3	1			1
EventList_s3.csv	L3	4	L3C0.1.2.1				138		4	116					7	122				5		41					3	1			1	0
EventList_s3.csv	L3	4	L3C0.1.2.2				138		4	116					7	122				5		41					3	1			1	0
EventList_s3.csv	L3	3	L3C0.2.1							138					4	156				5		130					3	1			1	0
EventList_s3.csv	L3	3	L3C0.2.2							138					4	156				5	126					4	3	1			1
EventList_s3.csv	L4	2	L4C0.1													110				4		319					2					0
EventList_s3.csv	L4	2	L4C0.2													110				4		319					2					0
EventList_s3.csv	L5	5	L5C0.1.1.1.1	35	6		115		3	117					4	117				3		33					10				3	0
EventList_s3.csv	L5	5	L5C0.1.1.1.2	35	6		115		3	117					4	117				3		33					10				3	0
EventList_s3.csv	L5	5	L5C0.1.1.2.1	35	6		115		3	117					4	127				6		20					10				3
EventList_s3.csv	L5	5	L5C0.1.1.2.2	35	6		115		3	117					4	127				6		20					10				3
EventList_s3.csv	L5	4	L5C0.1.2.2				35	6		115					3	117				4				69			10				3
EventList_s3.csv	L5	5	L5C0.1.2.1.1	35	6		115		3	117					4	126				5		22					10				3	0
EventList_s3.csv	L5	5	L5C0.1.2.1.2	35	6		115		3	117					4	126				5		22					10				3	0
EventList_s3.csv	L5	4	L5C0.2.1.2				35	6		102					5	114		6						93			10				3
EventList_s3.csv	L5	5	L5C0.2.1.1.1	35	6		102		5	114			6			120				4		41					10				3	0
EventList_s3.csv	L5	5	L5C0.2.1.1.2	35	6		102		5	114			6			120				4		41					10				3	0
EventList_s3.csv	L5	4	L5C0.2.2.1				35	6		102					5	102				5				71			10				3
EventList_s3.csv	L5	5	L5C0.2.2.2.1	35	6		102		5	102					5	117				5		56					10				3	0
EventList_s3.csv	L5	5	L5C0.2.2.2.2	35	6		102		5	102					5	117				5		56					10				3	0
EventList_s6.csv	L1	5	L1C0.1.1.1.1	21					3	102					3	117				6		72					16	1				0
EventList_s6.csv	L1	5	L1C0.1.1.1.2	21					3	102					3	117				6		72					16	1				0
EventList_s6.csv	L1	5	L1C0.1.1.2.1	21					3	102					3	110				4		81					16	1				0
EventList_s6.csv	L1	5	L1C0.1.1.2.2	21					3	102					3	110				4		81					16	1				0
EventList_s6.csv	L1	5	L1C0.1.2.2.1	21					3	100				2		116				4		78					16	1				0
EventList_s6.csv	L1	5	L1C0.1.2.2.2	21					3	100				2		116				4		78					16	1				0
EventList_s6.csv	L1	5	L1C0.1.2.1.1	21					3	100				2		110				4		84					16	1				0
EventList_s6.csv	L1	5	L1C0.1.2.1.2	21					3	100				2		110				4		84					16	1				0
EventList_s6.csv	L1	5	L1C0.2.1.1.1	21					6	92					3	103				4		107					16	1				0
EventList_s6.csv	L1	5	L1C0.2.1.1.2	21					6	92					3	103				4		107					16	1				0
EventList_s6.csv	L1	5	L1C0.2.1.2.1	21					6	92					3	101				4		109					16	1				0
EventList_s6.csv	L1	5	L1C0.2.1.2.2	21					6	92					3	101				4		109					16	1				0
EventList_s6.csv	L1	5	L1C0.2.2.1.1	21					6	102		5				103				8		91					16	1				0
EventList_s6.csv	L1	5	L1C0.2.2.1.2	21					6	102		5				103				8		91					16	1				0
EventList_s6.csv	L1	5	L1C0.2.2.2.1	21					6	102		5				118			7			77					16	1				0
EventList_s6.csv	L1	5	L1C0.2.2.2.2	21					6	102		5				118			7			77					16	1				0
EventList_s6.csv	L2	5	L2C0.1.1.1.1	46	4		97	4		98					5	111				6		62					16					0
EventList_s6.csv	L2	5	L2C0.1.1.1.2	46	4		97	4		98					5	111				6		62					16					0
EventList_s6.csv	L2	5	L2C0.1.1.2.1	46	4		97	4		98					5	115				5		59					16					0
EventList_s6.csv	L2	5	L2C0.1.1.2.2	46	4		97	4		98					5	115				5		59					16					0
EventList_s6.csv	L2	5	L2C0.1.2.2.1	46	4		97	4		103					5	117				3		54					16					0
EventList_s6.csv	L2	5	L2C0.1.2.2.2	46	4		97	4		103					5	117				3		54					16					0
EventList_s6.csv	L2	5	L2C0.1.2.1.1	46	4		97	4		103					5	115			5			54					16					0
EventList_s6.csv	L2	5	L2C0.1.2.1.2	46	4		97	4		103					5	115			5			54					16					0
EventList_s6.csv	L2	5	L2C0.2.1.1.1	46	4		106		2	107					3	110				3		52					16					0
EventList_s6.csv	L2	5	L2C0.2.1.1.2	46	4		106		2	107					3	110				3		52					16					0
EventList_s6.csv	L2	5	L2C0.2.1.2.1	46	4		106		2	107					3	117				4		44					16					0
EventList_s6.csv	L2	5	L2C0.2.1.2.2	46	4		106		2	107					3	117				4		44					16					0
EventList_s6.csv	L2	5	L2C0.2.2.2.1	46	4		106		2	108					3	116				3		45					16					0
EventList_s6.csv	L2	5	L2C0.2.2.2.2	46	4		106		2	108					3	116				3		45					16					0
EventList_s6.csv	L2	5	L2C0.2.2.1.1	46	4		106		2	108					3	118				3		43					16					0
EventList_s6.csv	L2	5	L2C0.2.2.1.2	46	4		106		2	108					3	118				3		43					16					0
EventList_s4.csv	L1	2	L1C0.2													44				4		385					2				1
EventList_s4.csv	L1	3	L1C0.1.1							44					4	111				4				52			2				1
EventList_s4.csv	L1	3	L1C0.1.2							44					4	111				4		270					2				1	0
EventList_s4.csv	L2	4	L2C0.1.1.1				97		3	106				4		108			3			112					8					0
EventList_s4.csv	L2	4	L2C0.1.1.2				97		3	106				4		108			3			112					8					0
EventList_s4.csv	L2	4	L2C0.1.2.1				97		3	106				4		109				5		109					8					0
EventList_s4.csv	L2	4	L2C0.1.2.2				97		3	106				4		109				5		109					8					0
EventList_s4.csv	L2	4	L2C0.2.1.1				97		3	117				3		127				3		83					8					0
EventList_s4.csv	L2	4	L2C0.2.1.2				97		3	117				3		127				3		83					8					0
EventList_s4.csv	L2	4	L2C0.2.2.1				97		3	117				3		136				2		75					8					0
EventList_s4.csv	L2	4	L2C0.2.2.2				97		3	117				3		136				2		75					8					0
EventList_s4.csv	L3	2	L3C0.2													204				3				20			2				1
EventList_s4.csv	L3	3	L3C0.1.1							204					3	161				11		54					2				1	0
EventList_s4.csv	L3	3	L3C0.1.2							204					3	161				11		54					2				1	0
EventList_s4.csv	L4	4	L4C0.1.1.1				91		5	118					5	127				5		82					8					0
EventList_s4.csv	L4	4	L4C0.1.1.2				91		5	118					5	127				5		82					8					0
EventList_s4.csv	L4	4	L4C0.1.2.1				91		5	118					5	135				5		74					8					0
EventList_s4.csv	L4	4	L4C0.1.2.2				91		5	118					5	135				5		74					8					0
EventList_s4.csv	L4	4	L4C0.2.1.1				91		5	128					5	126				7		71					8					0
EventList_s4.csv	L4	4	L4C0.2.1.2				91		5	128					5	126				7		71					8					0
EventList_s4.csv	L4	4	L4C0.2.2.1				91		5	128					5	117				5		82					8					0
EventList_s4.csv	L4	4	L4C0.2.2.2				91		5	128					5	117				5		82					8					0
EventList_s4.csv	L5	5	L5C0.1.1.1.1	87		3	94		3	104			3			109			3			27					15					0
EventList_s4.csv	L5	5	L5C0.1.1.1.2	87		3	94		3	104			3			109			3			27					15					0
EventList_s4.csv	L5	5	L5C0.1.1.2.1	87		3	94		3	104			3			108				4		27					15					0
EventList_s4.csv	L5	5	L5C0.1.1.2.2	87		3	94		3	104			3			108				4		27					15					0
EventList_s4.csv	L5	5	L5C0.1.2.1.1	87		3	94		3	115					2	116				4		9					15					0
EventList_s4.csv	L5	5	L5C0.1.2.1.2	87		3	94		3	115					2	116				4		9					15					0
EventList_s4.csv	L5	5	L5C0.1.2.2.1	87		3	94		3	115					2	103				3		23					15					0
EventList_s4.csv	L5	5	L5C0.1.2.2.2	87		3	94		3	115					2	103				3		23					15					0
EventList_s4.csv	L5	5	L5C0.2.1.1.1	87		3	92		3	101					3	102				4		38					15					0
EventList_s4.csv	L5	5	L5C0.2.1.1.2	87		3	92		3	101					3	102				4		38					15					0
EventList_s4.csv	L5	5	L5C0.2.1.2.1	87		3	92		3	101					3	99				3		42					15					0
EventList_s4.csv	L5	5	L5C0.2.1.2.2	87		3	92		3	101					3	99				3		42					15					0
EventList_s4.csv	L5	4	L5C0.2.2.2				87		3	92					3	96				2		150					15					0
EventList_s4.csv	L5	5	L5C0.2.2.1.1	87		3	92		3	96					2	101				3		46					15					0
EventList_s4.csv	L5	5	L5C0.2.2.1.2	87		3	92		3	96					2	101				3		46					15					0
EventList_s4.csv	L6	2	L6C0.1													149				7		277					2					0
EventList_s4.csv	L6	2	L6C0.2													149				7		277					2					0
EventList_s4.csv	L7	2	L7C0.1													19			7					8							1
EventList_s4.csv	L8	2	L8C0.1													34			7					12							1

## Sheet: Sup S1_G Data
																			Legend
		No errors		Slight Mis-segregation		High Mis-segregation		Multipolar		Failed cytokinesis		Mitotic Slippage		Death in mItosis		Total
		Exp1	Exp2	Exp1	Exp2	Exp1	Exp2	Exp1	Exp2	Exp1	Exp2	Exp1	Exp2	Exp1	Exp2	Exp1	Exp2		D-= Ctrl, DMSO- PLK4 Ctrl
	D-	49	50	21	7	3	3	0	0	0	0	1	1	1	1	75	62
	D+	39	28	33	16	11	1	3	0	2	1	1	0	0	1	89	47		D+= Dox, PLK4OE
																			Exp= experiment

## Sheet: Sup S1_H Data
				Multipolar		Total
				Exp1	Exp2	Exp1	Exp2			Legend
			D-P-	1	0	50	35
			D+P-	2	0	50	37			D- = Ctrl, DMSO- PLK4 Ctrl
			D-P+	7	7	50	28
			D+P+	32	13	50	24			D+ = Dox, PLK4OE
										P = Paclitaxel
										Exp = experiment

## Sheet: SupFig1J
													Legend
		Bipolar spindle with all clustered centrosomes		Bipolar spindle with some unclustered centrosomes		Multipolar spindle		Undefined		Total			D- = Ctrl, DMSO- PLK4 Ctrl
		Exp1	Exp2	Exp1	Exp2	Exp1	Exp2	Exp1	Exp2	Exp1	Exp2
	D+P-	11	5	23	23	29	15	0	0	63	43		D+ = Dox, PLK4OE
	D+P+	3	8	3	1	57	39	20	13	83	61
													P= Paclitaxel
													Exp = experiment
