# Supplementary material for: Centrosome amplification primes ovarian cancer cells for apoptosis and potentiates the response to chemotherapy
Source: PLoS Biol. 2024 Sep 5;22(9):e3002759. doi: 10.1371/journal.pbio.3002759 (PMC11441705; doi:10.1371/journal.pbio.3002759)
Supplement: S6 Data — (XLSX) [file pbio.3002759.s024.xlsx]

## Sheet: Sup S2_B Data 
	bipolar		bipolar with extra MTOCs		multipolar		total
	Exp1	Exp2	Exp1	Exp2	Exp1	Exp2	Exp1	Exp2
D-C+ ana focus	12	14	17	16	0	1	29	31		Legend
D+C+ ana focus	0	0	6	19	0	2	6	21		D-= Ctrl, DMSO- PLK4 Ctrl
										D+= Dox, PLK4OE
D-C+ ana focus	43.3333	3.63284	55	2.47768	1.66667	1.66759	100	4.71405		C= Carboplatin
D+C+ ana focus	0		92.5926	70.4582	7.40741	8.47377	100	78.5674
										Exp= experiment

## Sheet: Sup S2_C Data
												Legend
	More than 2 centrosomes		Centriole separation		PCM pole without centrioles		Pole without PCM		Total
	Exp1	Exp2	Exp1	Exp2	Exp1	Exp2	Exp1	Exp2	Exp1	Exp2		D-= Ctrl, DMSO- PLK4 Ctrl
D-C+	2	8	6	9	13	2	3	2	16	17
												C= Carboplatin
												Exp= experiment

## Sheet: Sup S2_E Data
	No acentric		Acentric		Total			Legend
	Exp1	Exp2	Exp1	Exp2	Exp1	Exp2		D-= Ctrl, DMSO- PLK4 Ctrl
D-C+ Anaphase	13	9	9	22	22	31
D+C+ Anaphase	5	2	13	12	18	14		D+= Dox, PLK4OE
								C= Carboplatin
								Exp= experiment

## Sheet: Sup S2_FData
	No errors		Only Lagging		Only Bridge		Only Misaligned		Slight		Multiple		Disaster		Multipolar		Slippage		Failed Citokinesis		Death in mitosis		Total			Legend
	Exp1	Exp2	Exp1	Exp2	Exp1	Exp2	Exp1	Exp2	Exp1	Exp2	Exp1	Exp2	Exp1	Exp2	Exp1	Exp2	Exp1	Exp2	Exp1	Exp2	Exp1	Exp2	Exp1	Exp2
D- Carbo-	39	44	3	5	6	10	1	0	10	15	1	3	1	0	0	0	0	2	0	0	0	0	51	64		D-= Ctrl, DMSO- PLK4 Ctrl
D+ Carbo-	24	35	6	12	8	7	5	5	19	24	2	6	2	0	3	2	0	0	0	0	0	2	50	69
D- Carbo+	41	74	6	7	8	27	0	1	14	35	6	6	1	0	1	0	0	0	0	0	1	0	64	115		D+= Dox, PLK4OE
D+ Carbo+	30	58	4	11	9	22	5	3	18	36	9	8	2	0	3	5	0	0	0	0	4	4	66	111
																										C= Carboplatin
																										Exp= experiment

## Sheet: Sup S2_G Data
	No errors		Lagging All		Bridge All		Misaligned All		Total			Legend
	Exp1	Exp2	Exp1	Exp2	Exp1	Exp2	Exp1	Exp2	Exp1	Exp2		D-= Ctrl, DMSO- PLK4 Ctrl
D- C-	39	44	4	7	7	12	1	2	50	62
D+ C-	24	35	8	14	8	11	7	11	45	65		D+= Dox, PLK4OE
D- Carbo+	41	74	12	10	13	32	2	4	61	115
D+ Carbo+	30	58	11	16	14	29	13	8	57	102		Carbo= Carboplatin
												Exp= experiment

## Sheet: Sup S2_I Data
																Experiment
	No errors		Slight		High		Multipolar		Death in mitosis		Total					D- = Ctrl, DMSO- PLK4 Ctrl
	Exp1	Exp2	Exp1	Exp2	Exp1	Exp2	Exp1	Exp2	Exp1	Exp2	Exp1	Exp2
D+ Carbo-	53	22	17	11	2	2	7	2	6	6	85	43				D+ = Dox, PLK4OE
D+ Carbo+	23	26	21	14	7	5	4	1	10	5	65	51				Carbo = Carboplatin
																Exp= experiment
Percentages
		No segregation errors		Slight mis-segregation		High mis-segregation errors		Multipolar		Slippage		Death in mitosis																all
	D+C-	61.1765	51.1628	20	25.5814	2.35294	4.65116	8.23529	4.65116	1.17647	0	7.05882	13.9535
	D+C+	33.8462	50.9804		27.451		9.80392		1.96078		0		9.80392																	0
																														0
																														0
																														0
	D+C+ N1	#DIV/0!		#DIV/0!		#DIV/0!		#DIV/0!		#DIV/0!		#DIV/0!
	D+C+ N2	#DIV/0!		#DIV/0!		#DIV/0!		#DIV/0!		0		#DIV/0!
