# Supplementary material for: Centrosome amplification primes ovarian cancer cells for apoptosis and potentiates the response to chemotherapy
Source: PLoS Biol. 2024 Sep 5;22(9):e3002759. doi: 10.1371/journal.pbio.3002759 (PMC11441705; doi:10.1371/journal.pbio.3002759)
Supplement: S7 Data — (XLSX) [file pbio.3002759.s025.xlsx]

## Sheet: Sup S3_A Data
level_0	Lineage	Generation	UniqueID	GGGMother;G1Length;G1	GGGMother;SLength;S	GGGMother;G2Length;G2	GGGMother;MitosisLength;OKMitosis	GGMother;G1Length;G1	GGMother;SLength;S	GGMother;G2Length;G2	GGMother;MitosisLength;OKMitosis	GMother;G1Length;G1	GMother;SLength;S	GMother;G2Length;G2	GMother;MitosisLength;OKMitosis	Mother;G1Length;G1	Mother;SLength;S	Mother;G2Length;G2	Mother;MitosisLength;OKMitosis	;G1Length;G1	;SLength;S	;G2Length;G2	G1;G1	Sphase;Sphase	G2;G2	EndSKIP;EndSKIP	Dividing;Dividing	Lost;Lost	DividingLineageCount	EndSKIPLineageCount	G1LineageCount	SphaseLineageCount	G2LineageCount	LostLineageCount	Column1
EventList_s3.csv	L3	4	L3C0.2.2.1						15	15	2	23	15	16	3	25	9	27	3									7			4		4	2
EventList_s3.csv	L3	4	L3C0.2.2.2						15	15	2	23	15	16	3	25	9	27	3									7			4		4	2
EventList_s3.csv	L5	3	L5C0.2.1									25	8	24	4	28	10	33	4									8					2	2
EventList_s3.csv	L5	3	L5C0.2.2									25	8	24	4	28	10	33	4									8					2	2			Legend
EventList_s2.csv	L3	3	L3C0.1.1									16	6	32	3	20	6	45	3									57					1	2			e64= Exp1
EventList_s2.csv	L3	3	L3C0.1.2									16	6	32	3	20	6	45	3	42	16							71					1	2			None64= Exp2
EventList_s3_e64.csv	L5	4	L5C0.1.1.1					5	15	23	2	14	11	26	1	27	12	24	2	20	12				23						14		1		217
EventList_s3_e64.csv	L5	5	L5C0.1.1.2.1	5	15	23	2	14	11	26	1	27	12	24	2	18	9	22	2				4								14		1		217
EventList_s3_e64.csv	L5	5	L5C0.1.1.2.2	5	15	23	2	14	11	26	1	27	12	24	2	18	9	22	2				4								14		1		217
EventList_s3_e64.csv	L5	5	L5C0.1.2.1.1	5	15	23	2	14	11	26	1	22	12	21	2	17	8	30	1				7								14		1		217
EventList_s3_e64.csv	L5	5	L5C0.1.2.1.2	5	15	23	2	14	11	26	1	22	12	21	2	17	8	30	1				7								14		1		217
EventList_s3_e64.csv	L5	5	L5C0.1.2.2.1	5	15	23	2	14	11	26	1	22	12	21	2	18	7	26	2				10								14		1		217
EventList_s3_e64.csv	L5	5	L5C0.1.2.2.2	5	15	23	2	14	11	26	1	22	12	21	2	18	7	26	2				10								14		1		217
EventList_s3_e64.csv	L5	5	L5C0.2.1.1.1	5	15	23	2	19	10	21	2	15	9	21	2	18	9	22	2				22								14		1		217
EventList_s3_e64.csv	L5	5	L5C0.2.1.1.2	5	15	23	2	19	10	21	2	15	9	21	2	18	9	22	2				22								14		1		217
EventList_s3_e64.csv	L5	5	L5C0.2.1.2.1	5	15	23	2	19	10	21	2	15	9	21	2	23	10	25	3				12								14		1		217
EventList_s3_e64.csv	L5	5	L5C0.2.1.2.2	5	15	23	2	19	10	21	2	15	9	21	2	23	10	25	3				12								14		1		217
EventList_s3_e64.csv	L5	5	L5C0.2.2.1.1	5	15	23	2	19	10	21	2	16	9	26	2	22	7	27	2				9								14		1		217
EventList_s3_e64.csv	L5	5	L5C0.2.2.1.2	5	15	23	2	19	10	21	2	16	9	26	2	22	7	27	2				9								14		1		217
EventList_s3_e64.csv	L5	5	L5C0.2.2.2.1	5	15	23	2	19	10	21	2	16	9	26	2	18	10	33	2				4								14		1		217
EventList_s3_e64.csv	L5	5	L5C0.2.2.2.2	5	15	23	2	19	10	21	2	16	9	26	2	18	10	33	2				4								14		1		217
EventList_s3_e64.csv	L2	4	L2C0.1.1.1					5	14	24	2	21	5	30	2	26	3	27	2	33	2				21						4		6		217
EventList_s3_e64.csv	L2	4	L2C0.1.1.2					5	14	24	2	21	5	30	2	26	3	27	2	22	6				28						4		6		217
EventList_s3_e64.csv	L2	4	L2C0.1.2.1					5	14	24	2	21	5	30	2	27	5	25	2	19	8				28						4		6		217
EventList_s3_e64.csv	L2	5	L2C0.1.2.2.1	5	14	24	2	21	5	30	2	27	5	25	2	19	5	26	2				3								4		6		217
EventList_s3_e64.csv	L2	5	L2C0.1.2.2.2	5	14	24	2	21	5	30	2	27	5	25	2	19	5	26	2				3								4		6		217
EventList_s3_e64.csv	L2	4	L2C0.2.1.1					5	14	24	2	19	6	32	2	23	4	27	2	32	3				22						4		6		217
EventList_s3_e64.csv	L2	4	L2C0.2.1.2					5	14	24	2	19	6	32	2	23	4	27	2	26	2				29						4		6		217
EventList_s3_e64.csv	L2	4	L2C0.2.2.2					5	14	24	2	19	6	32	2	21	5	25	2	29	5				26						4		6		217
EventList_s3_e64.csv	L2	5	L2C0.2.2.1.1	5	14	24	2	19	6	32	2	21	5	25	2	21	5	27	2				5								4		6		217
EventList_s3_e64.csv	L2	5	L2C0.2.2.1.2	5	14	24	2	19	6	32	2	21	5	25	2	21	5	27	2				5								4		6		217
EventList_s3_e64.csv	L3	5	L3C0.1.1.1.1			8	3	15	7	35	3	18	5	28	3	24	8	22	3	19	5				11							1	15		217
EventList_s3_e64.csv	L3	5	L3C0.1.1.1.2			8	3	15	7	35	3	18	5	28	3	24	8	22	3	23	4				8							1	15		217
EventList_s3_e64.csv	L3	5	L3C0.1.1.2.1			8	3	15	7	35	3	18	5	28	3	19	5	27	3	25	3				10							1	15		217
EventList_s3_e64.csv	L3	5	L3C0.1.1.2.2			8	3	15	7	35	3	18	5	28	3	19	5	27	3	24	4				10							1	15		217
EventList_s3_e64.csv	L3	5	L3C0.1.2.1.1			8	3	15	7	35	3	14	4	28	2	18	9	25	3	21	4				18							1	15		217
EventList_s3_e64.csv	L3	5	L3C0.1.2.1.2			8	3	15	7	35	3	14	4	28	2	18	9	25	3	18	6				19							1	15		217
EventList_s3_e64.csv	L3	5	L3C0.1.2.2.1			8	3	15	7	35	3	14	4	28	2	20	3	25	4	26	5				15							1	15		217
EventList_s3_e64.csv	L3	5	L3C0.1.2.2.2			8	3	15	7	35	3	14	4	28	2	20	3	25	4	21	8				17							1	15		217
EventList_s3_e64.csv	L3	5	L3C0.2.1.1.1			8	3	17	11	30	2	19	6	21	2	20	6	26	3	24	6				13							1	15		217
EventList_s3_e64.csv	L3	5	L3C0.2.1.1.2			8	3	17	11	30	2	19	6	21	2	20	6	26	3	21	4				18							1	15		217
EventList_s3_e64.csv	L3	5	L3C0.2.1.2.1			8	3	17	11	30	2	19	6	21	2	20	5	25	2	21	8				17							1	15		217
EventList_s3_e64.csv	L3	5	L3C0.2.1.2.2			8	3	17	11	30	2	19	6	21	2	20	5	25	2	26	5				15							1	15		217
EventList_s3_e64.csv	L3	5	L3C0.2.2.1.1			8	3	17	11	30	2	23	4	34	2	18	5	28	2	21	6				3							1	15		217
EventList_s3_e64.csv	L3	5	L3C0.2.2.1.2			8	3	17	11	30	2	23	4	34	2	18	5	28	2	25				5								1	15		217
EventList_s3_e64.csv	L3	5	L3C0.2.2.2.1			8	3	17	11	30	2	23	4	34	2	18	5	26	2	17	4				11							1	15		217
EventList_s3_e64.csv	L3	5	L3C0.2.2.2.2			8	3	17	11	30	2	23	4	34	2	18	5	26	2	14	5				13							1	15		217
EventList_s3_e64.csv	L4	5	L4C0.1.1.1.1	6	21	23	2	13	15	22	3	17	12	22	2	18	8	26	2				5						1		4		5		217
EventList_s3_e64.csv	L4	5	L4C0.1.1.1.2	6	21	23	2	13	15	22	3	17	12	22	2	18	8	26	2				5						1		4		5		217
EventList_s3_e64.csv	L4	5	L4C0.1.1.2.1	6	21	23	2	13	15	22	3	17	12	22	2	16	13	22	2				6						1		4		5		217
EventList_s3_e64.csv	L4	5	L4C0.1.1.2.2	6	21	23	2	13	15	22	3	17	12	22	2	16	13	22	2				6						1		4		5		217
EventList_s3_e64.csv	L4	4	L4C0.1.2.1					6	21	23	2	13	15	22	3	16	13	25	2	16	15				25				1		4		5		217
EventList_s3_e64.csv	L4	4	L4C0.1.2.2					6	21	23	2	13	15	22	3	16	13	25	2	20	12				24				1		4		5		217
EventList_s3_e64.csv	L4	4	L4C0.2.1.1					6	21	23	2	13	13	23	3	14	16	25	2	20	12	21					3		1		4		5		217
EventList_s3_e64.csv	L4	4	L4C0.2.1.2					6	21	23	2	13	13	23	3	14	16	25	2	20	11				25				1		4		5		217
EventList_s3_e64.csv	L4	4	L4C0.2.2.1					6	21	23	2	13	13	23	3	15	15	25	2	21	11				24				1		4		5		217
EventList_s3_e64.csv	L4	4	L4C0.2.2.2					6	21	23	2	13	13	23	3	15	15	25	2	22	14				20				1		4		5		217
EventList_s3_e64.csv	L1	4	L1C0.1.1.1					14	10	23	2	25	7	25	2	20	8	25	1	28	4				23				1				7		217
EventList_s3_e64.csv	L1	4	L1C0.1.1.2					14	10	23	2	25	7	25	2	20	8	25	1	27	5				23				1				7		217
EventList_s3_e64.csv	L1	4	L1C0.1.2.1					14	10	23	2	25	7	25	2	19	11	24	1	27	10				17				1				7		217
EventList_s3_e64.csv	L1	4	L1C0.1.2.2					14	10	23	2	25	7	25	2	19	11	24	1	22	6				26				1				7		217
EventList_s3_e64.csv	L1	4	L1C0.2.1.1					14	10	23	2	20	12	26	1	23	4	25	1	23	6				27				1				7		217
EventList_s3_e64.csv	L1	4	L1C0.2.1.2					14	10	23	2	20	12	26	1	23	4	25	1	23	5	26					2		1				7		217
EventList_s3_e64.csv	L1	4	L1C0.2.2.1					14	10	23	2	20	12	26	1	18	9	27	2	22	6				25				1				7		217
EventList_s3_e64.csv	L1	4	L1C0.2.2.2					14	10	23	2	20	12	26	1	18	9	27	2	22	9				22				1				7		217
EventList_s2_e64.csv	L1	4	L1C0.1.1.1					14	10	27	3	19	12	23	3	14	10	25	5	19	9				24						2		7		217
EventList_s2_e64.csv	L1	4	L1C0.1.1.2					14	10	27	3	19	12	23	3	14	10	25	5	18	11				23						2		7		217
EventList_s2_e64.csv	L1	4	L1C0.1.2.2					14	10	27	3	19	12	23	3	13	8	23	3	25	10				24						2		7		217
EventList_s2_e64.csv	L1	5	L1C0.1.2.1.1	14	10	27	3	19	12	23	3	13	8	23	3	19	7	25	4				4								2		7		217
EventList_s2_e64.csv	L1	5	L1C0.1.2.1.2	14	10	27	3	19	12	23	3	13	8	23	3	19	7	25	4				4								2		7		217
EventList_s2_e64.csv	L1	4	L1C0.2.1.1					14	10	27	3	20	11	22	3	19	11	25	4	29	6				13						2		7		217
EventList_s2_e64.csv	L1	4	L1C0.2.1.2					14	10	27	3	20	11	22	3	19	11	25	4	22	8				18						2		7		217
EventList_s2_e64.csv	L1	4	L1C0.2.2.1					14	10	27	3	20	11	22	3	20	8	23	4	26	8				18						2		7		217
EventList_s2_e64.csv	L1	4	L1C0.2.2.2					14	10	27	3	20	11	22	3	20	8	23	4	26	11				15						2		7		217
EventList_s2_e64.csv	L2	4	L2C0.1.1.1					8	11	32	4	21	11	35	4	29	11	31	3				17								7	1			217
EventList_s2_e64.csv	L2	4	L2C0.1.1.2					8	11	32	4	21	11	35	4	29	11	31	3				17								7	1			217
EventList_s2_e64.csv	L2	4	L2C0.1.2.1					8	11	32	4	21	11	35	4	26	8	25	2	27				3							7	1			217
EventList_s2_e64.csv	L2	4	L2C0.1.2.2					8	11	32	4	21	11	35	4	26	8	25	2				30								7	1			217
EventList_s2_e64.csv	L2	4	L2C0.2.1.1					8	11	32	4	21	8	28	2	30	10	33	2				28								7	1			217
EventList_s2_e64.csv	L2	4	L2C0.2.1.2					8	11	32	4	21	8	28	2	30	10	33	2				28								7	1			217
EventList_s2_e64.csv	L2	4	L2C0.2.2.1					8	11	32	4	21	8	28	2	29	12	29	2				31								7	1			217
EventList_s2_e64.csv	L2	4	L2C0.2.2.2					8	11	32	4	21	8	28	2	29	12	29	2				31								7	1			217
EventList_s2_e64.csv	L3	5	L3C0.1.1.1.1			6	2	28	1	29	2	19	4	32	3	21	2	32	2	24	3				7						1	4	11		217
EventList_s2_e64.csv	L3	5	L3C0.1.1.1.2			6	2	28	1	29	2	19	4	32	3	21	2	32	2	26	3				5						1	4	11		217
EventList_s2_e64.csv	L3	5	L3C0.1.1.2.1			6	2	28	1	29	2	19	4	32	3	22	1	34	2	24	2				6						1	4	11		217
EventList_s2_e64.csv	L3	5	L3C0.1.1.2.2			6	2	28	1	29	2	19	4	32	3	22	1	34	2	19	5				8						1	4	11		217
EventList_s2_e64.csv	L3	5	L3C0.1.2.1.1			6	2	28	1	29	2	22	1	31	2	21	2	36	2	21	2				9						1	4	11		217
EventList_s2_e64.csv	L3	5	L3C0.1.2.1.2			6	2	28	1	29	2	22	1	31	2	21	2	36	2	23	4				5						1	4	11		217
EventList_s2_e64.csv	L3	5	L3C0.1.2.2.1			6	2	28	1	29	2	22	1	31	2	27	3	31	1	24	2				5						1	4	11		217
EventList_s2_e64.csv	L3	5	L3C0.1.2.2.2			6	2	28	1	29	2	22	1	31	2	27	3	31	1	24				7							1	4	11		217
EventList_s2_e64.csv	L3	5	L3C0.2.1.1.1			6	2	23	4	31	2	17	2	32	2	21	4	32	2	26	2				9						1	4	11		217
EventList_s2_e64.csv	L3	5	L3C0.2.1.1.2			6	2	23	4	31	2	17	2	32	2	21	4	32	2	28	3				6						1	4	11		217
EventList_s2_e64.csv	L3	5	L3C0.2.1.2.1			6	2	23	4	31	2	17	2	32	2	19	3	32	2	30	2				8						1	4	11		217
EventList_s2_e64.csv	L3	5	L3C0.2.1.2.2			6	2	23	4	31	2	17	2	32	2	19	3	32	2	25	3				12						1	4	11		217
EventList_s2_e64.csv	L3	5	L3C0.2.2.1.1			6	2	23	4	31	2	22	4	31	2	25	5	35	3	21				1							1	4	11		217
EventList_s2_e64.csv	L3	5	L3C0.2.2.1.2			6	2	23	4	31	2	22	4	31	2	25	5	35	3				22								1	4	11		217
EventList_s2_e64.csv	L3	5	L3C0.2.2.2.1			6	2	23	4	31	2	22	4	31	2	20	5	34	2	28				1							1	4	11		217
EventList_s2_e64.csv	L3	5	L3C0.2.2.2.2			6	2	23	4	31	2	22	4	31	2	20	5	34	2	26				3							1	4	11		217
EventList_s2_e64.csv	L4	5	L4C0.1.1.1.1			32	2	14	8	22	2	20	9	26	2	19	11	25	2	19				4							6	7	2		217
EventList_s2_e64.csv	L4	5	L4C0.1.1.1.2			32	2	14	8	22	2	20	9	26	2	19	11	25	2				23								6	7	2		217
EventList_s2_e64.csv	L4	5	L4C0.1.1.2.1			32	2	14	8	22	2	20	9	26	2	18	11	20	1	20				10							6	7	2		217
EventList_s2_e64.csv	L4	5	L4C0.1.1.2.2			32	2	14	8	22	2	20	9	26	2	18	11	20	1	14	11				5						6	7	2		217
EventList_s2_e64.csv	L4	5	L4C0.1.2.1.1			32	2	14	8	22	2	19	8	29	2	22	9	27	3				18								6	7	2		217
EventList_s2_e64.csv	L4	5	L4C0.1.2.1.2			32	2	14	8	22	2	19	8	29	2	22	9	27	3				18								6	7	2		217
EventList_s2_e64.csv	L4	5	L4C0.1.2.2.1			32	2	14	8	22	2	19	8	29	2	22	11	27	2				17								6	7	2		217
EventList_s2_e64.csv	L4	5	L4C0.1.2.2.2			32	2	14	8	22	2	19	8	29	2	22	11	27	2				17								6	7	2		217
EventList_s2_e64.csv	L4	4	L4C0.2.1.2							32	2	15	8	24	2	20	8	25	2	20	10				49						6	7	2		217
EventList_s2_e64.csv	L4	5	L4C0.2.1.1.1			32	2	15	8	24	2	20	8	25	2	20	9	23	2	23				2							6	7	2		217
EventList_s2_e64.csv	L4	5	L4C0.2.1.1.2			32	2	15	8	24	2	20	8	25	2	20	9	23	2	20				5							6	7	2		217
EventList_s2_e64.csv	L4	5	L4C0.2.2.1.1			32	2	15	8	24	2	15	8	29	2	16	11	22	2	22				7							6	7	2		217
EventList_s2_e64.csv	L4	5	L4C0.2.2.1.2			32	2	15	8	24	2	15	8	29	2	16	11	22	2	27				2							6	7	2		217
EventList_s2_e64.csv	L5	5	L5C0.1.1.1.1	7	7	24	2	17	2	28	2	19	4	31	2	19	6	30	2				15						1		14				217
EventList_s2_e64.csv	L5	5	L5C0.1.1.1.2	7	7	24	2	17	2	28	2	19	4	31	2	19	6	30	2				15						1		14				217
EventList_s2_e64.csv	L5	5	L5C0.1.1.2.1	7	7	24	2	17	2	28	2	19	4	31	2	19	6	29	2				16						1		14				217
EventList_s2_e64.csv	L5	5	L5C0.1.1.2.2	7	7	24	2	17	2	28	2	19	4	31	2	19	6	29	2				16						1		14				217
EventList_s2_e64.csv	L5	5	L5C0.1.2.1.1	7	7	24	2	17	2	28	2	20	5	27	2	21	7	30	2				14						1		14				217
EventList_s2_e64.csv	L5	5	L5C0.1.2.1.2	7	7	24	2	17	2	28	2	20	5	27	2	21	7	30	2				14						1		14				217
EventList_s2_e64.csv	L5	5	L5C0.1.2.2.1	7	7	24	2	17	2	28	2	20	5	27	2	20	5	28	3				18						1		14				217
EventList_s2_e64.csv	L5	5	L5C0.1.2.2.2	7	7	24	2	17	2	28	2	20	5	27	2	20	5	28	3				18						1		14				217
EventList_s2_e64.csv	L5	4	L5C0.2.1.1					7	7	24	2	13	5	34	2	19	7	29	2	27	4	33					2		1		14				217
EventList_s2_e64.csv	L5	5	L5C0.2.1.2.1	7	7	24	2	13	5	34	2	19	7	29	2	25	5	30	2				4						1		14				217
EventList_s2_e64.csv	L5	5	L5C0.2.1.2.2	7	7	24	2	13	5	34	2	19	7	29	2	25	5	30	2				4						1		14				217
EventList_s2_e64.csv	L5	5	L5C0.2.2.1.1	7	7	24	2	13	5	34	2	15	8	31	2	18	7	32	2				8						1		14				217
EventList_s2_e64.csv	L5	5	L5C0.2.2.1.2	7	7	24	2	13	5	34	2	15	8	31	2	18	7	32	2				8						1		14				217
EventList_s2_e64.csv	L5	5	L5C0.2.2.2.1	7	7	24	2	13	5	34	2	15	8	31	2	23	6	33	2				3						1		14				217
EventList_s2_e64.csv	L5	5	L5C0.2.2.2.2	7	7	24	2	13	5	34	2	15	8	31	2	23	6	33	2				3						1		14				217
EventList_s2_e64.csv	L4	5	L4C0.2.2.2.1			32	2	15	8	24	2	15	8	29	2	19	10	27	2	19				3							6	7	2		217
EventList_s2_e64.csv	L4	5	L4C0.2.2.2.2			32	2	15	8	24	2	15	8	29	2	19	10	27	2				22								6	7	2		217
EventList_s1.csv	L1	4	L1C0.1.1.1						12	26	2	24	12	23	3	21	14	28	3	25	11				13								8		217
EventList_s1.csv	L1	4	L1C0.1.1.2						12	26	2	24	12	23	3	21	14	28	3	32	13				4								8		217
EventList_s1.csv	L1	4	L1C0.1.2.1						12	26	2	24	12	23	3	21	10	27	2	32	10				13								8		217
EventList_s1.csv	L1	4	L1C0.1.2.2						12	26	2	24	12	23	3	21	10	27	2	30	9				16								8		217
EventList_s1.csv	L1	4	L1C0.2.1.1						12	26	2	21	10	26	3	20	9	25	3	34	10				16								8		217
EventList_s1.csv	L1	4	L1C0.2.1.2						12	26	2	21	10	26	3	20	9	25	3	32	7				21								8		217
EventList_s1.csv	L1	4	L1C0.2.2.1						12	26	2	21	10	26	3	18	10	28	2	24	10				25								8		217
EventList_s1.csv	L1	4	L1C0.2.2.2						12	26	2	21	10	26	3	18	10	28	2	27	12				20								8		217
EventList_s1.csv	L2	4	L2C0.1.1.1					3	13	34	2	18	11	26	2	22	6	26	2	25	2				25								8		217
EventList_s1.csv	L2	4	L2C0.1.1.2					3	13	34	2	18	11	26	2	22	6	26	2	24	3				25								8		217
EventList_s1.csv	L2	4	L2C0.1.2.1					3	13	34	2	18	11	26	2	21	4	29	3	31	4				16								8		217
EventList_s1.csv	L2	4	L2C0.1.2.2					3	13	34	2	18	11	26	2	21	4	29	3	34	1				16								8		217
EventList_s1.csv	L3	5	L3C0.1.1.1.1			6	2	20	16	29	3	19	14	23	3	17	9	26	2	27				1							7	4	1		217
EventList_s1.csv	L3	5	L3C0.1.1.1.2			6	2	20	16	29	3	19	14	23	3	17	9	26	2				28								7	4	1		217
EventList_s1.csv	L3	5	L3C0.1.1.2.1			6	2	20	16	29	3	19	14	23	3	17	10	32	2				21								7	4	1		217
EventList_s1.csv	L3	5	L3C0.1.1.2.2			6	2	20	16	29	3	19	14	23	3	17	10	32	2				21								7	4	1		217
EventList_s1.csv	L3	5	L3C0.1.2.1.1			6	2	20	16	29	3	18	10	29	3	19	9	27	3				23								7	4	1		217
EventList_s1.csv	L3	5	L3C0.1.2.1.2			6	2	20	16	29	3	18	10	29	3	19	9	27	3				23								7	4	1		217
EventList_s1.csv	L3	5	L3C0.1.2.2.1			6	2	20	16	29	3	18	10	29	3	21	12	24	3				21								7	4	1		217
EventList_s1.csv	L3	5	L3C0.1.2.2.2			6	2	20	16	29	3	18	10	29	3	21	12	24	3				21								7	4	1		217
EventList_s1.csv	L3	4	L3C0.2.1.1							6	2	20	20	87	3	20	6	21	2	22				8							7	4	1		217
EventList_s1.csv	L3	4	L3C0.2.1.2							6	2	20	20	87	3	20	6	21	2	23				7							7	4	1		217
EventList_s1.csv	L3	4	L3C0.2.2.1							6	2	20	20	87	3	19	5	22	2	17	7				7						7	4	1		217
EventList_s1.csv	L3	4	L3C0.2.2.2							6	2	20	20	87	3	19	5	22	2	28				3							7	4	1		217
EventList_s1.csv	L4	4	L4C0.1.1.1							36	3	21	14	31	2	32	11	34	3				30							1	3	1	1		217
EventList_s1.csv	L4	4	L4C0.1.1.2							36	3	21	14	31	2	32	11	34	3				30							1	3	1	1		217
EventList_s1.csv	L4	4	L4C0.1.2.1							36	3	21	14	31	2	30	9	29	2				40							1	3	1	1		217
EventList_s1.csv	L4	4	L4C0.1.2.2							36	3	21	14	31	2	30	9	29	2	39				1						1	3	1	1		217
EventList_s1.csv	L4	3	L4C0.2.1											36	3	25	14	25	3	30	7				74					1	3	1	1		217
EventList_s1.csv	L4	3	L4C0.2.2											36	3	25	14	25	3	30	1	66				14				1	3	1	1		217
EventList_s1.csv	L5	4	L5C0.1.1.1					10	10	29	2	28	2	27	2	28	2	34	2	31	6				4				1		2		6		217
EventList_s1.csv	L5	4	L5C0.1.1.2					10	10	29	2	28	2	27	2	28	2	34	2	37	1				3				1		2		6		217
EventList_s1.csv	L5	4	L5C0.1.2.1					10	10	29	2	28	2	27	2	25	4	30	3	33	1				11				1		2		6		217
EventList_s1.csv	L5	4	L5C0.1.2.2					10	10	29	2	28	2	27	2	25	4	30	3	31	1				13				1		2		6		217
EventList_s1.csv	L5	4	L5C0.2.1.1					10	10	29	2	26	2	27	2	20	2	26	2	26	4	26					3		1		2		6		217
EventList_s1.csv	L5	4	L5C0.2.1.2					10	10	29	2	26	2	27	2	20	2	26	2	33	2				24				1		2		6		217
EventList_s1.csv	L5	4	L5C0.2.2.1					10	10	29	2	26	2	27	2	21	1	30	2	29	1				25				1		2		6		217
EventList_s1.csv	L5	5	L5C0.2.2.2.1	10	10	29	2	26	2	27	2	21	1	30	2	24	1	26	2				2						1		2		6		217
EventList_s1.csv	L5	5	L5C0.2.2.2.2	10	10	29	2	26	2	27	2	21	1	30	2	24	1	26	2				2						1		2		6		217
EventList_s1.csv	L2	4	L2C0.2.1.1					3	13	34	2	21	9	26	2	19	10	29	3	30	4				12								8		217
EventList_s1.csv	L2	4	L2C0.2.1.2					3	13	34	2	21	9	26	2	19	10	29	3	24	6				16								8		217
EventList_s1.csv	L2	4	L2C0.2.2.1					3	13	34	2	21	9	26	2	21	9	31	3	32	3				8								8		217
EventList_s1.csv	L2	4	L2C0.2.2.2					3	13	34	2	21	9	26	2	21	9	31	3	32	4				7								8		217
EventList_s2.csv	L1	5	L1C0.1.1.1.1			23	3	19	2	37	2	18	5	30	2	26	2	33	2				13						1		8		3		217
EventList_s2.csv	L1	5	L1C0.1.1.1.2			23	3	19	2	37	2	18	5	30	2	26	2	33	2				13						1		8		3		217
EventList_s2.csv	L1	5	L1C0.1.1.2.1			23	3	19	2	37	2	18	5	30	2	22	3	33	2				16						1		8		3		217
EventList_s2.csv	L1	5	L1C0.1.1.2.2			23	3	19	2	37	2	18	5	30	2	22	3	33	2				16						1		8		3		217
EventList_s2.csv	L1	4	L1C0.1.2.1							23	3	19	2	37	2	18	8	35	4	35	2				29				1		8		3		217
EventList_s2.csv	L1	4	L1C0.1.2.2							23	3	19	2	37	2	18	8	35	4	31	5				30				1		8		3		217
EventList_s2.csv	L1	4	L1C0.2.1.1							23	3	15	7	34	2	21	3	35	6	30	2				36				1		8		3		217
EventList_s2.csv	L1	5	L1C0.2.1.2.1			23	3	15	7	34	2	21	3	35	6	23	3	33	3				6						1		8		3		217
EventList_s2.csv	L1	5	L1C0.2.1.2.2			23	3	15	7	34	2	21	3	35	6	23	3	33	3				6						1		8		3		217
EventList_s2.csv	L1	4	L1C0.2.2.2							23	3	15	7	34	2	22	3	32	3	27	4	39					3		1		8		3		217
EventList_s2.csv	L1	5	L1C0.2.2.1.1			23	3	15	7	34	2	22	3	32	3	28	3	37	2				3						1		8		3		217
EventList_s2.csv	L1	5	L1C0.2.2.1.2			23	3	15	7	34	2	22	3	32	3	28	3	37	2				3						1		8		3		217
EventList_s2.csv	L2	5	L2C0.1.1.1.1			5	3	13	24	27	2	15	16	31	3	18	18	23	4				15								8	2	6		217
EventList_s2.csv	L2	5	L2C0.1.1.1.2			5	3	13	24	27	2	15	16	31	3	18	18	23	4				15								8	2	6		217
EventList_s2.csv	L2	5	L2C0.1.1.2.1			5	3	13	24	27	2	15	16	31	3	21	22	27	3				5								8	2	6		217
EventList_s2.csv	L2	5	L2C0.1.1.2.2			5	3	13	24	27	2	15	16	31	3	21	22	27	3				5								8	2	6		217
EventList_s2.csv	L2	5	L2C0.1.2.1.1			5	3	13	24	27	2	14	15	25	2	19	18	27	3				20								8	2	6		217
EventList_s2.csv	L2	5	L2C0.1.2.1.2			5	3	13	24	27	2	14	15	25	2	19	18	27	3				20								8	2	6		217
EventList_s2.csv	L2	5	L2C0.1.2.2.1			5	3	13	24	27	2	14	15	25	2	17	16	31	3				20								8	2	6		217
EventList_s2.csv	L2	5	L2C0.1.2.2.2			5	3	13	24	27	2	14	15	25	2	17	16	31	3				20								8	2	6		217
EventList_s2.csv	L2	5	L2C0.2.1.1.1			5	3	14	23	16	2	18	16	21	2	17	15	22	3	21	15				4						8	2	6		217
EventList_s2.csv	L2	5	L2C0.2.1.1.2			5	3	14	23	16	2	18	16	21	2	17	15	22	3	23	12				5						8	2	6		217
EventList_s2.csv	L2	5	L2C0.2.1.2.1			5	3	14	23	16	2	18	16	21	2	16	14	22	2	20	15				8						8	2	6		217
EventList_s2.csv	L2	5	L2C0.2.1.2.2			5	3	14	23	16	2	18	16	21	2	16	14	22	2	22	18				3						8	2	6		217
EventList_s2.csv	L2	5	L2C0.2.2.1.1			5	3	14	23	16	2	17	16	20	2	17	20	18	2	21	19				2						8	2	6		217
EventList_s2.csv	L2	5	L2C0.2.2.1.2			5	3	14	23	16	2	17	16	20	2	17	20	18	2	21	14				7						8	2	6		217
EventList_s2.csv	L2	5	L2C0.2.2.2.1			5	3	14	23	16	2	17	16	20	2	17	17	20	3	24				18							8	2	6		217
EventList_s2.csv	L2	5	L2C0.2.2.2.2			5	3	14	23	16	2	17	16	20	2	17	17	20	3	27				15							8	2	6		217
EventList_s2.csv	L3	2	L3C0.2													16	6	32	3	30	7				123								1	2	217
EventList_s2.csv	L4	4	L4C0.1.1.1					31	12	27	2	40	5	25	2	38	1	29	2				3								8				217
EventList_s2.csv	L4	4	L4C0.1.1.2					31	12	27	2	40	5	25	2	38	1	29	2				3								8				217
EventList_s2.csv	L4	4	L4C0.1.2.1					31	12	27	2	40	5	25	2	27	8	23	2				13								8				217
EventList_s2.csv	L4	4	L4C0.1.2.2					31	12	27	2	40	5	25	2	27	8	23	2				13								8				217
EventList_s2.csv	L4	4	L4C0.2.1.1					31	12	27	2	30	3	26	2	42	3	32	2				5								8				217
EventList_s2.csv	L4	4	L4C0.2.1.2					31	12	27	2	30	3	26	2	42	3	32	2				5								8				217
EventList_s2.csv	L4	4	L4C0.2.2.1					31	12	27	2	30	3	26	2	41	2	37	2				2								8				217
EventList_s2.csv	L4	4	L4C0.2.2.2					31	12	27	2	30	3	26	2	41	2	37	2				2								8				217
EventList_s2.csv	L5	5	L5C0.1.1.1.1		24	6	2	19	26	9	1	25	23	9	1	29	20	19	2				2								16				217
EventList_s2.csv	L5	5	L5C0.1.1.1.2		24	6	2	19	26	9	1	25	23	9	1	29	20	19	2				2								16				217
EventList_s2.csv	L5	5	L5C0.1.1.2.1		24	6	2	19	26	9	1	25	23	9	1	26	24	12	1				9								16				217
EventList_s2.csv	L5	5	L5C0.1.1.2.2		24	6	2	19	26	9	1	25	23	9	1	26	24	12	1				9								16				217
EventList_s2.csv	L5	5	L5C0.1.2.1.1		24	6	2	19	26	9	1	20	22	16	2	31	14	15	4				6								16				217
EventList_s2.csv	L5	5	L5C0.1.2.1.2		24	6	2	19	26	9	1	20	22	16	2	31	14	15	4				6								16				217
EventList_s2.csv	L5	5	L5C0.1.2.2.1		24	6	2	19	26	9	1	20	22	16	2	27	15	20	3				5								16				217
EventList_s2.csv	L5	5	L5C0.1.2.2.2		24	6	2	19	26	9	1	20	22	16	2	27	15	20	3				5								16				217
EventList_s2.csv	L5	5	L5C0.2.1.1.1		24	6	2	16	20	21	2	20	15	22	2	21	16	16	2				12								16				217
EventList_s2.csv	L5	5	L5C0.2.1.1.2		24	6	2	16	20	21	2	20	15	22	2	21	16	16	2				12								16				217
EventList_s2.csv	L5	5	L5C0.2.1.2.1		24	6	2	16	20	21	2	20	15	22	2	25	12	18	3				9								16				217
EventList_s2.csv	L5	5	L5C0.2.1.2.2		24	6	2	16	20	21	2	20	15	22	2	25	12	18	3				9								16				217
EventList_s2.csv	L5	5	L5C0.2.2.1.1		24	6	2	16	20	21	2	18	11	23	2	25	25	6	2				14								16				217
EventList_s2.csv	L5	5	L5C0.2.2.1.2		24	6	2	16	20	21	2	18	11	23	2	25	25	6	2				14								16				217
EventList_s2.csv	L5	5	L5C0.2.2.2.1		24	6	2	16	20	21	2	18	11	23	2	27	30	6	2				7								16				217
EventList_s2.csv	L5	5	L5C0.2.2.2.2		24	6	2	16	20	21	2	18	11	23	2	27	30	6	2				7								16				217
EventList_s4_e64.csv	L1	5	L1C0.1.1.1.1			19	2	23	10	23	2	19	5	27	2	26	4	26	5				24								7	1	8		217
EventList_s4_e64.csv	L1	5	L1C0.1.1.1.2			19	2	23	10	23	2	19	5	27	2	26	4	26	5				24								7	1	8		217
EventList_s4_e64.csv	L1	5	L1C0.1.1.2.1			19	2	23	10	23	2	19	5	27	2	25	6	27	2				25								7	1	8		217
EventList_s4_e64.csv	L1	5	L1C0.1.1.2.2			19	2	23	10	23	2	19	5	27	2	25	6	27	2				25								7	1	8		217
EventList_s4_e64.csv	L1	5	L1C0.1.2.1.1			19	2	23	10	23	2	21	5	26	1	25	6	27	2				25								7	1	8		217
EventList_s4_e64.csv	L1	5	L1C0.1.2.1.2			19	2	23	10	23	2	21	5	26	1	25	6	27	2				25								7	1	8		217
EventList_s4_e64.csv	L1	5	L1C0.1.2.2.1			19	2	23	10	23	2	21	5	26	1	21	5	23	2				34								7	1	8		217
EventList_s4_e64.csv	L1	5	L1C0.1.2.2.2			19	2	23	10	23	2	21	5	26	1	21	5	23	2	27	6				1						7	1	8		217
EventList_s4_e64.csv	L1	5	L1C0.2.1.1.1			19	2	16	11	22	2	18	5	27	2	26	9	24	2	27	4				1						7	1	8		217
EventList_s4_e64.csv	L1	5	L1C0.2.1.1.2			19	2	16	11	22	2	18	5	27	2	26	9	24	2	16	2				14						7	1	8		217
EventList_s4_e64.csv	L1	5	L1C0.2.1.2.1			19	2	16	11	22	2	18	5	27	2	22	7	27	2	29	5				1						7	1	8		217
EventList_s4_e64.csv	L1	5	L1C0.2.1.2.2			19	2	16	11	22	2	18	5	27	2	22	7	27	2	16	10				9						7	1	8		217
EventList_s4_e64.csv	L1	5	L1C0.2.2.1.1			19	2	16	11	22	2	18	6	21	2	22	7	33	2	24				10							7	1	8		217
EventList_s4_e64.csv	L1	5	L1C0.2.2.1.2			19	2	16	11	22	2	18	6	21	2	22	7	33	2	26	5				3						7	1	8		217
EventList_s4_e64.csv	L1	5	L1C0.2.2.2.1			19	2	16	11	22	2	18	6	21	2	16	8	28	2	23	6				15						7	1	8		217
EventList_s4_e64.csv	L1	5	L1C0.2.2.2.2			19	2	16	11	22	2	18	6	21	2	16	8	28	2	28	5				11						7	1	8		217
EventList_s4_e64.csv	L2	4	L2C0.1.1.1						9	29	2	19	6	43	1	28	4	31	3				42								2		6		217
EventList_s4_e64.csv	L2	4	L2C0.1.1.2						9	29	2	19	6	43	1	28	4	31	3	27	9				6						2		6		217
EventList_s4_e64.csv	L2	4	L2C0.1.2.1						9	29	2	19	6	43	1	21	7	34	4	30	4				8						2		6		217
EventList_s4_e64.csv	L2	4	L2C0.1.2.2						9	29	2	19	6	43	1	21	7	34	4				42								2		6		217
EventList_s4_e64.csv	L2	4	L2C0.2.1.1						9	29	2	20	6	32	2	23	4	33	2	28	5				22						2		6		217
EventList_s4_e64.csv	L2	4	L2C0.2.1.2						9	29	2	20	6	32	2	23	4	33	2	28	5				22						2		6		217
EventList_s4_e64.csv	L2	4	L2C0.2.2.1						9	29	2	20	6	32	2	21	8	28	2	28	10				20						2		6		217
EventList_s4_e64.csv	L2	4	L2C0.2.2.2						9	29	2	20	6	32	2	21	8	28	2	26	7				25						2		6		217
EventList_s4_e64.csv	L3	4	L3C0.1.1.1					15	13	26	3	22	9	24	1	17	10	23	2	22	7				23								8		217
EventList_s4_e64.csv	L3	4	L3C0.1.1.2					15	13	26	3	22	9	24	1	17	10	23	2	29	5				18								8		217
EventList_s4_e64.csv	L3	4	L3C0.1.2.1					15	13	26	3	22	9	24	1	27	13	26	2	23	3				10								8		217
EventList_s4_e64.csv	L3	4	L3C0.1.2.2					15	13	26	3	22	9	24	1	27	13	26	2	27	5				4								8		217
EventList_s4_e64.csv	L3	4	L3C0.2.1.1					15	13	26	3	21	7	24	1	27	5	26	2	26	6				15								8		217
EventList_s4_e64.csv	L3	4	L3C0.2.1.2					15	13	26	3	21	7	24	1	27	5	26	2	34	4				9								8		217
EventList_s4_e64.csv	L3	4	L3C0.2.2.1					15	13	26	3	21	7	24	1	25	6	24	2	27	5				18								8		217
EventList_s4_e64.csv	L3	4	L3C0.2.2.2					15	13	26	3	21	7	24	1	25	6	24	2	28	6				16								8		217
EventList_s4_e64.csv	L4	4	L4C0.1.1.1					12	9	29	1	24	5	28	2	21	7	29	2	27	6				15								6		217
EventList_s4_e64.csv	L4	4	L4C0.1.1.2					12	9	29	1	24	5	28	2	21	7	29	2	26	5				17								6		217
EventList_s4_e64.csv	L4	4	L4C0.1.2.1					12	9	29	1	24	5	28	2	26	6	23	2	32	10				8								6		217
EventList_s4_e64.csv	L4	4	L4C0.1.2.2					12	9	29	1	24	5	28	2	26	6	23	2	38	5				7								6		217
EventList_s4_e64.csv	L5	4	L5C0.1.1.1						4	28	2	19	8	27	2	26	10	29	2	40	13				7								8		217
EventList_s4_e64.csv	L5	4	L5C0.1.1.2						4	28	2	19	8	27	2	26	10	29	2	30	10				20								8		217
EventList_s4_e64.csv	L5	4	L5C0.1.2.1						4	28	2	19	8	27	2	24	12	26	3	33	10				19								8		217
EventList_s4_e64.csv	L5	4	L5C0.1.2.2						4	28	2	19	8	27	2	24	12	26	3	29	10				23								8		217
EventList_s4_e64.csv	L5	4	L5C0.2.1.1						4	28	2	19	8	30	3	30	13	25	4	31	10				10								8		217
EventList_s4_e64.csv	L5	4	L5C0.2.1.2						4	28	2	19	8	30	3	30	13	25	4	28	8				15								8		217
EventList_s4_e64.csv	L5	4	L5C0.2.2.1						4	28	2	19	8	30	3	27	12	23	4	24	11				22								8		217
EventList_s4_e64.csv	L5	4	L5C0.2.2.2						4	28	2	19	8	30	3	27	12	23	4	28	10				19								8		217
EventList_s4_e64.csv	L4	4	L4C0.2.1.1					12	9	29	1	26	5	28	2	24	6	23	2	33	9				8								6		217
EventList_s4_e64.csv	L4	4	L4C0.2.1.2					12	9	29	1	26	5	28	2	24	6	23	2	25	9				16								6		217
EventList_s3.csv	L3	4	L3C0.1.1.1						15	15	2	15	30	20	2	29	15	19	4	35	15				1						4		4	2	217
EventList_s3.csv	L3	4	L3C0.1.1.2						15	15	2	15	30	20	2	29	15	19	4	31	12				8						4		4	2	217
EventList_s3.csv	L3	4	L3C0.1.2.1						15	15	2	15	30	20	2	24	11	24	5	31	9				14						4		4	2	217
EventList_s3.csv	L3	4	L3C0.1.2.2						15	15	2	15	30	20	2	24	11	24	5	34	12				8						4		4	2	217
EventList_s3.csv	L3	5	L3C0.2.1.1.1		15	15	2	23	15	16	3	23	9	23	2	28	17	19	3				4								4		4	2	217
EventList_s3.csv	L3	5	L3C0.2.1.1.2		15	15	2	23	15	16	3	23	9	23	2	28	17	19	3				4								4		4	2	217
EventList_s3.csv	L3	5	L3C0.2.1.2.1		15	15	2	23	15	16	3	23	9	23	2	36	10	19	3				3								4		4	2	217
EventList_s3.csv	L3	5	L3C0.2.1.2.2		15	15	2	23	15	16	3	23	9	23	2	36	10	19	3				3								4		4	2	217
EventList_s3.csv	L4	4	L4C0.1.1.1						3	30	2	26	2	26	2	24	3	33	1	36	4				25						12		2		217
EventList_s3.csv	L4	5	L4C0.1.1.2.1		3	30	2	26	2	26	2	24	3	33	1	30	10	16	3				6								12		2		217
EventList_s3.csv	L4	5	L4C0.1.1.2.2		3	30	2	26	2	26	2	24	3	33	1	30	10	16	3				6								12		2		217
EventList_s3.csv	L4	4	L4C0.1.2.2						3	30	2	26	2	26	2	21	14	21	2	31	7				30						12		2		217
EventList_s3.csv	L4	5	L4C0.1.2.1.1		3	30	2	26	2	26	2	21	14	21	2	23	9	24	2				10								12		2		217
EventList_s3.csv	L4	5	L4C0.1.2.1.2		3	30	2	26	2	26	2	21	14	21	2	23	9	24	2				10								12		2		217
EventList_s3.csv	L4	5	L4C0.2.1.1.1		3	30	2	18	12	20	2	20	10	23	2	23	8	26	1				17								12		2		217
EventList_s3.csv	L4	5	L4C0.2.1.1.2		3	30	2	18	12	20	2	20	10	23	2	23	8	26	1				17								12		2		217
EventList_s3.csv	L4	5	L4C0.2.1.2.1		3	30	2	18	12	20	2	20	10	23	2	27	9	26	3				10								12		2		217
EventList_s3.csv	L4	5	L4C0.2.1.2.2		3	30	2	18	12	20	2	20	10	23	2	27	9	26	3				10								12		2		217
EventList_s3.csv	L4	5	L4C0.2.2.1.1		3	30	2	18	12	20	2	21	9	23	2	22	9	23	2				19								12		2		217
EventList_s3.csv	L4	5	L4C0.2.2.1.2		3	30	2	18	12	20	2	21	9	23	2	22	9	23	2				19								12		2		217
EventList_s3.csv	L4	5	L4C0.2.2.2.1		3	30	2	18	12	20	2	21	9	23	2	20	11	27	3				14								12		2		217
EventList_s3.csv	L4	5	L4C0.2.2.2.2		3	30	2	18	12	20	2	21	9	23	2	20	11	27	3				14								12		2		217
EventList_s3.csv	L5	3	L5C0.1.1									25	8	24	4	20	16	42	5	24	40				9								2	2	217
EventList_s3.csv	L5	3	L5C0.1.2									25	8	24	4	20	16	42	5	41	10				22								2	2	217
EventList_s3.csv	L1	5	L1C0.1.1.1.1			15	2	24	14	24	2	20	10	29	2	18	13	26	3				15								16				217
EventList_s3.csv	L1	5	L1C0.1.1.1.2			15	2	24	14	24	2	20	10	29	2	18	13	26	3				15								16				217
EventList_s3.csv	L1	5	L1C0.1.1.2.1			15	2	24	14	24	2	20	10	29	2	22	10	21	3				19								16				217
EventList_s3.csv	L1	5	L1C0.1.1.2.2			15	2	24	14	24	2	20	10	29	2	22	10	21	3				19								16				217
EventList_s3.csv	L1	5	L1C0.1.2.1.1			15	2	24	14	24	2	20	13	20	2	26	13	26	3				13								16				217
EventList_s3.csv	L1	5	L1C0.1.2.1.2			15	2	24	14	24	2	20	13	20	2	26	13	26	3				13								16				217
EventList_s3.csv	L1	5	L1C0.1.2.2.1			15	2	24	14	24	2	20	13	20	2	25	14	22	4				16								16				217
EventList_s3.csv	L1	5	L1C0.1.2.2.2			15	2	24	14	24	2	20	13	20	2	25	14	22	4				16								16				217
EventList_s3.csv	L1	5	L1C0.2.1.1.1			15	2	24	15	19	3	19	12	30	2	25	10	23	3				15								16				217
EventList_s3.csv	L1	5	L1C0.2.1.1.2			15	2	24	15	19	3	19	12	30	2	25	10	23	3				15								16				217
EventList_s3.csv	L1	5	L1C0.2.1.2.1			15	2	24	15	19	3	19	12	30	2	25	10	23	2				16								16				217
EventList_s3.csv	L1	5	L1C0.2.1.2.2			15	2	24	15	19	3	19	12	30	2	25	10	23	2				16								16				217
EventList_s3.csv	L1	5	L1C0.2.2.1.1			15	2	24	15	19	3	21	15	23	2	23	12	24	3				16								16				217
EventList_s3.csv	L1	5	L1C0.2.2.1.2			15	2	24	15	19	3	21	15	23	2	23	12	24	3				16								16				217
EventList_s3.csv	L1	5	L1C0.2.2.2.1			15	2	24	15	19	3	21	15	23	2	20	13	24	3				18								16				217
EventList_s3.csv	L1	5	L1C0.2.2.2.2			15	2	24	15	19	3	21	15	23	2	20	13	24	3				18								16				217
																																			217
																																			217

## Sheet: Sup S3_B Data
level_0	Lineage	Generation	UniqueID	GGGMother;G1Length;G1	GGGMother;SLength;S	GGGMother;G2Length;G2	GGGMother;MitosisLength;OKMitosis	GGMother;G1Length;G1	GGMother;SLength;S	GGMother;G2Length;G2	GGMother;MitosisLength;OKMitosis	GMother;G1Length;G1	GMother;SLength;S	GMother;G2Length;G2	GMother;MitosisLength;OKMitosis	Mother;G1Length;G1	Mother;SLength;S	Mother;G2Length;G2	Mother;MitosisLength;Multipolar	Mother;MitosisLength;OKMitosis	Mother;SlippageLength;Slippage	;G1Length;G1	;SLength;S	;G2Length;G2	G1;G1	Sphase;Sphase	G2;G2	Dividing;Dividing	Apoptosis;Apoptosis	Lost;Lost	Catastrophe;Catastrophe	DividingLineageCount	ApoptosisLineageCount	CatastropheLineageCount	G1LineageCount	SphaseLineageCount	G2LineageCount	LostLineageCount	Column1	Column2
EventList_e64_s8.csv	L2	4	L2C0.1.2.2							15	3	24	2	28	1	26	2	31		4										32					12	2		1
EventList_s9.csv	L3	4	L3C0.2.1.2							11	4	19	8	32	4	24	9	31	14			19	2							34		1			2		4	2
EventList_s8.csv	L5	4	L5C0.2.2.1							18	3	18	6	26	2	23	4	43		5		30	4							58					8		3	1
EventList_s9.csv	L3	4	L3C0.2.2.1							11	4	19	8	32	4	25	9	30		6		43	6							67		1			2		4	2
EventList_s9.csv	L2	4	L2C0.1.2.1							14	3	14	2	36	4	28	2	41			14	41							1				2	1			1
EventList_s9.csv	L5	4	L5C0.1.1.1							13	3	14	14	23	4	28	12	27		4		21	10						14			1	1		4		2
EventList_e64_s10.csv	L3	3	L3C0.1.3										6	27	3	24	4	23	2			23	5						39			1	1		8		1
EventList_s9.csv	L2	3	L2C0.2.1											14	3	19	3	38		7		22	5						55				2	1			1			Legend
EventList_s9.csv	L2	3	L2C0.2.2											14	3	19	3	38		7		15	1	55							2		2	1			1			e64= Exp1
EventList_s6.csv	L2	3	L2C0.1.2											21	3	26	6	25		5		36	6	38							5			1	1	3	2			None64= Exp2
EventList_s8.csv	L1	5	L1C0.1.1.1.1			10	3	17	11	26	3	22	7	24	3	18	6	33		4		29				1									8	7	1		217
EventList_s8.csv	L1	5	L1C0.1.1.1.2			10	3	17	11	26	3	22	7	24	3	18	6	33		4		27				3									8	7	1		217
EventList_s8.csv	L1	5	L1C0.1.2.1.1			10	3	17	11	26	3	23	9	28	2	22	6	33		4					20										8	7	1		217
EventList_s8.csv	L1	5	L1C0.1.2.1.2			10	3	17	11	26	3	23	9	28	2	22	6	33		4					20										8	7	1		217
EventList_s8.csv	L1	5	L1C0.1.2.2.1			10	3	17	11	26	3	23	9	28	2	20	5	23		5		31				1									8	7	1		217
EventList_s8.csv	L1	5	L1C0.1.2.2.2			10	3	17	11	26	3	23	9	28	2	20	5	23		5		30				2									8	7	1		217
EventList_s8.csv	L1	5	L1C0.1.1.2.1			10	3	17	11	26	3	22	7	24	3	21	7	28		4		30				1									8	7	1		217
EventList_s8.csv	L1	5	L1C0.1.1.2.2			10	3	17	11	26	3	22	7	24	3	21	7	28		4		26				5									8	7	1		217
EventList_s8.csv	L1	5	L1C0.2.1.1.1			10	3	16	11	25	3	23	7	29	3	20	10	33		4					20										8	7	1		217
EventList_s8.csv	L1	5	L1C0.2.1.1.2			10	3	16	11	25	3	23	7	29	3	20	10	33		4					20										8	7	1		217
EventList_s8.csv	L1	5	L1C0.2.2.1.1			10	3	16	11	25	3	20	10	26	4	24	4	33		4					24										8	7	1		217
EventList_s8.csv	L1	5	L1C0.2.2.1.2			10	3	16	11	25	3	20	10	26	4	24	4	33		4					24										8	7	1		217
EventList_s8.csv	L1	5	L1C0.2.2.2.1			10	3	16	11	25	3	20	10	26	4	21	7	28		5					28										8	7	1		217
EventList_s8.csv	L1	5	L1C0.2.2.2.2			10	3	16	11	25	3	20	10	26	4	21	7	28		5					28										8	7	1		217
EventList_s8.csv	L2	4	L2C0.1.1.1						17	21	2	18	11	20	3	27	11	25		2		32	10				18									1	7		217
EventList_s8.csv	L2	4	L2C0.1.1.2						17	21	2	18	11	20	3	27	11	25		2		32	12				16									1	7		217
EventList_s8.csv	L2	4	L2C0.1.2.1						17	21	2	18	11	20	3	22	12	24		3		41				23										1	7		217
EventList_s8.csv	L2	4	L2C0.1.2.2						17	21	2	18	11	20	3	22	12	24		3		34	29				1									1	7		217
EventList_s8.csv	L2	4	L2C0.2.1.1						17	21	2	16	9	23	2	24	10	28		3		29	16				17									1	7		217
EventList_s8.csv	L2	4	L2C0.2.1.2						17	21	2	16	9	23	2	24	10	28		3		23	12				27									1	7		217
EventList_s8.csv	L2	4	L2C0.2.2.1						17	21	2	16	9	23	2	23	9	36		2		34	14				9									1	7		217
EventList_s8.csv	L2	4	L2C0.2.2.2						17	21	2	16	9	23	2	23	9	36		2		29	11				17									1	7		217
EventList_s8.csv	L3	4	L3C0.1.1.1						11	36	2	21	7	39	3	32	4	38		4					20										4		4		217
EventList_s8.csv	L3	4	L3C0.1.1.2						11	36	2	21	7	39	3	32	4	38		4					20										4		4		217
EventList_s8.csv	L3	4	L3C0.1.2.1						11	36	2	21	7	39	3	33	3	46		2					14										4		4		217
EventList_s8.csv	L3	4	L3C0.1.2.2						11	36	2	21	7	39	3	33	3	46		2					14										4		4		217
EventList_s8.csv	L3	4	L3C0.2.1.1						11	36	2	20	7	30	3	28	7	31		4		27	4				7								4		4		217
EventList_s8.csv	L3	4	L3C0.2.1.2						11	36	2	20	7	30	3	28	7	31		4		32	4				2								4		4		217
EventList_s8.csv	L3	4	L3C0.2.2.2						11	36	2	20	7	30	3	19	6	30		4		28	3				18								4		4		217
EventList_s8.csv	L3	4	L3C0.2.2.1						11	36	2	20	7	30	3	19	6	30		4		33	2				14								4		4		217
EventList_s8.csv	L4	4	L4C0.1.1.1						16	20	3	17	10	23	2	26	13	31		3		28	14				11									3	4		217
EventList_s8.csv	L4	4	L4C0.1.1.2						16	20	3	17	10	23	2	26	13	31		3		33				20										3	4		217
EventList_s8.csv	L4	4	L4C0.1.2.1						16	20	3	17	10	23	2	20	15	46		2		39				4										3	4		217
EventList_s8.csv	L4	4	L4C0.1.2.2						16	20	3	17	10	23	2	20	15	46		2		34				9										3	4		217
EventList_s8.csv	L4	3	L4C0.2.2										16	20	3	16	12	24		2		23	12				89									3	4		217
EventList_s8.csv	L4	4	L4C0.2.1.1						16	20	3	16	12	24	2	20	14	30		4		29	15				12									3	4		217
EventList_s8.csv	L4	4	L4C0.2.1.2						16	20	3	16	12	24	2	20	14	30		4		34	14				8									3	4		217
EventList_s8.csv	L5	5	L5C0.1.1.1.1			18	3	21	6	24	2	27	5	26	3	27	6	28		4					17										8		3	1	217
EventList_s8.csv	L5	5	L5C0.1.1.1.2			18	3	21	6	24	2	27	5	26	3	27	6	28		4					17										8		3	1	217
EventList_s8.csv	L5	5	L5C0.1.1.2.1			18	3	21	6	24	2	27	5	26	3	25	5	25		3					24										8		3	1	217
EventList_s8.csv	L5	5	L5C0.1.1.2.2			18	3	21	6	24	2	27	5	26	3	25	5	25		3					24										8		3	1	217
EventList_s8.csv	L5	5	L5C0.1.2.1.1			18	3	21	6	24	2	20	7	32	3	25	5	27		4					20										8		3	1	217
EventList_s8.csv	L5	5	L5C0.1.2.1.2			18	3	21	6	24	2	20	7	32	3	25	5	27		4					20										8		3	1	217
EventList_s8.csv	L5	4	L5C0.2.1.1							18	3	18	6	26	2	22	3	68		2		31	1				17								8		3	1	217
EventList_s8.csv	L5	4	L5C0.2.1.2							18	3	18	6	26	2	22	3	68		2		25	2				22								8		3	1	217
EventList_s8.csv	L5	4	L5C0.2.2.2							18	3	18	6	26	2	23	4	43		5		40	3				26								8		3	1	217
EventList_s8.csv	L5	5	L5C0.1.2.2.1			18	3	21	6	24	2	20	7	32	3	25	6	34		4					12										8		3	1	217
EventList_s8.csv	L5	5	L5C0.1.2.2.2			18	3	21	6	24	2	20	7	32	3	25	6	34		4					12										8		3	1	217
EventList_s8.csv	L1	5	L1C0.2.1.2.1			10	3	16	11	25	3	23	7	29	3	21	4	27		3		22	6				4								8	7	1		217
EventList_s8.csv	L1	5	L1C0.2.1.2.2			10	3	16	11	25	3	23	7	29	3	21	4	27		3		30				2									8	7	1		217
EventList_s9.csv	L1	4	L1C0.1.1.1						8	24	3	14	11	26	4	25	13	20		3		27	14	23				2				4			2		3		217
EventList_s9.csv	L1	4	L1C0.1.1.2						8	24	3	14	11	26	4	25	13	20		3		31	12				23					4			2		3		217
EventList_s9.csv	L1	4	L1C0.1.2.1						8	24	3	14	11	26	4	27	14	21		2		28	7	26				2				4			2		3		217
EventList_s9.csv	L1	4	L1C0.1.2.2						8	24	3	14	11	26	4	27	14	21		2		34	9				20					4			2		3		217
EventList_s9.csv	L1	4	L1C0.2.1.2						8	24	3	19	10	25	2	20	13	21		3		27	12	29				1				4			2		3		217
EventList_s9.csv	L1	5	L1C0.2.1.1.1		8	24	3	19	10	25	2	20	13	21	3	27	12	24		3					3							4			2		3		217
EventList_s9.csv	L1	5	L1C0.2.1.1.2		8	24	3	19	10	25	2	20	13	21	3	27	12	24		3					3							4			2		3		217
EventList_s9.csv	L1	4	L1C0.2.2.1						8	24	3	19	10	25	2	27	12	21		2		27	9	26				2				4			2		3		217
EventList_s9.csv	L1	4	L1C0.2.2.2						8	24	3	19	10	25	2	27	12	21		2		27	12				25					4			2		3		217
EventList_s9.csv	L2	3	L2C0.1.1											14	3	14	2	36		4		22	5				117						2	1			1		217
EventList_s9.csv	L3	4	L3C0.1.1.2							11	4	18	8	31	3	23	5	27		4		26	3	49				5				1			2		4	2	217
EventList_s9.csv	L3	5	L3C0.1.1.1.1			11	4	18	8	31	3	23	5	27	4	23	4	39		4					13							1			2		4	2	217
EventList_s9.csv	L3	5	L3C0.1.1.1.2			11	4	18	8	31	3	23	5	27	4	23	4	39		4					13							1			2		4	2	217
EventList_s9.csv	L3	4	L3C0.1.2.1							11	4	18	8	31	3	24	13	38		4		45	3				15					1			2		4	2	217
EventList_s9.csv	L3	4	L3C0.1.2.2							11	4	18	8	31	3	24	13	38		4		44	10				9					1			2		4	2	217
EventList_s9.csv	L3	4	L3C0.2.1.1							11	4	19	8	32	4	24	9	31	14			45	10				6					1			2		4	2	217
EventList_s9.csv	L3	4	L3C0.2.2.2							11	4	19	8	32	4	25	9	30		6		42	11				16					1			2		4	2	217
EventList_s9.csv	L4	4	L4C0.1.1.1					11	11	24	4	16	7	27	3	20	7	28		3		29	2				25										8		217
EventList_s9.csv	L4	4	L4C0.1.1.2					11	11	24	4	16	7	27	3	20	7	28		3		41	5				10										8		217
EventList_s9.csv	L4	4	L4C0.1.2.1					11	11	24	4	16	7	27	3	29	8	29		4		33	6				5										8		217
EventList_s9.csv	L4	4	L4C0.1.2.2					11	11	24	4	16	7	27	3	29	8	29		4		32	4				8										8		217
EventList_s9.csv	L4	4	L4C0.2.1.1					11	11	24	4	19	6	27	2	21	10	27		3		29	9				14										8		217
EventList_s9.csv	L4	4	L4C0.2.1.2					11	11	24	4	19	6	27	2	21	10	27		3		29	5				18										8		217
EventList_s9.csv	L4	4	L4C0.2.2.1					11	11	24	4	19	6	27	2	26	9	31		5		33	6				3										8		217
EventList_s9.csv	L4	4	L4C0.2.2.2					11	11	24	4	19	6	27	2	26	9	31		5		35	6				1										8		217
EventList_s9.csv	L5	4	L5C0.1.1.2							13	3	14	14	23	4	28	12	27		4		29	12				34					1	1		4		2		217
EventList_s9.csv	L5	4	L5C0.1.2.1							13	3	14	14	23	4	23	11	31		4		28	10	34				5				1	1		4		2		217
EventList_s9.csv	L5	4	L5C0.1.2.2							13	3	14	14	23	4	23	11	31		4		23	8				46					1	1		4		2		217
EventList_s9.csv	L5	4	L5C0.2.1.1							13	3	21	13	29	4	26	14	31		3					60							1	1		4		2		217
EventList_s9.csv	L5	4	L5C0.2.1.2							13	3	21	13	29	4	26	14	31		3					60							1	1		4		2		217
EventList_s9.csv	L5	4	L5C0.2.2.1							13	3	21	13	29	4	30	40	28		3					33							1	1		4		2		217
EventList_s9.csv	L5	4	L5C0.2.2.2							13	3	21	13	29	4	30	40	28		3					33							1	1		4		2		217
EventList_e64_s9.csv	L1	5	L1C0.1.1.1.1			15	2	18	8	28	1	21	5	29	2	30	4	26		2					26										15		1		217
EventList_e64_s9.csv	L1	5	L1C0.1.1.1.2			15	2	18	8	28	1	21	5	29	2	30	4	26		2					26										15		1		217
EventList_e64_s9.csv	L1	5	L1C0.1.1.2.1			15	2	18	8	28	1	21	5	29	2	27	3	29		2					27										15		1		217
EventList_e64_s9.csv	L1	5	L1C0.1.1.2.2			15	2	18	8	28	1	21	5	29	2	27	3	29		2					27										15		1		217
EventList_e64_s9.csv	L1	5	L1C0.1.2.1.1			15	2	18	8	28	1	27	3	25	2	27	4	26		3					28										15		1		217
EventList_e64_s9.csv	L1	5	L1C0.1.2.1.2			15	2	18	8	28	1	27	3	25	2	27	4	26		3					28										15		1		217
EventList_e64_s9.csv	L1	5	L1C0.1.2.2.1			15	2	18	8	28	1	27	3	25	2	24	6	23		3		24	5				3								15		1		217
EventList_e64_s9.csv	L1	5	L1C0.1.2.2.2			15	2	18	8	28	1	27	3	25	2	24	6	23		3					32										15		1		217
EventList_e64_s9.csv	L1	5	L1C0.2.1.1.1			15	2	30	8	25	2	26	7	22	2	32	6	24		2					14										15		1		217
EventList_e64_s9.csv	L1	5	L1C0.2.1.1.2			15	2	30	8	25	2	26	7	22	2	32	6	24		2					14										15		1		217
EventList_e64_s9.csv	L1	5	L1C0.2.1.2.1			15	2	30	8	25	2	26	7	22	2	24	4	27		1					22										15		1		217
EventList_e64_s9.csv	L1	5	L1C0.2.1.2.2			15	2	30	8	25	2	26	7	22	2	24	4	27		1					22										15		1		217
EventList_e64_s9.csv	L1	5	L1C0.2.2.1.1			15	2	30	8	25	2	27	4	25	1	26	5	26		2					19										15		1		217
EventList_e64_s9.csv	L1	5	L1C0.2.2.1.2			15	2	30	8	25	2	27	4	25	1	26	5	26		2					19										15		1		217
EventList_e64_s9.csv	L1	5	L1C0.2.2.2.1			15	2	30	8	25	2	27	4	25	1	23	6	28		2					19										15		1		217
EventList_e64_s9.csv	L1	5	L1C0.2.2.2.2			15	2	30	8	25	2	27	4	25	1	23	6	28		2					19										15		1		217
EventList_e64_s9.csv	L2	5	L2C0.1.1.1.1			13	2	24	10	20	2	16	11	21	2	21	16	21		2		23				13									4	7	5		217
EventList_e64_s9.csv	L2	5	L2C0.1.1.1.2			13	2	24	10	20	2	16	11	21	2	21	16	21		2		22	7				7								4	7	5		217
EventList_e64_s9.csv	L2	5	L2C0.1.1.2.1			13	2	24	10	20	2	16	11	21	2	24	11	22		2		23	11				3								4	7	5		217
EventList_e64_s9.csv	L2	5	L2C0.1.1.2.2			13	2	24	10	20	2	16	11	21	2	24	11	22		2		22	13				2								4	7	5		217
EventList_e64_s9.csv	L2	5	L2C0.1.2.1.1			13	2	24	10	20	2	20	10	27	2	26	10	20		2		17				12									4	7	5		217
EventList_e64_s9.csv	L2	5	L2C0.1.2.1.2			13	2	24	10	20	2	20	10	27	2	26	10	20		2		23				6									4	7	5		217
EventList_e64_s9.csv	L2	5	L2C0.1.2.2.1			13	2	24	10	20	2	20	10	27	2	26	12	20		2					27										4	7	5		217
EventList_e64_s9.csv	L2	5	L2C0.1.2.2.2			13	2	24	10	20	2	20	10	27	2	26	12	20		2					27										4	7	5		217
EventList_e64_s9.csv	L2	5	L2C0.2.1.1.1			13	2	26	9	23	2	16	11	23	2	29	12	17		2					30										4	7	5		217
EventList_e64_s9.csv	L2	5	L2C0.2.1.1.2			13	2	26	9	23	2	16	11	23	2	29	12	17		2					30										4	7	5		217
EventList_e64_s9.csv	L2	5	L2C0.2.1.2.1			13	2	26	9	23	2	16	11	23	2	28	12	19		2		25				4									4	7	5		217
EventList_e64_s9.csv	L2	5	L2C0.2.1.2.2			13	2	26	9	23	2	16	11	23	2	28	12	19		2		27				2									4	7	5		217
EventList_e64_s9.csv	L2	5	L2C0.2.2.1.1			13	2	26	9	23	2	22	7	24	1	21	11	22		2		21	9				2								4	7	5		217
EventList_e64_s9.csv	L2	5	L2C0.2.2.1.2			13	2	26	9	23	2	22	7	24	1	21	11	22		2		26				6									4	7	5		217
EventList_e64_s9.csv	L2	5	L2C0.2.2.2.1			13	2	26	9	23	2	22	7	24	1	19	12	22		2		30				3									4	7	5		217
EventList_e64_s9.csv	L2	5	L2C0.2.2.2.2			13	2	26	9	23	2	22	7	24	1	19	12	22		2		24	8				1								4	7	5		217
EventList_e64_s9.csv	L3	4	L3C0.1.1.1					6	6	32	4	16	5	34	3	17	8	42		3		38				3									4	2	2		217
EventList_e64_s9.csv	L3	4	L3C0.1.1.2					6	6	32	4	16	5	34	3	17	8	42		3		38				3									4	2	2		217
EventList_e64_s9.csv	L3	4	L3C0.1.2.1					6	6	32	4	16	5	34	3	16	7	38		3		29	10				8								4	2	2		217
EventList_e64_s9.csv	L3	4	L3C0.1.2.2					6	6	32	4	16	5	34	3	16	7	38		3		35	6				6								4	2	2		217
EventList_e64_s9.csv	L3	4	L3C0.2.1.1					6	6	32	4	17	5	70	4	20	4	25		5					19										4	2	2		217
EventList_e64_s9.csv	L3	4	L3C0.2.1.2					6	6	32	4	17	5	70	4	20	4	25		5					19										4	2	2		217
EventList_e64_s9.csv	L3	4	L3C0.2.2.1					6	6	32	4	17	5	70	4	23	4	28		4					14										4	2	2		217
EventList_e64_s9.csv	L3	4	L3C0.2.2.2					6	6	32	4	17	5	70	4	23	4	28		4					14										4	2	2		217
EventList_e64_s9.csv	L4	5	L4C0.1.1.1.1	5	22	16	2	13	11	29	2	17	17	17	3	15	11	24		2					11										16				217
EventList_e64_s9.csv	L4	5	L4C0.1.1.1.2	5	22	16	2	13	11	29	2	17	17	17	3	15	11	24		2					11										16				217
EventList_e64_s9.csv	L4	5	L4C0.1.1.2.1	5	22	16	2	13	11	29	2	17	17	17	3	16	14	24		3					6										16				217
EventList_e64_s9.csv	L4	5	L4C0.1.1.2.2	5	22	16	2	13	11	29	2	17	17	17	3	16	14	24		3					6										16				217
EventList_e64_s9.csv	L4	5	L4C0.1.2.1.1	5	22	16	2	13	11	29	2	17	12	22	1	23	15	18		2					7										16				217
EventList_e64_s9.csv	L4	5	L4C0.1.2.1.2	5	22	16	2	13	11	29	2	17	12	22	1	23	15	18		2					7										16				217
EventList_e64_s9.csv	L4	5	L4C0.1.2.2.1	5	22	16	2	13	11	29	2	17	12	22	1	22	14	19		3					7										16				217
EventList_e64_s9.csv	L4	5	L4C0.1.2.2.2	5	22	16	2	13	11	29	2	17	12	22	1	22	14	19		3					7										16				217
EventList_e64_s9.csv	L4	5	L4C0.2.1.1.1	5	22	16	2	14	12	27	3	18	12	17	2	14	13	18		2					20										16				217
EventList_e64_s9.csv	L4	5	L4C0.2.1.1.2	5	22	16	2	14	12	27	3	18	12	17	2	14	13	18		2					20										16				217
EventList_e64_s9.csv	L4	5	L4C0.2.1.2.1	5	22	16	2	14	12	27	3	18	12	17	2	17	17	20		3					10										16				217
EventList_e64_s9.csv	L4	5	L4C0.2.1.2.2	5	22	16	2	14	12	27	3	18	12	17	2	17	17	20		3					10										16				217
EventList_e64_s9.csv	L4	5	L4C0.2.2.1.1	5	22	16	2	14	12	27	3	16	10	20	3	20	12	19		3					13										16				217
EventList_e64_s9.csv	L4	5	L4C0.2.2.1.2	5	22	16	2	14	12	27	3	16	10	20	3	20	12	19		3					13										16				217
EventList_e64_s9.csv	L4	5	L4C0.2.2.2.1	5	22	16	2	14	12	27	3	16	10	20	3	19	12	23		2					11										16				217
EventList_e64_s9.csv	L4	5	L4C0.2.2.2.2	5	22	16	2	14	12	27	3	16	10	20	3	19	12	23		2					11										16				217
EventList_e64_s9.csv	L5	5	L5C0.1.1.1.1			4	3	26	14	26	4	20	10	29	4	22	10	24		3					18										14		1		217
EventList_e64_s9.csv	L5	5	L5C0.1.1.1.2			4	3	26	14	26	4	20	10	29	4	22	10	24		3					18										14		1		217
EventList_e64_s9.csv	L5	5	L5C0.1.1.2.1			4	3	26	14	26	4	20	10	29	4	23	11	24		2					17										14		1		217
EventList_e64_s9.csv	L5	5	L5C0.1.1.2.2			4	3	26	14	26	4	20	10	29	4	23	11	24		2					17										14		1		217
EventList_e64_s9.csv	L5	4	L5C0.1.2.2							4	3	26	14	26	4	20	10	48		4		23	9				26								14		1		217
EventList_e64_s9.csv	L5	5	L5C0.1.2.1.1			4	3	26	14	26	4	20	10	48	4	21	10	18		3					6										14		1		217
EventList_e64_s9.csv	L5	5	L5C0.1.2.1.2			4	3	26	14	26	4	20	10	48	4	21	10	18		3					6										14		1		217
EventList_e64_s9.csv	L5	5	L5C0.2.1.1.1			4	3	22	11	33	4	16	12	22	3	24	13	29		3					18										14		1		217
EventList_e64_s9.csv	L5	5	L5C0.2.1.1.2			4	3	22	11	33	4	16	12	22	3	24	13	29		3					18										14		1		217
EventList_e64_s9.csv	L5	5	L5C0.2.1.2.1			4	3	22	11	33	4	16	12	22	3	20	15	20		4					28										14		1		217
EventList_e64_s9.csv	L5	5	L5C0.2.1.2.2			4	3	22	11	33	4	16	12	22	3	20	15	20		4					28										14		1		217
EventList_e64_s9.csv	L5	5	L5C0.2.2.1.1			4	3	22	11	33	4	20	12	31	4	19	11	29		2					12										14		1		217
EventList_e64_s9.csv	L5	5	L5C0.2.2.1.2			4	3	22	11	33	4	20	12	31	4	19	11	29		2					12										14		1		217
EventList_e64_s9.csv	L5	5	L5C0.2.2.2.1			4	3	22	11	33	4	20	12	31	4	25	9	32		2					5										14		1		217
EventList_e64_s9.csv	L5	5	L5C0.2.2.2.2			4	3	22	11	33	4	20	12	31	4	25	9	32		2					5										14		1		217
EventList_e64_s8.csv	L5	4	L5C0.1.1.1					8	9	27	4	19	5	26	3	31	9	30		3		39				4									2	1	5		217
EventList_e64_s8.csv	L5	4	L5C0.1.1.2					8	9	27	4	19	5	26	3	31	9	30		3		34	2				7								2	1	5		217
EventList_e64_s8.csv	L5	4	L5C0.1.2.1					8	9	27	4	19	5	26	3	36	7	32		2					39										2	1	5		217
EventList_e64_s8.csv	L5	4	L5C0.1.2.2					8	9	27	4	19	5	26	3	36	7	32		2					39										2	1	5		217
EventList_e64_s8.csv	L5	4	L5C0.2.1.1					8	9	27	4	19	5	30	2	28	6	27		3		39	2				8								2	1	5		217
EventList_e64_s8.csv	L5	4	L5C0.2.1.2					8	9	27	4	19	5	30	2	28	6	27		3		28	5				16								2	1	5		217
EventList_e64_s8.csv	L5	4	L5C0.2.2.1					8	9	27	4	19	5	30	2	30	3	27		4		35	3				11								2	1	5		217
EventList_e64_s8.csv	L5	4	L5C0.2.2.2					8	9	27	4	19	5	30	2	30	3	27		4		32	3				14								2	1	5		217
EventList_e64_s8.csv	L2	5	L2C0.1.1.1.1			15	3	24	2	28	1	25	2	31	4	23	3	31		3					22										12	2		1	217
EventList_e64_s8.csv	L2	5	L2C0.1.1.1.2			15	3	24	2	28	1	25	2	31	4	23	3	31		3					22										12	2		1	217
EventList_e64_s8.csv	L2	5	L2C0.1.1.2.1			15	3	24	2	28	1	25	2	31	4	22	3	32		2					23										12	2		1	217
EventList_e64_s8.csv	L2	5	L2C0.1.1.2.2			15	3	24	2	28	1	25	2	31	4	22	3	32		2					23										12	2		1	217
EventList_e64_s8.csv	L2	5	L2C0.1.2.1.1			15	3	24	2	28	1	26	2	31	4	38	2	34		3					4										12	2		1	217
EventList_e64_s8.csv	L2	5	L2C0.1.2.1.2			15	3	24	2	28	1	26	2	31	4	38	2	34		3					4										12	2		1	217
EventList_e64_s8.csv	L2	5	L2C0.2.1.1.1			15	3	21	4	28	5	20	3	26	4	29	4	29		3					23										12	2		1	217
EventList_e64_s8.csv	L2	5	L2C0.2.1.1.2			15	3	21	4	28	5	20	3	26	4	29	4	29		3					23										12	2		1	217
EventList_e64_s8.csv	L2	5	L2C0.2.1.2.1			15	3	21	4	28	5	20	3	26	4	29	3	37		2					17										12	2		1	217
EventList_e64_s8.csv	L2	5	L2C0.2.1.2.2			15	3	21	4	28	5	20	3	26	4	29	3	37		2					17										12	2		1	217
EventList_e64_s8.csv	L2	5	L2C0.2.2.1.1			15	3	21	4	28	5	20	2	29	3	23	3	31		3		23				4									12	2		1	217
EventList_e64_s8.csv	L2	5	L2C0.2.2.1.2			15	3	21	4	28	5	20	2	29	3	23	3	31		3		22				5									12	2		1	217
EventList_e64_s8.csv	L2	5	L2C0.2.2.2.1			15	3	21	4	28	5	20	2	29	3	27	2	34		2					22										12	2		1	217
EventList_e64_s8.csv	L2	5	L2C0.2.2.2.2			15	3	21	4	28	5	20	2	29	3	27	2	34		2					22										12	2		1	217
EventList_e64_s8.csv	L3	4	L3C0.1.1.1					11	4	33	2	20	4	33	3	20	8	41		2		24	3				9										8		217
EventList_e64_s8.csv	L3	4	L3C0.1.1.2					11	4	33	2	20	4	33	3	20	8	41		2		22	3				11										8		217
EventList_e64_s8.csv	L3	4	L3C0.1.2.1					11	4	33	2	20	4	33	3	24	7	29		3		23	2				19										8		217
EventList_e64_s8.csv	L3	4	L3C0.1.2.2					11	4	33	2	20	4	33	3	24	7	29		3		29	5				10										8		217
EventList_e64_s8.csv	L3	4	L3C0.2.1.1					11	4	33	2	22	7	36	2	28	6	26		2		26	3				9										8		217
EventList_e64_s8.csv	L3	4	L3C0.2.1.2					11	4	33	2	22	7	36	2	28	6	26		2		27	3				8										8		217
EventList_e64_s8.csv	L3	4	L3C0.2.2.1					11	4	33	2	22	7	36	2	25	6	30		2		23	3				11										8		217
EventList_e64_s8.csv	L3	4	L3C0.2.2.2					11	4	33	2	22	7	36	2	25	6	30		2		26	3				8										8		217
EventList_e64_s8.csv	L4	5	L4C0.1.1.1.1		11	28	1	29	4	22	2	22	3	22	2	28	3	27		2					11							1			4		5		217
EventList_e64_s8.csv	L4	5	L4C0.1.1.1.2		11	28	1	29	4	22	2	22	3	22	2	28	3	27		2					11							1			4		5		217
EventList_e64_s8.csv	L4	5	L4C0.1.1.2.1		11	28	1	29	4	22	2	22	3	22	2	21	5	25		1					19							1			4		5		217
EventList_e64_s8.csv	L4	5	L4C0.1.1.2.2		11	28	1	29	4	22	2	22	3	22	2	21	5	25		1					19							1			4		5		217
EventList_e64_s8.csv	L4	4	L4C0.1.2.1						11	28	1	29	4	22	2	22	3	38		2		26	3				26					1			4		5		217
EventList_e64_s8.csv	L4	4	L4C0.1.2.2						11	28	1	29	4	22	2	22	3	38		2		22	3	28				2				1			4		5		217
EventList_e64_s8.csv	L4	4	L4C0.2.1.1						11	28	1	30	3	34	2	19	3	34		3		27	3				19					1			4		5		217
EventList_e64_s8.csv	L4	4	L4C0.2.1.2						11	28	1	30	3	34	2	19	3	34		3		23	2				24					1			4		5		217
EventList_e64_s8.csv	L4	4	L4C0.2.2.1						11	28	1	30	3	34	2	15	6	27		3		27	3				27					1			4		5		217
EventList_e64_s8.csv	L4	4	L4C0.2.2.2						11	28	1	30	3	34	2	15	6	27		3		30	3				24					1			4		5		217
EventList_e64_s8.csv	L1	5	L1C0.1.1.1.1		4	29	1	19	5	28	2	17	4	31	1	24	4	28		2					18										15	1			217
EventList_e64_s8.csv	L1	5	L1C0.1.1.1.2		4	29	1	19	5	28	2	17	4	31	1	24	4	28		2					18										15	1			217
EventList_e64_s8.csv	L1	5	L1C0.1.1.2.1		4	29	1	19	5	28	2	17	4	31	1	25	1	29		2					19										15	1			217
EventList_e64_s8.csv	L1	5	L1C0.1.1.2.2		4	29	1	19	5	28	2	17	4	31	1	25	1	29		2					19										15	1			217
EventList_e64_s8.csv	L1	5	L1C0.1.2.1.1		4	29	1	19	5	28	2	18	6	25	3	19	3	29		3					23										15	1			217
EventList_e64_s8.csv	L1	5	L1C0.1.2.1.2		4	29	1	19	5	28	2	18	6	25	3	19	3	29		3					23										15	1			217
EventList_e64_s8.csv	L1	5	L1C0.1.2.2.1		4	29	1	19	5	28	2	18	6	25	3	16	5	33		2		19				2									15	1			217
EventList_e64_s8.csv	L1	5	L1C0.1.2.2.2		4	29	1	19	5	28	2	18	6	25	3	16	5	33		2					21										15	1			217
EventList_e64_s8.csv	L1	5	L1C0.2.1.1.1		4	29	1	23	3	24	2	18	7	25	2	22	5	30		2					20										15	1			217
EventList_e64_s8.csv	L1	5	L1C0.2.1.1.2		4	29	1	23	3	24	2	18	7	25	2	22	5	30		2					20										15	1			217
EventList_e64_s8.csv	L1	5	L1C0.2.1.2.1		4	29	1	23	3	24	2	18	7	25	2	21	7	24		1					26										15	1			217
EventList_e64_s8.csv	L1	5	L1C0.2.1.2.2		4	29	1	23	3	24	2	18	7	25	2	21	7	24		1					26										15	1			217
EventList_e64_s8.csv	L1	5	L1C0.2.2.1.1		4	29	1	23	3	24	2	19	5	24	2	22	5	29		2					23										15	1			217
EventList_e64_s8.csv	L1	5	L1C0.2.2.1.2		4	29	1	23	3	24	2	19	5	24	2	22	5	29		2					23										15	1			217
EventList_e64_s8.csv	L1	5	L1C0.2.2.2.1		4	29	1	23	3	24	2	19	5	24	2	25	6	27		2					21										15	1			217
EventList_e64_s8.csv	L1	5	L1C0.2.2.2.2		4	29	1	23	3	24	2	19	5	24	2	25	6	27		2					21										15	1			217
EventList_s6.csv	L1	3	L1C0.1.1										31	21	4	19	20	17		6		33	38	25				3				1			4	2			217
EventList_s6.csv	L1	4	L1C0.1.2.1						31	21	4	19	20	17	6	36	29	10		2					22							1			4	2			217
EventList_s6.csv	L1	4	L1C0.1.2.2						31	21	4	19	20	17	6	36	29	10		2					22							1			4	2			217
EventList_s6.csv	L1	4	L1C0.2.1.1						31	21	4	22	14	14	5	30	21	11		4					40							1			4	2			217
EventList_s6.csv	L1	4	L1C0.2.1.2						31	21	4	22	14	14	5	30	21	11		4		30				10						1			4	2			217
EventList_s6.csv	L1	4	L1C0.2.2.1						31	21	4	22	14	14	5	28	21	18		3					36							1			4	2			217
EventList_s6.csv	L1	4	L1C0.2.2.2						31	21	4	22	14	14	5	28	21	18		3		32				4						1			4	2			217
EventList_s6.csv	L2	4	L2C0.1.1.1							21	3	26	6	25	5	33	10	31		3		42	6				6							1	1	3	2		217
EventList_s6.csv	L2	4	L2C0.1.1.2							21	3	26	6	25	5	33	10	31		3		41	10				3							1	1	3	2		217
EventList_s6.csv	L2	4	L2C0.2.1.1							21	3	27	3	31	4	42	3	34		4		41				4								1	1	3	2		217
EventList_s6.csv	L2	4	L2C0.2.1.2							21	3	27	3	31	4	42	3	34		4					45									1	1	3	2		217
EventList_s6.csv	L2	4	L2C0.2.2.1							21	3	27	3	31	4	33	7	36		4		43				5								1	1	3	2		217
EventList_s6.csv	L2	4	L2C0.2.2.2							21	3	27	3	31	4	33	7	36		4		38				10								1	1	3	2		217
EventList_s6.csv	L3	3	L3C0.1.1									7	12	24	3	39	7	25		5		42	7				46								4	2	1		217
EventList_s6.csv	L3	4	L3C0.1.2.1					7	12	24	3	39	7	25	5	30	7	24		4					30										4	2	1		217
EventList_s6.csv	L3	4	L3C0.1.2.2					7	12	24	3	39	7	25	5	30	7	24		4					30										4	2	1		217
EventList_s6.csv	L3	4	L3C0.2.1.1					7	12	24	3	28	11	22	4	28	11	19		4					44										4	2	1		217
EventList_s6.csv	L3	4	L3C0.2.1.2					7	12	24	3	28	11	22	4	28	11	19		4		42				2									4	2	1		217
EventList_s6.csv	L3	4	L3C0.2.2.1					7	12	24	3	28	11	22	4	38	7	18		8		34				1									4	2	1		217
EventList_s6.csv	L3	4	L3C0.2.2.2					7	12	24	3	28	11	22	4	38	7	18		8					35										4	2	1		217
EventList_s6.csv	L4	4	L4C0.1.1.1					17	11	29	3	20	5	24	5	22	7	26		3		26	7				12								5	1	2		217
EventList_s6.csv	L4	4	L4C0.1.1.2					17	11	29	3	20	5	24	5	22	7	26		3		31	6				8								5	1	2		217
EventList_s6.csv	L4	4	L4C0.1.2.1					17	11	29	3	20	5	24	5	33	8	38		3					21										5	1	2		217
EventList_s6.csv	L4	4	L4C0.1.2.2					17	11	29	3	20	5	24	5	33	8	38		3					21										5	1	2		217
EventList_s6.csv	L4	4	L4C0.2.1.1					17	11	29	3	23	4	25	4	30	9	29		3					30										5	1	2		217
EventList_s6.csv	L4	4	L4C0.2.1.2					17	11	29	3	23	4	25	4	30	9	29		3					30										5	1	2		217
EventList_s6.csv	L4	4	L4C0.2.2.1					17	11	29	3	23	4	25	4	28	7	29		5		31				1									5	1	2		217
EventList_s6.csv	L4	4	L4C0.2.2.2					17	11	29	3	23	4	25	4	28	7	29		5					32										5	1	2		217
EventList_s6.csv	L5	4	L5C0.1.1.1					12	16	21	4	26	11	25	4	28	12	23		4					31										8				217
EventList_s6.csv	L5	4	L5C0.1.1.2					12	16	21	4	26	11	25	4	28	12	23		4					31										8				217
EventList_s6.csv	L5	4	L5C0.1.2.1					12	16	21	4	26	11	25	4	26	15	26		6					25										8				217
EventList_s6.csv	L5	4	L5C0.1.2.2					12	16	21	4	26	11	25	4	26	15	26		6					25										8				217
EventList_s6.csv	L5	4	L5C0.2.1.1					12	16	21	4	25	16	28	4	26	6	30		5					24										8				217
EventList_s6.csv	L5	4	L5C0.2.1.2					12	16	21	4	25	16	28	4	26	6	30		5					24										8				217
EventList_s6.csv	L5	4	L5C0.2.2.1					12	16	21	4	25	16	28	4	24	9	35		5					18										8				217
EventList_s6.csv	L5	4	L5C0.2.2.2					12	16	21	4	25	16	28	4	24	9	35		5					18										8				217
EventList_e64_s10.csv	L1	3	L1C0.1.1											14	1	24	5	37		2		36	3				95								8		3		217
EventList_e64_s10.csv	L1	4	L1C0.1.2.1							14	1	24	5	37	2	32	6	29		3		30	5				29								8		3		217
EventList_e64_s10.csv	L1	4	L1C0.1.2.2							14	1	24	5	37	2	32	6	29		3		27	7				30								8		3		217
EventList_e64_s10.csv	L1	5	L1C0.2.1.1.1			14	1	26	3	29	2	37	5	32	2	21	5	27		3					10										8		3		217
EventList_e64_s10.csv	L1	5	L1C0.2.1.1.2			14	1	26	3	29	2	37	5	32	2	21	5	27		3					10										8		3		217
EventList_e64_s10.csv	L1	5	L1C0.2.1.2.1			14	1	26	3	29	2	37	5	32	2	23	5	33		2					3										8		3		217
EventList_e64_s10.csv	L1	5	L1C0.2.1.2.2			14	1	26	3	29	2	37	5	32	2	23	5	33		2					3										8		3		217
EventList_e64_s10.csv	L1	5	L1C0.2.2.1.1			14	1	26	3	29	2	31	5	31	2	27	5	30		3					8										8		3		217
EventList_e64_s10.csv	L1	5	L1C0.2.2.1.2			14	1	26	3	29	2	31	5	31	2	27	5	30		3					8										8		3		217
EventList_e64_s10.csv	L1	5	L1C0.2.2.2.1			14	1	26	3	29	2	31	5	31	2	29	3	29		2					10										8		3		217
EventList_e64_s10.csv	L1	5	L1C0.2.2.2.2			14	1	26	3	29	2	31	5	31	2	29	3	29		2					10										8		3		217
EventList_e64_s10.csv	L2	4	L2C0.1.1.1						13	21	3	20	16	23	3	18	18	20		2		18	12				30					3					5		217
EventList_e64_s10.csv	L2	4	L2C0.1.1.2						13	21	3	20	16	23	3	18	18	20		2		18	16	22				4				3					5		217
EventList_e64_s10.csv	L2	4	L2C0.1.2.1						13	21	3	20	16	23	3	20	12	30		4		21	16				15					3					5		217
EventList_e64_s10.csv	L2	4	L2C0.1.2.2						13	21	3	20	16	23	3	20	12	30		4		21	18				13					3					5		217
EventList_e64_s10.csv	L2	4	L2C0.2.1.1						13	21	3	17	17	21	3	23	20	19		3		21	15				21					3					5		217
EventList_e64_s10.csv	L2	4	L2C0.2.1.2						13	21	3	17	17	21	3	23	20	19		3		22	15				20					3					5		217
EventList_e64_s10.csv	L2	4	L2C0.2.2.1						13	21	3	17	17	21	3	20	15	22		2		25	16	21				1				3					5		217
EventList_e64_s10.csv	L2	4	L2C0.2.2.2						13	21	3	17	17	21	3	20	15	22		2		21	19	18				5				3					5		217
EventList_e64_s10.csv	L3	3	L3C0.1.1										6	27	3	24	4	23	2			42	6	76				4				1	1		8		1		217
EventList_e64_s10.csv	L3	3	L3C0.1.2										6	27	3	24	4	23	2			29	21				78					1	1		8		1		217
EventList_e64_s10.csv	L3	5	L3C0.2.2.1.1		6	27	3	19	7	28	2	23	6	27	3	19	6	23		2					16							1	1		8		1		217
EventList_e64_s10.csv	L3	5	L3C0.2.2.1.2		6	27	3	19	7	28	2	23	6	27	3	19	6	23		2					16							1	1		8		1		217
EventList_e64_s10.csv	L3	5	L3C0.2.2.2.1		6	27	3	19	7	28	2	23	6	27	3	21	6	30		3					6							1	1		8		1		217
EventList_e64_s10.csv	L3	5	L3C0.2.2.2.2		6	27	3	19	7	28	2	23	6	27	3	21	6	30		3					6							1	1		8		1		217
EventList_e64_s10.csv	L3	5	L3C0.2.1.1.1		6	27	3	19	7	28	2	28	2	30	2	22	4	20		2					15							1	1		8		1		217
EventList_e64_s10.csv	L3	5	L3C0.2.1.1.2		6	27	3	19	7	28	2	28	2	30	2	22	4	20		2					15							1	1		8		1		217
EventList_e64_s10.csv	L3	5	L3C0.2.1.2.1		6	27	3	19	7	28	2	28	2	30	2	26	9	23		2					3							1	1		8		1		217
EventList_e64_s10.csv	L3	5	L3C0.2.1.2.2		6	27	3	19	7	28	2	28	2	30	2	26	9	23		2					3							1	1		8		1		217
EventList_e64_s10.csv	L4	5	L4C0.1.1.1.1			8	2	15	13	23	2	16	6	25	2	17	9	28		2		26	7				16										16		217
EventList_e64_s10.csv	L4	5	L4C0.1.1.1.2			8	2	15	13	23	2	16	6	25	2	17	9	28		2		25	5				19										16		217
EventList_e64_s10.csv	L4	5	L4C0.1.1.2.1			8	2	15	13	23	2	16	6	25	2	19	8	26		2		25	6				19										16		217
EventList_e64_s10.csv	L4	5	L4C0.1.1.2.2			8	2	15	13	23	2	16	6	25	2	19	8	26		2		20	8				22										16		217
EventList_e64_s10.csv	L4	5	L4C0.1.2.1.1			8	2	15	13	23	2	20	4	21	2	25	6	25		2		25	9				15										16		217
EventList_e64_s10.csv	L4	5	L4C0.1.2.1.2			8	2	15	13	23	2	20	4	21	2	25	6	25		2		19	6				24										16		217
EventList_e64_s10.csv	L4	5	L4C0.1.2.2.1			8	2	15	13	23	2	20	4	21	2	22	9	24		2		30	5				15										16		217
EventList_e64_s10.csv	L4	5	L4C0.1.2.2.2			8	2	15	13	23	2	20	4	21	2	22	9	24		2		20	6				24										16		217
EventList_e64_s10.csv	L4	5	L4C0.2.1.1.1			8	2	15	12	27	2	19	7	25	2	19	10	23		2		25	5				14										16		217
EventList_e64_s10.csv	L4	5	L4C0.2.1.1.2			8	2	15	12	27	2	19	7	25	2	19	10	23		2		21	5				18										16		217
EventList_e64_s10.csv	L4	5	L4C0.2.1.2.1			8	2	15	12	27	2	19	7	25	2	19	9	20		2		21	7				20										16		217
EventList_e64_s10.csv	L4	5	L4C0.2.1.2.2			8	2	15	12	27	2	19	7	25	2	19	9	20		2		19	8				21										16		217
EventList_e64_s10.csv	L4	5	L4C0.2.2.1.1			8	2	15	12	27	2	15	5	27	2	18	8	25		3		25	6				17										16		217
EventList_e64_s10.csv	L4	5	L4C0.2.2.1.2			8	2	15	12	27	2	15	5	27	2	18	8	25		3		19	8				21										16		217
EventList_e64_s10.csv	L4	5	L4C0.2.2.2.1			8	2	15	12	27	2	15	5	27	2	22	7	25		2		24	6				16										16		217
EventList_e64_s10.csv	L4	5	L4C0.2.2.2.2			8	2	15	12	27	2	15	5	27	2	22	7	25		2		20	6				20										16		217
EventList_e64_s10.csv	L5	4	L5C0.1.1.1					21	21	26	3	15	20	29	4	15	14	21		5		19				4									2	5	1		217
EventList_e64_s10.csv	L5	4	L5C0.1.1.2					21	21	26	3	15	20	29	4	15	14	21		5		21				2									2	5	1		217
EventList_e64_s10.csv	L5	4	L5C0.1.2.1					21	21	26	3	15	20	29	4	19	12	23		3					21										2	5	1		217
EventList_e64_s10.csv	L5	4	L5C0.1.2.2					21	21	26	3	15	20	29	4	19	12	23		3					21										2	5	1		217
EventList_e64_s10.csv	L5	4	L5C0.2.1.1					21	21	26	3	15	15	26	2	15	13	23		3		21	11				2								2	5	1		217
EventList_e64_s10.csv	L5	4	L5C0.2.1.2					21	21	26	3	15	15	26	2	15	13	23		3		22				12									2	5	1		217
EventList_e64_s10.csv	L5	4	L5C0.2.2.1					21	21	26	3	15	15	26	2	23	9	25		2		26				3									2	5	1		217
EventList_e64_s10.csv	L5	4	L5C0.2.2.2					21	21	26	3	15	15	26	2	23	9	25		2		24				5									2	5	1		217

## Sheet: Sup S3_C Data
													Legend
		Death in G1		Death in G2/S		Death in Mitosis		Total					D-= Ctrl, DMSO- PLK4 Ctrl
		Exp1	Exp2	Exp1	Exp2	Exp1	Exp2	Exp1	Exp2
	D-C+	5	3	26	42	6	6	37	51				D+= Dox, PLK4OE
	D+C+	2	0	56	67	3	6	61	73
													C= Carboplatin
													Exp= experiment

## Sheet: Sup S3_D Data
		S/G2 length
								Legend
		D-C-	D+C-	D-C+	D+C+			D- = Ctrl, DMSO- PLK4 Ctrl
		11.6667	12.3333	43	32.3333			D+ = Dox, PLK4OE
		12	9.33333	6.33333	39
		12.3333	10.3333	28.3333	18.3333			C= Carboplatin
		11.6667	11.3333	40.3333	48.3333
		15	10.6667	43.6667	43			Experiment 1
		35.6667	11	55.6667	32.3333			Experiment 2
		15	9.66667	49	49.6667
		13	9.66667	30.6667	38.6667
		9.66667	12	39	39
		9.66667	14.6667	40.6667	44.6667
		13	12.3333	35.6667	46
		13.6667	12	32.3333
		17	10.3333	51.3333	49.6667
		13	10.6667	47	25
		17	15.3333	32.6667	49
		2.33333	12.3333	37.3333	47.3333
		10	11	38	36.6667
		9.66667	12	43.3333	45
		11.6667	10	27.3333	37.3333
		13.6667	10.6667	33
		12.6667	12.3333	36.6667
		11.3333	11.6667	39
		16.6667	12.6667	42.3333
		10.3333	13.6667	31
		9.33333	13	42.3333
		10.6667	13.3333
		19.3333	11.3333	13.3333
		14.3333	11	45.3333
			12.3333	45.3333
		11.6667	14	51.6667
		11		42
		15.3333	14	29.6667
		12	10.6667	42.6667
		10	13	55.6667
		11.6667	12.6667	39.6667
		10	9	44
		10.6667	11.6667	38.6667
		10	12	43.3333
		13	13	40
		10.6667	16.3333	53
		12.6667	13.6667	56
		11.6667	11	45.6667
		12.6667	9	55.3333
		14	10	44
		13.6667	10.6667	47.6667
		12.3333	12.3333	51.6667
		12	14.3333	55.6667
		12.3333	8.66667	48
		10.3333	12.3333	36
		11	10.3333	41.6667
		11	11.6667	34.3333
		16.3333	12	37.3333
		12.6667	11
		11	10
		10.3333	10.6667
		11	13
		11	25
		11.6667	13.3333
		12.6667	13
			13.3333
			14.6667

## Sheet: Sup S3_E Data
	G1 length					Legend
						D-= Ctrl, DMSO- PLK4 Ctrl
	D-C-	D+C-	D-C+	D+C+		D+= Dox, PLK4OE
	8	6.33333	6	8		C= Carboplatin
	7	7.33333	8.66667	8
	6	8.66667	6	10.6667		Exp= experiment
	7	9	6.33333	6.66667
	6.66667	13	6	6
	6.66667	9.33333	7	8		Experiment 1
	7	6.66667	7.66667	8.33333		Experiment 2
	8.33333	7.66667	9.33333	7
	9.33333	8.66667	8	6.66667
	8.66667	8.33333	5	5.33333
	6.33333	5.66667	5.33333	6
	5	5.33333	5.33333	8
	4.33333	6	8	8
	4.66667	5.33333	6	8
	6.66667	7	5.66667	9
	10	6.66667	6	6
	13.3333	5.66667	9	6
	10	5.33333	8	8.66667
	6.33333	7	9	8.66667
	5.33333	6	8	10.3333
	8	4.66667	6.33333	9.66667
	8	6.33333	7.33333	5.66667
	5	4.66667	8	7
	7.66667	6.33333	6.66667	7
	8.66667	6	6	8.66667
	6	6.33333	6.33333	7.66667
	6.66667	5.33333	5.33333	7
	9.33333	6.33333	6	7
		4.66667	7	7
	6.33333	7	7	6.66667
	6.66667		7	8.66667
	7	8.66667	7.66667	7.66667
	7	6.66667	9.33333	9
	9.33333	5.66667	8.33333	8
	7.66667	8	11.3333	9.66667
	4.66667	6.33333	7.66667	9.66667
	5	5	7.66667	11.6667
	5.66667	5	7	13.3333
	4.33333	5	7	10
	8.33333	5	8.66667	5
	6.66667	6.33333	6.66667	5.66667
	7	7.66667	6.33333	6.66667
	6.33333	8	6.66667	8.66667
	5	7	6.33333	8
	5.66667	6.66667	7	9
	4.33333	7.33333	7.33333	6.66667
	4.33333	9.66667	6.66667	6.66667
	4.66667	10	5.33333	5
	6.33333	6.33333	5.66667	7.33333
	7.66667	6.33333	6.66667	6.33333
	5.33333	6	7.33333	7.66667
	6.33333	10	6.66667	10.3333
	6.66667	8	7.33333	8.33333
	7.33333	8.66667	8.66667	8.66667
	7	5.33333	9.33333	7.33333
	8	5.66667	6.66667	7
	8.66667	4.33333	9.33333	8.33333
	6.33333	4.66667	9	7.33333
	6.33333	8.66667	7	8.66667
		7.33333	5.66667	8
			5.33333	7.66667
			10	5
			6.33333	6.66667
			6.33333	7.33333
			5	9.33333
			7.33333	7.66667
			6	9.33333
			6.66667	7.66667
			7.66667	7.33333
			6	8
			9	7.66667
			8.66667	5
			9.66667	6.66667
			11	10.3333
			9.33333	8
			9	5.33333
			6	7
			8.66667	6
			6.66667	8.66667
			9.66667	11
			9	9.66667
			7	7.66667
			11.3333	10.6667
			6.66667	8
			6.66667	11.3333
			8.66667	9.33333
			5.66667	8.66667
			6.33333	8
			7
			11	7.66667
			7.33333	7.66667
				4.66667
			9	5
			6.66667	7.66667
			8	10
			7.66667	8
			7.33333	10
			7.66667	9.33333
			6.33333	9.33333
			8.33333	6
			6.66667	9
			7.33333	7
			4.66667	7.66667
			8.66667	5.33333
			6	6
			6	7.33333
			8.66667	6.33333
			8	7.66667
			8.66667	8.33333
			11	5.66667
			6	9.33333
			6.33333	7
			10	7
			4.66667	7.33333
			7.66667	8
			7.33333	6
			7	7
			7.33333	7.66667
			8.33333	7.66667
			6.33333	10.6667
			5.33333	7
			8.66667	8
			8.33333	5
			6.66667	5
			7.66667	7.66667
			5.66667	7.33333
			7	9
			7.66667	7
			7.33333	11.3333
			10	10.6667
			9.66667	7.66667
			7	7
			8.33333	8.66667
			7.33333	6.33333
			7.33333	6.66667
			5.33333	7
			4.33333	14.3333
			6.66667	8.33333
			7	9.33333
			7.33333	7.33333
			5.66667	7.66667
			6.33333	6.33333
			9	6.66667
			7.66667	9.33333
			10	9
			7.33333	7.66667
			7.33333	6.66667
			7	8.66667
			11.6667	10.6667
			7.33333	7
			6.33333	9.33333
			5	6.33333
			5	7.33333
			5.33333	7.33333
			6	6
			5.66667	6.33333
			5.33333	6.66667
			8	8
			8	8
			6.66667	8.33333
			9	8.66667
			5.33333	9.33333
			7.33333	6
			7.66667	7.33333
			8	7.33333
			5	10.6667
			5	6.66667
			9	9.33333
			7	9
			7.66667	7.66667
			6	6
			6.66667	6.66667
			5.66667	7.66667
			4.66667	8
			5.33333	8
			8	8.33333
			7.33333	8.33333
			7.33333	5.66667
			7	8
			10.3333	10.3333
			9.66667	10.3333
			6.66667	5.33333
			7	8
			7.33333	9.33333
			7	8.66667
			7.33333	6
			8.33333	7.66667
			6	7.33333
			4.66667	6
			8	5.66667
			9	6.33333
			18	6
			6.66667	7
			5.33333	5.33333
			6	6
			8	6.33333
			6.66667	8
			6.66667	7.33333
			6.33333	8
			6.33333	7.33333
			6	6.66667
			6.66667	8
			7.66667	9.66667
			7.33333	8.33333
			7	7
			7.33333	8
			6.66667	7.33333
			6.66667	6.33333
			7	6.33333
			7	7.33333
			6	7
			5.66667	6.66667
			7	6.66667
			6.33333	8
			5.66667	8
			8.66667
			8.66667
			7
			7.66667
			8.66667
			8.66667
			8
			7
			7.33333
			8
			7.33333
			9.66667
			3.66667
			8.33333
			8.33333
			6
			6.66667
			9.66667
			6.33333
			6
			7
			5.66667
			6.33333
			9.66667
			10.3333
			6.33333
			6.66667
			5.66667
			7
			7.66667
			7.33333
			9.66667
			10.6667
			8
			8
			6.66667
			7.33333
			11.6667
			11.6667
			7.33333
			7.66667
			4.66667
			5.66667
			5.66667
			3.66667
			9.33333
			8.66667

## Sheet: Sup S3_F
G1 length in hours
						Legend
D- Carbo+ Lives	D- Carbo+Dies	D+ Carbo+ Lives	D+ Carbo+ Dies			D-= Ctrl, DMSO- PLK4 Ctrl
6	6	10.6667	8
7.33333	8.66667	6	8			D+= Dox, PLK4OE
9	7	8	6.66667
5	8	8.33333	7			Carbo= Carboplatin
8.66667	5.66667	8	6.66667
6	6	6	5.33333			Experiment 1
6	7	6	6			Experiment 2
6.33333	7	8.66667	8
6	6.66667	8.66667	9
7.66667	7.33333	7.66667	8.66667
9.33333	8.66667	7	10.3333
8	9.33333	9	9.66667
5	5.33333	5	5.66667
5.33333	9	6.66667	7
8	8.66667	7.33333	7
9	11.3333	6.33333	7
8	6.66667	7.33333	6.66667
6.66667	6.66667	8.33333	7.66667
6	8.66667	7.33333	8
7	6.33333	8	9.66667
7	7	7.66667	9.66667
7.66667	5.33333	7.33333	11.6667
9.33333	8	8.66667	5.66667
8.33333	7	7	6.66667
11.3333	6.66667	6.66667	8.66667
8.66667	9.33333	13.3333	8
6.33333		8	9
7.33333	7.66667	7.66667	5
6.66667	6.66667	11	7.66667
5.33333	7.33333	8	10.3333
5.66667	6		8.33333
9	6	5.33333	8.66667
7	5.33333	9.33333	8.66667
5.66667	10	8	5
10	7.33333	10	6.66667
6.33333	9	9.33333	7.33333
6.33333	7	9.33333	9.33333
7.33333	11.6667	6	7.66667
6	5.33333	9	9.33333
6.66667	8	7	7.66667
7.66667	8	7.66667	5
6	5.33333	6	6.66667
9.66667	5	7.33333	10.3333
11	5	6.33333	8
9.33333	9	7	5.33333
9	7	7	7
6.66667	7.66667	7.33333	6
9.66667	6	8	8.66667
9	5.33333	7	9.66667
7	8	7.66667	7.66667
5.66667	7.33333	7.66667	10.6667
6	7	7	8
6.33333	9.66667	8	9.33333
7.33333	6	5	8.66667
6.33333	18	5
5.33333	6	7.66667	7.66667
7.66667	8	7.33333	7.66667
7.66667	7	7	4.66667
6.66667	7.33333	6.66667	5
6.33333	9.66667	7	7.66667
7	3.66667	9.33333	10
6.66667	9.66667	9	7.66667
6.66667	10.3333	7	8.33333
11	8	7.33333	5.66667
7.33333	8	6	9.33333
	5.66667	6.33333	10.6667
7.33333	5.66667	6.66667	11.3333
7.66667	7	8	10.6667
9	7	8.33333	7.66667
6.66667	7.33333	8.66667	7
6.33333	11.6667	7.33333	8.66667
8.33333		9.33333	14.3333
8.66667		7.66667	8.33333
8.66667		6	7.33333
10		6.66667	6.33333
4.66667		8.33333	6.66667
7.66667		8.33333	7.66667
7.33333		10.3333	6.66667
7		8	8.66667
8.33333		6	10.6667
6.33333		7.33333	9.33333
8.66667		6	6.33333
8.33333		5.66667	7.33333
6.66667		6.33333	8
7.66667		6	6
5.66667		7	7.33333
7		7.33333	10.6667
7.66667		6.66667	6.66667
7.33333		8.33333	9
9.66667		7	7.66667
7		8	5.66667
8.33333		7.33333	8
7.33333		6.33333	10.3333
5.33333		6.33333	5.33333
4.33333		7.33333	9.33333
6.66667		7	8.66667
7		6.66667	7.66667
7.33333		6.66667	5.33333
5.66667		8	6
6.33333		8	6.33333
7.66667		9	8
10		8	7.33333
7.33333		8	8
7.33333			9.66667
6.33333			6
5
5
6
5.66667
5.33333
6.66667
9
7.33333
7.66667
8
6.66667
7.33333
6.66667
7
7
7.33333
8.33333
9
6.66667
5.33333
6.66667
6.66667
6.33333
6
6.66667
7.33333
6.66667
6.66667
7
7
6
5.66667
8.66667
7
7.66667
8.66667
8.66667
8
8
7.33333
8.33333
8.33333
6
6.66667
9.66667
6.33333
6
7
5.66667
6.33333
6.33333
6.66667
7
7.33333
9.66667
10.6667
6.66667
11.6667
7.33333
7.66667
5.66667
3.66667
9.33333
8.66667
7.33333
7.66667
4.66667
8.66667
8
11
6
6.33333
4.66667
8
6.33333
7.33333
6.33333
5.66667
8.66667
5.66667
7.66667
4.66667

## Sheet: Sup S3_H Data
			24h		24h		48h		48h		72h		72h			Legend
	p-CHK1		D-C-	D-C+	D+C-	D+C+	D-C-	D-C+	D+C-	D+C+	D-C-	D-C+	D+C-	D+C+		D- = Ctrl, DMSO- PLK4 Ctrl
		Exp1	0.0927378	1	0.157761	0.75146	0.10786	1.16374	0.194503	0.95841	0.062969	0.569345	0.101671	0.541846
		Exp2	0.0707751	1	0.142279	1.17213	0.095537	0.851732	0.17661	1.19225	0.017634	0.36224	0	0.742287		D+ = Dox, PLK4OE
																C= Carboplatin
	p-p53		D-C-	D-C+	D+C-	D+C+	D-C-	D-C+	D+C-	D+C+	D-C-	D-C+	D+C-	D+C+		Exp= experiment
		Exp1	0.0493559	1	0.0357643	0.820121	0.044156	0.924108	0.0473019	0.990004	0.0377648	0.621609	0.0301517	0.795513
		Exp2	0.0190577	1	0.0440949	1.0581	0.047123	0.877678	0.0565096	0.823534	0.031733	1.0787	0.0151254	0.735418

## Sheet: Sup S3_J Left g-H2ax Data
All data
	Start D-C-			Start D+C-			24h D-C-			24h D+C-			24h D-C+			24h D+C+			48h D-C-			48h D+C-			48h D-C+			48h D+C+
	1.24739	0.0832613	0.688852	1.48311	0.0671228	0.779909	1.15042	0.378885	0.459316	0.893548	0.225542	0.0982783	1.86838	0.132483	0.111275	2.43273	0.251359	0.153337	0.977297	0.0710265	0.167868	2.07466	0.0380738	0.308886	6.89992	0.063431	0.318839	15.3311	0.115036	0.119263
	1.33279	0.400186	0.649655	0.753722	0.336135	0.651528	0.914788	0.462398	1.08372	1.07986	0.151854	0.0870117	0.751241	0.36574	0.538778	2.58245	0.083742	0.359593	0.773053	0.549463	0.100266	0.775245	0.0441235	0.732095	5.87698	0.090068	2.12378	4.26656	0.363175	0.577079
	1.22942	0.469016	0.685075	1.00771	0.389463	0.82348	0.811529	0.61586	0.733843	0.995118	1.02109	0.115965	0.788344	2.96116	0.397934	3.17362	0.143596	0.166628	0.860863	0.510146	0.224384	0.705322	0.31464	0.859043	4.11318	0.449682	0.730398	3.15172	0.168503	0.241368		Legend
	0.903709	0.399346	0.74223	1.04443	0.528841	0.835907	1.55824	0.501866	0.698699	1.0346	0.74708	0.109673	2.07429	0.863645	0.604761	2.50915	0.0680231	0.21804	0.573801	0.51194	0.517	1.57973	0.0525513	0.511083	9.33701	0.0819977	1.17989	4.62768	0.101296	1.63386		D-= Ctrl, DMSO- PLK4 Ctrl
	0.985119	0.411317	0.614138	0.880401	0.400574	1.0381	1.08061	0.490144	0.73529	0.927365	0.80926	0.177652	2.00652	0.848532	2.23681	4.52807	0.0762984	0.455774	1.21719	0.538747	0.704533	2.02736	0.364932	0.588425	6.88364	0.110574	1.31418	4.0354	0.316369	2.35588
	1.07335	0.488512	0.593565	0.881777	0.524974	0.857209	1.22294	0.843384	0.537333	0.601688	0.719109	0.16206	0.707258	0.764371	1.48864	2.67327	0.0719891	0.383371	0.639595	0.476192	0.721653	0.748593	0.469315	0.585762	3.23452	0.163772	1.66688	8.74676	0.890104	0.827094		D+= Dox, PLK4OE
	0.927396	0.452974	0.766719	1.30601	0.741866	0.907073	1.32032	0.717393	0.593098	1.8836	0.718056	0.257376	4.1551	0.72858	1.76394	2.80736	0.325132	0.457873	0.995696	0.534512	0.758987	1.29787	0.473418	1.02381	3.74805	0.141013	0.891091	8.03417	0.768126	0.947172
	1.26553	0.516418	0.615069	1.11522	0.498144	0.86962	1.05054	0.613477	0.611064	1.51447	0.832684	0.451462	0.708085	1.35027	2.78363	3.93023	0.816388	0.380593	0.677973	0.474798	0.663703	1.23658	0.464246	0.995774	6.13097	0.180007	1.57417	4.69857	1.14722	1.03947		C= Carboplatin
	0.819522	0.810012	0.633346	1.21172	0.388337	0.998936	0.795115	0.955329	0.580768	0.566062	0.601581	0.601689	1.0838	0.787936	1.21331	2.24369	1.21174	0.498056	0.678455	0.539871	0.842168	1.40659	0.332062	0.730755	6.26437	3.82231	3.14325	7.19848	1.97785	0.969958
	1.40929	0.485312	0.790218	1.16201	0.616261	1.10343	1.0862	0.910505	0.809471	0.861151	0.848903	0.629344	1.09811	1.37986	1.0516	2.41439	1.11636	0.568595	1.13302	0.603026	0.794865	0.838971	0.559899	0.629316	5.22346	1.96642	1.7519	3.68914	2.37825	1.75481		For each data set- 3 experiments
	1.1571	0.459788	0.956628	1.81248	0.448001	0.86799	0.700796	0.703471	0.658396	0.548318	0.881751	0.599817	0.719791	0.872721	1.3761	0.626415	1.89268	0.582677	0.59032	0.606936	0.681035	1.22643	0.567172	0.642151	5.7685	1.52866	2.63901	4.97624	1.57615	1.13846
	1.16568	0.632572	0.831399	1.15655	0.473752	0.791276	1.17424	0.643013	0.633045	0.818462	1.01365	0.715994	1.96324	0.962036	1.06713	0.649472	0.624816	0.631173	1.04337	0.572762	0.731785	0.791816	0.681876	0.741961	5.60755	1.50036	2.31975	6.91836	1.61956	1.20083
	0.706868	0.716115	0.667676	1.39232	0.729589	0.84495	0.714769	1.31866	1.10149	0.877785	0.797172	0.634371	2.65211	0.810112	2.65808	3.85374	0.514676	0.481644	0.796106	0.602476	0.783165	0.846466	0.557695	0.65357	6.37028	5.1918	2.46032	5.81986	1.37212	1.1066
	0.604184	0.513209	0.692244	0.944398	1.01481	0.948267	0.79585	0.712059	0.621486	0.852919	0.712699	0.566506	2.38632	2.56841	1.05513	1.1638	0.926839	0.738099	0.524734	0.563673	0.706972	0.771291	0.583875	0.691871	6.29833	2.55888	3.73309	16.4114	2.80253	1.61299
	0.631628	0.529237	0.590127	1.61659	0.565723	0.888187	0.635058	0.705049	0.619478	0.639889	0.921943	0.675308	0.860188	0.754422	0.883118	1.98038	0.674164	0.534151	0.530059	0.524711	0.730651	0.826969	0.476367	0.584686	7.48871	1.69602	3.27392	7.4617	1.67014	1.00763
	0.908353	0.708951	0.842177	2.13679	0.617547	0.807038	1.05009	0.768279	0.773594	0.71764	0.674811	0.678382	1.73682	1.19993	0.871708	3.66444	0.57894	0.943127	0.917618	0.613305	0.64625	1.43285	0.582301	0.70438	7.38307	3.982	2.71917	5.1022	0.913365	1.21918
	0.714898	0.594824	0.897452	1.75377	0.606009	0.89148	0.806991	0.652721	0.70854	0.60718	0.613104	0.754903	4.80084	1.36107	0.912916	2.3213	1.47739	0.569578	0.949261	0.509809	0.735805	0.706766	0.697082	0.756072	6.80189	2.98008	2.90274	5.09672	1.6176	1.13313
	1.55835	0.473211	0.63865	1.31155	0.533175	1.3452	1.06822	0.772844	0.532472	0.639726	0.799554	0.700769	0.962196	0.799671	1.25021	2.4423	1.03606	0.562634	0.98796	0.557012	0.742858	0.999903	0.523276	0.75173	1.45352	5.40953	2.06147	6.37682	1.71286	1.09696
	0.58906	0.748856	0.746966	0.870046	0.751351	0.707064	1.14783	1.20464	0.659094	1.06006	0.872012	0.730064	0.985447	1.68298	1.01331	3.48666	0.784758	0.618846	0.912349	0.462304	0.960666	1.60131	0.869752	0.788765	5.99273	1.46215	1.81919	5.81387	2.89698	1.92437
	0.758084	0.592392	0.674999	1.32015	0.662864	0.851954	1.20694	0.528112	0.733445	0.795226	0.966901	0.546662	2.7318	1.11955	0.796263	3.36994	1.8309	0.585421	0.913363	0.897974	0.816918	0.67107	0.673744	0.685926	1.2357	3.97563	1.74976	6.53043	0.994326	1.57534
	1.29051	0.696164	0.620478	1.60493	0.620711	1.13178	0.84182	0.559354	0.58041	0.870357	0.741595	0.751318	2.47765	0.735635	2.38715	3.26773	1.01027	0.671121	0.896974	0.525803	0.89592	0.750546	0.657531	0.714516	3.89995	1.63822	2.57738	6.26758	3.50397	2.15058
	1.06131	0.571669	0.641951	0.755983	0.50852	0.818595	0.597829	0.697158	0.848969	0.835654	0.977509	0.739037	1.8966	1.46967	1.67413	3.38598	2.05839	1.34936	0.559697	0.529858	0.865421	2.42226	0.598666	0.664025	3.98806	3.4821	2.09457	6.02177	1.53502	1.0216
	0.930853	0.536248	0.653638	1.33783	0.58647	0.897677	1.23224	0.551771	0.527323	0.792239	0.714795	0.693615	2.6775	0.828116	0.918332	3.58154	1.19857	1.32035	0.794673	0.547202	0.796645	0.678681	0.567432	1.04208	6.06659	1.22151	2.73122	5.42603	3.84496	2.91293
	0.602321	0.561256	0.769484	1.16531	0.620661	1.07236	0.541856	0.736369	0.942311	0.775046	0.982296	0.685139	0.92661	1.65471	1.37295	3.59434	1.2478	0.683478	0.748062	0.644242	0.672216	0.499386	0.601009	0.780507	5.78068	3.31036	2.86742	4.61284	3.46705	1.19683
	0.698603	0.565083	0.761438	0.777579	0.684013	1.00654	0.916763	0.670536	0.591778	0.890094	0.73316	0.730901	2.85967	2.97934	1.47352	2.82981	1.0064	0.660582	0.934953	0.548144	0.72625	1.26442	0.565118	0.798653	3.76409	1.42024	3.13533	8.83551	1.68574	1.90722
	4.83402	0.664395	0.793235	0.927386	0.745725	0.795682	1.14091	0.608538	0.63148	0.96412	1.22753	0.725246	2.25377	1.10858	0.792097	0.822267	1.02727	0.657111	0.588516	0.56215	0.877892	0.705928	0.626932	0.97583	4.23272	4.33774	2.59343	7.95537	2.53272	1.82649
	0.986275	0.60455	0.714046	1.27268	0.614352	0.82229	1.14621	1.0935	0.645369	0.687397	0.933568	0.753418	1.1553	0.863068	1.50119	3.50262	1.1016	0.642168	0.524657	0.580574	0.665965	0.859272	0.618632	0.788852	5.32675	1.20916	2.12318	5.53339	3.04039	1.3073
	1.57754	0.853976	0.685455	1.39126	0.539284	1.41755	0.635452	0.669279	0.831586	0.701818	0.955578	0.653771	1.27492	1.04903	1.10117	4.58233	0.626355	0.62952	0.571327	0.780886	0.755221	0.824709	0.647396	0.731319	6.09103	1.40877	3.71722	6.79321	0.996332	1.92624
	1.24388	0.666051	0.648989	1.98797	0.662178	0.741389	0.905205	0.672446	0.788127	1.7243	0.707751	0.788901	3.02685	0.805789	1.3589	1.08999	0.794222	0.851583	0.736356	0.602624	0.68937	1.44398	0.581978	0.718089	4.84025	1.69669	2.75356	9.39463	1.47761	1.55163
	0.551096	0.572994	0.666034	0.897023	0.677414	0.850734	0.702713	0.624888	0.6679	0.691602	0.859478	0.690729	2.84736	0.954027	1.20193	3.25614	1.84549	0.606756	0.503718	0.529835	0.930568	0.730425	0.654513	0.692996	1.98125	2.73112	2.80117	11.2165	3.60706	1.36926
	1.31611	0.678519	0.633957	0.91514	0.819824	0.914103	0.887853	0.637489	0.563936	0.702318	0.67287	0.672299	2.86054	1.16163	0.887623	0.757487	1.00833	0.983466	0.50211	0.617622	0.691927	1.08552	0.584308	0.876123	3.58489	2.68243	2.87335	8.68802	1.82175	2.08812
	0.986417	0.779722	0.669621	1.62671	0.704182	0.756462	1.1883	0.722804	0.661026	1.06958	0.764149	0.73377	2.35159	0.779305	1.31808	3.65601	2.59337	0.671721	0.536443	0.708764	0.762886	0.977541	0.576808	0.79781	6.28967	1.62637	2.48865	6.86688	1.47394	2.33769
	2.03487	0.628785	0.888081	1.00964	0.879704	0.957282	0.921625	0.584683	0.60608	1.25068	1.00516	0.636124	1.78824	1.81757	1.45734	1.98133	0.878828	0.867231	0.672253	0.611552	0.844653	0.796701	0.637821	0.685831	6.10617	2.82297	4.43471	9.46512	3.60505	2.7306
	0.681318	0.63009	0.768219	1.55976	0.550932	0.991736	0.810495	0.723214	0.653502	1.1343	0.888734	1.54152	2.48263	1.24229	0.908223	3.08887	1.92543	0.995458	0.594551	0.577572	0.679878	0.876816	0.829905	0.82357	3.54636	1.53151	3.41016	9.62177	1.191	1.80251
	1.23263	0.629612	0.813688	1.51249	1.01467	0.873747	0.93799	1.00923	0.610896	1.26899	0.679267	0.615925	2.641	1.99746	2.93838	2.78251	4.3555	0.960909	0.67681	0.535859	0.730879	1.19399	0.962802	0.734623	5.39963	1.27124	3.04756	4.79211	1.97198	2.53607
	0.633583	0.672212	0.687377	1.32765	0.557447	1.15431	1.15984	0.596673	0.713921	1.41989	0.965045	1.19708	2.52202	0.843391	1.45597	3.60996	1.8466	0.6555	0.828095	0.644014	0.755687	0.931353	0.947955	1.23622	5.77693	4.66962	2.4487	10.8811	3.27304	1.70742
	0.830193	0.614293	0.692585	1.59041	0.587649	1.11512	0.666438	0.583115	0.752127	2.15009	0.997272	0.804098	2.41073	2.58021	1.24852	1.09415	1.24114	0.639794	0.688481	0.510795	0.719402	1.2438	0.630859	0.975342	3.4482	1.25168	2.85986	12.0498	2.87887	2.54525
	0.652083	0.733502	0.777646	1.87038	0.634355	0.953125	0.599075	0.717032	0.965402	0.777698	0.844028	0.967139	1.65632	1.51268	2.7758	2.86678	1.49285	0.796793	0.869024	0.718075	0.671486	0.763345	0.652655	0.875192	7.15284	2.71585	3.39472	5.81645	2.12435	2.86524
	1.94206	0.584377	0.860276	1.66273	0.648369	0.93604	0.826888	0.945167	0.717944	0.698025	0.743444	0.654517	0.741592	1.9671	0.823013	2.29737	1.75294	0.839824	0.584917	0.715454	0.73117	0.673248	0.529948	0.751009	2.35322	2.96011	3.90706	11.2	1.1253	2.54574
	0.896795	0.613255	0.867946	1.09607	0.92673	1.19922	0.929831	0.861491	0.735753	1.40562	0.856002	0.659272	0.795651	0.864884	2.23936	3.59554	0.972381	1.23785	0.584993	0.575847	0.67025	0.84773	0.640357	0.746247	5.62442	4.41223	4.54929	10.0837	1.60759	1.03681
	0.672018	0.68008	0.741654	0.90839	0.630924	1.10559	0.993002	0.845818	0.669352	1.48638	0.908874	0.932794	1.46608	3.43833	2.52934	3.6087	1.91779	0.597166	0.80351	0.632822	0.755737	1.61494	0.867124	0.739969	4.34955	2.10453	1.83881	4.71343	4.70638	2.22579
	0.572173	0.804575	0.712288	1.63612	0.575512	0.912245	0.58397	0.761387	0.725737	0.731164	0.802898	0.642772	2.58551	3.1051	1.01263	2.28191	2.12406	0.945325	0.686648	0.545835	0.808278	1.12317	0.573906	0.922299	5.27492	4.17815	2.25569	7.9505	2.93116	2.03925
	0.828294	0.745839	0.781104	1.45093	0.700003	0.910894	0.908225	0.870245	0.868829	0.677066	0.885786	0.683827	0.724063	1.45862	0.867522	3.1058	1.73396	0.642082	0.952638	0.732266	0.672774	0.876572	0.591177	0.844915	6.249	2.36848	3.42222	10.5797	1.27771	2.16852
	0.741962	0.612409	0.745648	3.18975	0.629901	1.05877	1.28271	0.642235	0.55492	0.64152	0.716771	0.806028	2.45036	1.03786	1.80197	2.43415	1.96782	1.08096	0.872794	0.736477	0.675392	0.731561	0.717221	0.763784	5.00994	1.266	4.02911	11.6035	1.34634	1.1831
	0.842009	0.65882	0.723121	1.16318	0.922121	0.954215	1.2166	0.747694	0.674814	0.664092	0.81579	0.767972	2.91501	0.971623	1.02588	2.17065	1.79731	0.785763	0.62242	0.931935	0.710596	0.750694	0.736447	0.786525	7.50106	4.45477	3.45003	3.94652	1.91189	2.70244
	0.734428	0.701261	0.78236	0.938331	0.590271	0.849125	0.822	0.683812	0.715892	1.13261	0.78597	0.662213	0.866235	0.954073	0.969521	2.99973	2.20562	0.514476	0.613505	0.522082	0.820514	1.09889	0.630515	0.778872	6.23447	3.65708	2.9862	6.20762	2.90252	2.28818
	0.74842	0.827969	0.87098	1.41707	0.702972	1.00726	1.04147	1.02365	0.83255	1.06073	1.04651	0.677268	2.70854	1.9309	0.963449	1.66063	1.84005	0.645363	0.870685	0.793003	1.17639	1.12999	0.692321	0.762623	5.78053	5.00307	4.33611	8.05154	1.75296	1.67093
	0.939346	0.895177	0.642869	1.40958	0.61212	1.04058	1.4063	0.715926	0.732878	0.628872	1.41	0.725418	1.1417	2.45245	2.23495	7.72186	2.17905	0.578164	0.471163	0.511525	0.666586	1.44629	0.637238	0.771706	4.57418	1.27556	2.92663	10.5906	3.85092	2.63323
	1.835	0.818007	0.717805	0.814695	0.800797	1.09684	0.808364	1.12093	0.759473	0.682573	0.857265	0.723584	0.789518	1.08711	2.13515	1.91793	1.64745	0.622872	0.845021	0.523352	0.807565	1.05929	0.788985	1.02769	6.22761	4.02336	3.6499	8.91129	3.58701	2.87864
	2.0263	0.566389	0.83066	0.685454	0.862815	0.940027	1.13098	0.695321	0.769562	1.07055	0.888385	0.768199	1.02824	0.865836	2.79939	2.58304	1.28859	1.14457	1.12797	0.759357	0.696972	1.0386	0.510501	0.859538	5.97743	7.21757	4.49416	3.39034	2.01752	1.68208
	1.47153	0.62956	0.722512	0.779555	0.649855	1.06892	0.771349	0.573109	0.733006	0.894556	0.946735	0.753441	2.35704	2.24004	1.63992	3.72313	2.7668	0.861027	0.867907	0.742538	0.882333	1.26351	0.729546	0.865605	3.60835	7.48761	4.31391	6.03278	4.74233	2.06438
	1.94746	0.815406	1.37783	1.20499	0.889179	1.56862	0.916655	0.646096	0.830101	0.874557	0.904352	0.717255	1.84684	0.915708	2.349	3.63749	2.27894	0.618105	1.50462	0.537774	0.818367	1.24854	0.593674	0.801785	3.184	4.5651	3.27206	5.85922	4.94272	2.94254
	0.757047	0.650539	0.722371	1.42862	0.75826	0.940693	0.672632	0.5414	0.812283	1.11682	0.914083	0.650489	2.3491	0.97478	1.04153	4.60211	3.84114	1.29407	0.835398	0.746327	0.856291	1.02567	0.609201	0.782729	3.24016	2.36105	2.41671	5.9521	7.08924	1.19311
	1.0342	1.2036	0.695112	1.50993	0.601885	0.899812	1.09577	0.802084	0.556903	1.08677	1.05417	0.88812	1.25027	1.05352	1.16367	4.46982	2.14405	0.655919	0.808723	0.565818	0.745817	1.22747	0.645475	0.895993	5.28152	3.54271	3.66491	4.7499	5.4862	3.16795
	1.59356	0.714524	0.762894	1.27149	0.815877	0.921367	0.718257	0.890887	0.686993	0.772934	1.18377	0.943761	2.12691	2.18659	1.28214	3.45367	1.20149	0.648414	1.09826	2.48609	0.718323	1.1435	0.746282	0.755308	5.39308	6.27424	2.81412	6.72695	1.6492	2.45387
	0.827852	0.621487	0.725144	1.15638	0.973621	0.928751	0.976705	0.559398	0.839861	1.2088	0.74451	0.66761	0.654988	2.49277	2.11077	1.4619	0.686169	0.661922	0.842669	0.621328	1.06837	0.882359	0.55619	0.891438	2.16146	1.58207	3.37104	15.6224	1.32783	3.06631
	1.91648	0.612271	0.755674	0.720163	0.73376	0.995768	1.01879	0.652448	0.728687	0.93337	1.0546	1.06483	1.38885	0.925105	2.23992	2.87926	1.63057	0.98901	0.945169	0.669175	0.813662	0.80143	0.693124	0.750971	2.30098	7.78311	2.22225	5.76428	6.12326	2.79623
	1.7861	0.723621	1.17606	0.725177	0.721871	0.888714	1.17465	0.64467	0.721911	0.949666	0.813894	0.763224	1.99977	1.7444	1.62803	3.12921	1.18655	1.12061	0.918363	0.811264	0.762655	0.929846	0.660511	0.925146	4.69937	5.54193	3.29711	7.27539	2.9267	1.10322
	0.877539	0.721134	0.802913	1.4339	0.797558	1.10553	1.48532	0.773411	1.33204	1.7966	1.09149	0.664927	1.12854	2.7747	2.32587	2.50322	0.699389	1.27329	0.617575	0.568351	0.637728	0.834806	0.597592	0.744953	6.86262	4.06331	4.53261	5.49958	4.73421	2.37756
	1.47486	0.682569	0.711988	1.59715	0.994503	1.0613	0.650383	0.713724	0.654493	1.06633	1.55061	0.716929	1.11697	1.19176	2.15988	3.05752	1.76136	1.28721	1.22662	0.57494	0.956581	0.640845	0.798258	0.705946	6.57727	5.03258	1.9766	6.99474	1.23049	2.36114
	2.51313	0.869765	0.677295	1.30233	0.588638	0.968641	1.18982	0.860727	0.719471	1.00136	1.03914	0.797117	1.60612	1.69123	1.78543	4.22173	1.00032	0.656905	0.76055	0.73326	0.769023	0.848896	0.84332	0.827658	5.47505	4.30944	2.67958	4.87434	3.40709	2.63206
	0.748747	0.976944	0.752737	0.649074	0.95917	1.06274	0.708877	0.655091	0.998575	0.99315	1.43065	0.912212	2.29155	1.10586	1.77989	3.2524	0.634934	0.675731	0.796052	0.751189	0.821578	0.955382	0.636279	0.837713	3.00407	3.8399	4.29143	7.84208	1.79558	2.58909
	1.68695	0.678189	0.888516	0.679697	0.597183	0.975222	1.05958	0.643735	0.849172	0.832574	0.925987	0.919759	2.08796	1.09372	0.970066	2.68352	1.54573	1.27584	1.48142	0.905365	0.882207	1.17318	0.754419	1.01062	4.77844	5.08853	2.97733	5.84432	1.42878	3.21146
	1.42977	0.60069	0.753715	1.40428	0.59481	0.989383	0.915356	0.603801	0.650394	0.750329	0.667522	0.632074	2.05323	1.64099	1.87666	3.67244	1.52898	0.933599	0.97142	0.642256	0.773164	0.787847	0.947346	1.14545	4.1315	6.14904	4.93236	4.74647	1.66762	2.63516
	0.86086	0.648332	0.925796	1.35254	0.605909	1.32748	0.720009	0.775757	0.778353	1.1935	0.76455	0.99257	1.25057	2.93275	1.65798	4.07971	1.92709	0.651757	0.786211	0.701489	0.720301	1.22075	0.837625	0.772952	7.88626	2.61314	3.84205	12.4689	2.45757	2.25649
	2.79643	0.768136	0.879883	0.808556	0.626145	0.927077	0.818613	0.647054	0.674827	1.07186	1.30977	1.13324	2.31736	1.19435	2.14807	4.13034	1.37494	0.824999	0.809024	0.666889	0.862593	1.11911	1.01154	0.776696	11.0581	4.20493	3.08478	8.54921	2.15168	3.00141
	0.869876	0.712772	0.877326	1.22192	0.685347	0.876438	0.718882	1.17894	1.09487	0.667557	0.865381	0.963902	1.93234	4.08478	1.59235	1.50639	1.39076	1.87253	0.909309	0.846553	0.774673	0.99465	0.86011	0.805777	6.74294	5.08108	3.5609	10.4525	2.97189	1.26695
	0.713856	0.786246	0.733501	0.894825	0.790788	1.23379	1.04317	0.786722	0.632531	0.720052	0.867965	0.790087	1.94133	1.77433	2.38404	1.96093	2.19083	0.736615	0.904449	1.0088	0.733243	1.02281	0.741982	0.740191	6.83243	1.99347	3.18793	9.00592	1.44406	3.63115
	0.717884	0.668701	0.730564	1.17158	0.655034	0.906969	0.851384	0.670821	1.25154	0.892393	0.851492	0.822763	2.13859	3.87676	1.8698	2.99084	0.728568	1.20782	0.913377	0.737046	0.743454	0.671764	0.732018	0.860601	3.49557	5.46235	3.08737	2.58467	5.43446	2.2207
	1.04259	0.719256	0.735148	0.827989	0.782889	1.06346	1.81782	0.731742	0.949103	0.993425	0.851158	0.72401	1.6472	2.48588	2.28382	3.6775	1.53927	0.89074	0.754542	0.598452	0.694838	1.06356	0.674165	0.82083	4.75085	4.48067	1.4991	9.92939	3.1268	4.08891
	0.810762	0.807059	1.11808	1.3164	0.663515	1.04482	0.892344	0.639309	0.961998	1.08856	0.913607	0.816117	2.95646	1.94367	2.54535	2.8251	2.47956	0.769387	1.02139	0.59062	0.764512	0.908678	0.728153	0.748801	1.07202	4.42734	4.75528	1.90492	4.14198	1.56918
	0.832357	0.687075	1.01752	0.985994	0.745701	0.854917	1.17887	1.15457	1.05347	0.73413	0.892851	0.752997	0.608042	2.81094	2.16981	3.08789	2.7635	0.651874	0.67675	0.649759	0.734208	0.739543	0.682855	0.863536	6.59172	3.54344	3.04558	6.91366	4.45785	3.03785
	1.36471	0.657518	0.967168	0.727693	0.694781	0.941378	0.638496	0.718258	1.26628	0.715163	0.813351	1.20689	1.47172	1.92987	1.55829	3.05816	1.31715	0.882206	0.760806	0.570125	0.703029	0.821162	1.12699	0.939706	7.97896	1.5025	2.43817	9.60945	2.05854	2.89152
	0.68947	0.671405	0.786979	0.904194	0.626489	0.923442	0.697761	0.593654	1.00763	0.98117	0.967163	0.894213	2.46026	0.934992	1.0261	2.0295	1.17934	0.774571	0.829027	0.800819	0.846245	0.838693	0.900743	0.870486	9.46102	4.23614	4.07254	5.4651	3.15259	2.91083
	0.920214	0.651272	0.696559	0.845981	1.06557	1.05522	1.13164	0.963295	0.999461	0.594548	1.46987	0.740692	3.18791	2.68581	2.14929	3.75115	2.09874	1.12272	0.662307	1.03568	0.976628	1.28197	0.583896	0.688272	3.23421	6.70624	4.26284	12.2252	4.61831	3.49739
	0.938601	0.648832	0.95313	0.963403	0.711048	0.892626	0.888218	0.839136	1.06373	0.792223	1.28384	1.00519	1.9745	1.62358	2.30622	2.24637	2.14399	1.04588	0.452288	0.567078	0.733493	1.07136	0.637675	0.807377	8.67856	8.1148	3.31704	13.654	3.64297	2.55348
	1.05063	0.714946	0.831104	1.18759	0.630521	0.924234	0.955321	0.923349	0.70565	0.908496	0.712864	1.11396	2.43211	1.63281	1.18517	3.04969	1.61687	0.813913	0.5857	0.896842	0.78359	0.832432	0.921229	0.775551	4.87218	3.24853	3.34849	7.50717	2.53905	2.7382
	0.74302	0.672993	0.71739	0.917743	0.680467	1.23607	1.16056	0.692177	0.889432	0.847155	0.850833	0.78528	0.670493	1.38389	2.15862	1.6856	2.41995	1.56965	1.21593	0.564571	0.79445	1.19338	0.67377	0.807884	6.09417	4.19353	2.65749	13.1496	5.19933	2.97866
	0.871663	0.892696	0.746356	1.00981	0.600666	0.907903	1.11071	0.610126	0.879673	0.986737	0.806188	0.729843	4.78588	1.94002	1.70517	4.20805	2.48848	0.995678	0.546943	0.59354	0.773015	0.95616	0.718838	1.13459	7.73319	5.74319	5.61349	10.7762	5.66643	3.09754
	0.672283	1.22141	1.15172	0.845948	1.09713	0.89214	1.05766	0.816773	0.92365	1.13772	0.994528	0.731168	2.63249	1.22062	1.4737	2.59845	1.79168	0.645855	0.564368	0.868542	0.802727	1.11481	0.851313	0.759098	9.55511	5.91842	3.05607	8.94256	3.03541	2.77008
	1.0835	0.616752	0.856131	1.07224	1.53241	1.29341	1.06297	0.737654	1.03042	1.00913	1.04392	0.65284	2.26798	0.908823	2.31849	4.32187	0.857204	0.672097	0.52739	0.846203	0.921932	1.15372	0.712158	0.975214	8.8627	5.75258	3.17344	11.6002	4.47531	3.01694
	0.648671	0.66493	0.772054	1.36749	0.894525	1.22091	0.937559	0.791974	0.660803	0.950795	0.66415	0.937444	1.77558	1.79899	0.992448	3.96918	3.88834	1.3679	0.827668	0.969306	0.795481	1.53443	0.898404	0.674005	7.3715	7.27255	5.03601	2.05924	1.9926	2.45018
	1.13016	0.613299	0.709442	5.84286	1.03089	1.00106	1.33812	0.571914	1.19952	1.0107	1.14532	0.748246	1.99806	3.00234	1.81829	4.47248	2.44558	0.820192	0.524445	1.12606	0.803579	0.860309	0.576496	0.706799	1.17632	5.55877	3.68569	3.66283	4.10162	2.98275
	0.633683	0.694511	0.740922	1.1393	0.892583	1.23729	1.13156	0.735634	1.0005	1.01105	1.03364	0.911153	1.91591	0.843515	1.5396	7.13139	0.749308	1.11536	0.506213	0.564923	0.960735	1.37926	0.661532	0.83592	5.13984	4.97916	3.73727	8.23484	4.85737	1.90764
	1.31171	0.825081	0.818784	1.13989	0.729327	1.0073	0.817418	1.03489	1.00808	0.967078	1.04191	0.848716	2.31056	4.01819	2.4438	4.60679	1.54949	1.66017	0.524866	0.633476	0.676386	1.12271	0.730539	0.868636	1.29015	5.48058	4.4213	4.59155	5.56601	2.73414
	1.33786	0.704678	0.777324	0.973043	0.656678	1.12419	0.9524	0.798813	1.05157	1.228	1.07686	0.761187	1.92757	1.8581	1.43279	0.99032	4.61787	0.74403	0.842235	1.11833	0.745219	0.976355	0.682991	0.943054	5.85142	6.91187	4.29026	3.55929	3.6267	1.97444
	0.687335	0.680512	1.00962	1.40942	0.899286	1.03325	1.08674	1.09928	0.9295	0.747295	0.903088	0.83251	2.32195	4.07458	2.13318	2.99873	2.63764	1.0522	0.66203	0.97689	0.796075	1.07838	0.583422	0.994736	4.5817	7.02058	5.09029	5.16162	4.51842	3.14704
	0.743534	0.964209	0.773048	0.933877	0.849374	1.41226	1.30889	1.31075	1.14318	1.12517	0.92994	0.772583	2.00431	2.26796	2.03145	2.09814	1.93459	1.21734	0.616172	0.861307	0.78785	2.68482	0.592773	0.663861	7.54597	5.65562	4.22541	8.80904	3.1173	3.16331
	1.22234	0.816566	0.788868	1.1827	0.760276	0.961553	1.17113	1.50225	1.03384	0.869499	1.05273	0.735956	1.89662	0.870284	1.20607	3.58374	1.6946	1.80847	0.605178	1.00083	0.762155	0.855343	1.0755	0.766083	8.85579	3.70605	4.32514	5.74341	2.6239	2.096
	1.08149	0.639813	0.790955	1.3844	0.975157	1.09814	0.874153	1.04431	0.839931	1.21385	0.859294	0.76913	1.88636	0.983391	2.19562	0.980128	1.30683	1.63339	1.01135	0.591521	0.760158	1.09311	0.576279	0.908694	2.12349	3.20745	5.94158	6.7342	7.15209	3.11682
	0.632216	0.818979	0.963208	1.21322	0.658208	1.06167	0.868787	0.854035	0.713769	0.736221	1.15854	0.814294	1.68387	3.16698	2.24454	4.46068	1.88944	1.10605	0.864763	0.721718	0.940656	1.02958	0.673288	0.902794	8.38443	6.0384	4.47099	9.31953	4.28061	2.58742
	0.618394	0.634357	0.76811	0.883037	0.674358	0.994659	1.8942	0.67294	0.939932	1.18497	1.34577	0.993422	1.46291	1.28293	2.27744	3.8354	0.828022	1.23772	0.678122	0.631884	0.721276	0.997654	0.744726	0.919934	4.33257	6.82037	4.2151	3.00899	4.63006	3.40624
	1.2711	0.732134	1.38786	1.3455	0.877899	1.25935	1.47244	0.999344	1.01937	1.2523	0.858946	0.827953	1.45304	2.57916	3.13655	0.741229	1.73718	0.723402	0.781625	0.774997	0.833766	1.17293	0.770306	0.761106	2.37234	5.69231	3.9718	2.52401	1.94017	2.91755
	0.611749	0.733592	0.735777	1.38124	0.732407	0.935584	0.665358	0.967838	0.904317	0.755454	1.21032	0.814955	2.46623	1.57959	2.49178	3.47092	3.39999	0.626542	0.942103	0.781986	0.808725	0.744117	0.817857	0.787129	7.74243	5.15212	4.0484	3.27913	3.77614	3.39413
	1.06835	0.972469	0.930933	0.770216	1.1571	0.949331	1.15955	0.834862	0.826173	1.32536	1.08555	0.886492	2.0233	0.877449	1.48838	4.34325	3.43259	0.903115	1.39618	0.924559	0.815538	0.788096	0.835914	0.977942	6.40061	4.19646		2.39619	7.38708	2.85926
	1.06693	0.907516	0.946373	0.758647	0.741962	0.922662	1.22616	0.609568	0.926132	1.12952	0.934774	0.948014	2.13178	3.03399	0.88736	4.10312	0.679076	1.091	0.747284	0.700784	0.684365	3.3375	0.9474	0.841046	4.24008	5.92625		7.67215	1.5313	3.13818
	1.3107	0.642353	0.846182	0.803381	0.883078	1.2828	1.00567	0.627089	1.03953	0.509643	0.761555	0.868129	1.92772	2.49717	2.98124	2.13109	1.7972	1.22237	0.665901	0.771297	0.730656	1.44296	0.671548	0.757329	7.52967	7.81516		6.54543	3.77071	2.62891
	1.18242	0.681761	0.765318	1.77836	0.808853	1.10669	0.569798	0.645523	1.18036	1.87699	1.22603	0.686626	1.16993	0.826881	1.86905	2.3975	1.76923	1.59396	1.00288	0.923212	0.888874	0.87486	1.12319	0.838065		7.19872		15.3375	6.13003	4.74741
	1.1871	0.756238	0.793102	0.892984	0.982265	1.11157	0.701107	0.922817	0.844093	1.46152	1.11673	0.909982	0.741245	2.74684	2.90646	1.30661	1.19444	0.678026	0.663775	0.643627	0.888157	0.915562	0.742011	0.81103		7.6058		6.95743	6.14841	2.97342
	1.08041	0.66765	0.72666	1.26548	0.646744	1.3047	0.750481	0.786071	0.939287	1.46069	0.821208	1.05753	2.0417	0.933578	2.08058	4.01057	1.89533	1.11932	0.873105	0.764345	0.830229	1.50802	0.892473	0.826737		1.91952		3.11823	4.78641	2.4485
	0.998372	1.72983	0.792205	0.807804	0.841443	1.081	0.520143	0.691259	1.04512	0.810232	1.08268	0.754649	1.15538	4.11754	2.5324	2.10664	1.63338	1.2448	0.65876	0.651801	0.857949	1.14523	0.646084	0.847557		5.40549		11.954	4.37189	3.25097
	1.03267	1.3121	0.892078	0.722797	0.610232	1.03652	0.634561	0.613229	0.962862	1.12201	0.858722	0.930351	0.766909	3.2749	2.99302	2.75355	1.93633	1.43773	0.944442	0.685358	0.859611	0.708336	0.580125	0.824034		3.75524		5.23155	4.70702	1.6041
	1.10776	0.685963	0.755908	0.896684	0.649327	1.34813	0.667388	0.643962	1.28276	0.746823	1.06947	0.831777	1.97914	2.50831	1.83594	7.30965	0.819407	1.09551	0.976597	0.98346	0.857821	0.920784	0.818587	0.801432		4.99223		5.11159	6.68671	3.28751
	0.805298	0.816589	0.979744	5.62845	0.890173	0.927617	0.577131	0.579765	1.32954	0.846671	1.04632	0.722773	2.12719	2.69648	2.97753	2.74438	1.5778	1.21755	0.832614	0.66727	0.821207	1.84852	0.809702	0.789396		6.51569		3.38009	3.88531	3.17838
	1.33245	0.730189	0.789093	1.64966	1.07052	1.27504	1.06931	0.732205	1.06859	0.632237	1.33634	0.733386	2.73931	2.60808	2.95298	4.15144	2.54431	1.00304	0.802942	0.842094	0.900766	0.828316	0.880856	0.942155		4.17049		3.25854	4.89518	2.14653
	0.871382	0.673612	0.861969	1.16578	0.920038	1.04331	1.35154	0.669673	1.2545	0.517428	0.927088	1.13375	0.698565	1.46055	1.5237	1.67664	1.89474	0.704692	0.57983	0.696632	0.803843	0.923571	0.83317	0.750268		1.88218		3.64293	5.63039	3.31033
	1.09144	0.781166	0.974724	0.90579	0.627435	0.92283	1.29266	0.606662	1.11239	0.640658	1.22317	0.735488	2.02809	1.02144	2.04085	3.801	1.91187	1.0466	0.589997	0.66086	0.818452	1.42538	1.09156	0.773267		5.38528		10.4057	3.22023	2.41471
	1.12753	0.918182	0.848394	1.29146	0.782385	0.993455	0.745378	1.43203	2.27994	1.97703	0.904731	0.899301	2.47225	2.86555	2.23775	4.27903	1.41255	1.26104	0.841604	1.04442	0.760968	0.816794	0.629072	0.671191		3.63054		13.4118	5.57936	2.88589
	0.740922	0.813254	0.797415	1.45346	2.82269	1.33134	0.696481	0.684523	1.09165	1.26768	0.888072	0.858663	2.93289	3.2905	3.35235	2.38778	0.946224	1.08128	0.868129	0.936557	0.869259	0.98619	0.636481	0.853822		8.87654		7.46285	3.41974	3.07212
	0.735946	0.704062	0.859759	1.16091	1.00676	1.77293	0.76433	1.23019	0.698152	1.0012	1.21807	0.949189	2.42072	2.52401	1.88165	3.9108	1.65333	0.844675	0.939186	0.835739	0.947973	1.3975	0.862533	0.855849		4.3282		12.5536	5.20086	2.41818
	0.922796	0.918235	0.847335	1.02413	0.91256	1.12555	0.913201	0.721054	0.873043	1.20624	0.966546	0.908702	1.52807	1.53969	2.23528	3.02847	2.95663	0.726638	1.25419	0.843537	0.930162	1.16016	0.745746	1.49989		7.7508		6.91197	6.38326	2.77236
	1.0195	0.728369	0.806958	0.665287	0.94164	0.994152	0.896583	0.590153	1.10884	0.795642	0.810997	0.785094	0.929968	0.91128	2.39909	1.37368	2.9207	1.23064	0.503274	0.674901	0.913891	0.965894	0.654444	0.863762		4.24055		8.29233	5.60318	3.35783
	0.74663	0.844906	0.804542	0.969288	0.864484	1.29597	0.835727	0.683093	1.33555	1.38869	1.15363	0.877601	1.64044	3.40148	2.96043	2.95492	3.22655	1.12237	1.89582	0.92425	0.787108	1.08888	1.39404	0.796756		5.24246			3.70375	3.94295
	1.05669	0.671291	0.959714	1.39595	0.753401	0.988012	1.03333	0.992375	1.26409	1.22949	1.06615	0.834039	1.57715	1.90635	1.45974	3.08596	1.57439	1.17998	0.555707	0.88179	0.772906	1.27038	0.689411	1.02134		6.90034			4.32508	3.25713
	0.933243	1.40887	0.773066	0.828805	0.841105	1.30889	0.885444	0.625829	0.985598	0.710397	2.13081	1.01823	2.76372	3.16983	1.92607	2.26799	1.45182	1.12036	0.449028	0.70443	0.790236	1.25093	0.711611	0.85611		8.971			9.29274	2.60462
	1.21693	0.75652	0.875374	1.47375	1.17502	1.2231	0.842439	1.00562	0.769864	1.08549	1.18688	1.34653	3.7512	1.03175	1.93312	1.65701	2.60922	1.36418	0.544493	0.786246	0.990433	1.42787	0.826671	0.894218		4.56919			5.12005	2.41594
	0.899177	0.736439	0.950952	0.78442	0.886367	1.11085	1.18676	0.956344	1.34326	0.763752	1.30866	1.0124	1.79071	2.85665	2.07254	3.8919	2.09838	1.10058	1.62886	0.677498	0.89677	1.12548	0.689711	0.835011		6.05513			4.85404	4.42927
	0.992898	0.905474	1.05619	0.682088	0.863348	1.05026	0.713973	0.65294	1.25824	0.900399	0.806737	0.698691	4.33907	3.25206	2.82472	1.11288	2.427	1.71601	0.914847	0.793223	0.877482	1.84881	0.666582	0.985196		6.20916			4.00752	2.94383
	0.841378	0.776445	0.842567	1.2079	0.91841	1.40232	1.57144	0.831635	1.5439	0.820968	1.05834	1.00462	1.51105	2.91115	3.87952	1.18623	0.856385	1.18689	0.545763	0.844241	0.730975	1.04387	0.770379	0.957109		6.07771			7.30992	3.329
	0.878143	0.706157	0.771496	1.14609	0.950973	1.69446	0.71643	0.647145	1.10819	0.920892	1.05944	1.66931	2.07927	3.69406	2.63065	2.2299	4.04539	0.96129	0.856909	0.97657	0.797209	1.28421	0.649741	0.854443		6.73169			5.71776	2.92007
	1.07857	0.874992	0.784327	1.0234	0.910269	1.29142	0.749184	0.871781	0.90776	0.959122	1.28804	0.979008	2.11449	2.81275	2.55623	3.11528	1.53347	0.769849	0.476551	0.721676	1.05049	1.80708	1.01346	0.830702		4.57565			4.88809	3.42517
	0.773722	0.708099	0.989172	0.969147	0.83557	1.21034	0.677447	0.853427	1.08374	1.14515	1.28257	0.823304	1.96908	0.920529	1.45956	3.80891	2.22772	0.947442	1.03608	0.912252	0.817134	1.23923	1.03745	0.912233		6.22991			4.9884	2.10215
	2.38191	0.850422	1.04121	1.19097	1.14452	1.56186	1.02254	0.798933	1.2796	0.68036	0.979461	0.857747	1.33273	2.0209	2.24999	0.95215	2.88687	1.12513	0.545224	0.802001	0.753171	1.62562	0.738761	0.800937		6.72332			6.53151	2.67842
	0.939977	0.996304	0.771571	1.48132	0.99188	1.27081	0.739315	0.90521	1.32436	1.32127	0.845923	0.904608	1.26536	4.0871	1.0883	3.89942	2.29577	1.44463	0.538139	0.974558	0.774848	1.16996	0.822816	1.09812		7.72241			6.19349	2.02625
	0.990664	0.835876	0.757507	1.33478	1.12816	1.02153	0.719505	0.670005	1.20511	0.870884	0.890805	0.884556	1.90168	0.8769	0.924681	2.59984	0.727813	1.44322	0.497462	0.930755	0.721803	0.930092	0.839014	0.920472		8.51703			3.5896	2.66073
	0.688643	1.07393	0.982199	0.739005	0.821307	0.945696	0.848358	0.724369	0.818293	0.668773	0.834695	0.825139	1.76418	0.892709	2.56133	3.54591	3.22574	1.28982	0.527117	0.851134	0.872467	0.781	0.645259	1.10114		5.06079			7.60789	2.60313
	1.11429	0.769276	0.926136	1.41633	0.856782	1.29805	0.768612	0.768669	1.4612	0.649107	0.986187	0.81666	2.34559	1.36724	2.30347	4.61327	2.26969	1.25018	0.541855	0.991111	0.922815	1.01634	1.63749	0.824007		7.68087			4.32883	3.53364
	1.13162	1.02208	0.780764	0.680822	0.67861	1.57306	0.743275	0.696386	1.04728	1.07404	1.24925	0.97463	0.960022	3.40123	2.59918	6.73264	2.93381	1.34443	0.560612	0.915521	0.818716	2.1361	0.833816	0.881193		7.3488			3.20657	2.99767
	0.874995	0.970542	0.910606	0.663322	0.875318	1.05882	0.686908	1.00442	1.20198	1.21489	1.40946	0.710421	0.621235	2.32878	0.976232	1.20872	1.44086	1.09723	0.673267	0.96735	0.892644	0.75096	0.758791	0.825749		5.74643			5.04271	3.09422
	1.29198	0.865268	0.812861	0.951139	0.935657	0.980591	0.969819	0.620279	0.76417	1.80764	1.45499	0.80623	2.04806	0.913516	1.95259	1.76549	1.12846	1.51976	0.887694	0.889693	0.730779	0.623735	0.736557	0.808185		6.1061			5.69234	2.84753
	2.75727	0.730338	0.847875	0.920818	0.796839	1.20087	0.683785	0.668095	0.992781	1.31468	1.28879	0.798634	0.542137	1.7708	2.7342	4.21149	1.29563	1.76019	0.806301	0.946717	1.03298	0.95039	0.96876	0.840884		4.16379			8.00497	3.09776
	1.30176	0.769506	0.75533	0.905804	0.818012	1.43034	1.09742	0.59566	1.1319	1.31194	1.12552	0.903974	1.35909	3.31878	3.42495	4.03822	4.67269	1.6586	0.711585	0.753073	0.762845	1.26254	0.92991	1.01448		7.15344			6.49655	1.49947
	1.2763	0.799201	0.827154	0.715901	0.822811	1.00754	0.848959	0.873956	1.44561	1.45409	2.01047	0.810835	2.56902	3.73378	2.37572	5.89764	3.55796	1.26421	0.734501	1.02059	0.885627	0.62691	1.16272	1.00535		6.24054			2.88569	3.06908
	0.758006	1.11283	1.00021	0.828805	0.847621	1.12297	0.981397	0.631794	1.65103	1.4387	1.26171	0.883697	2.33859	3.59151	1.35374	1.92689	1.89219	1.32256	0.68236	1.15282	0.879193	1.2792	0.665192	0.915362		8.01288			4.55375	3.88261
	0.841909	0.917132	0.989548	0.680204	0.671653	1.23324	1.48609	0.799308	1.18535	2.20933	0.751709	0.832506	0.95097	2.40834	2.66214	4.18948	1.28676	2.06555	0.722361	1.03854	0.920735	1.10694	0.975165	1.40118		7.52769			6.62353	2.10642
	0.778475	0.780743	0.859532	0.685298	0.906687	1.03816	0.631326	1.07644	1.37153	1.60881	1.10729	0.821923	1.92369	2.52913	1.17945	4.16536	2.12181	1.34593	0.668858	0.851432	0.945932	1.18522	0.969721	0.864617		7.32793			5.55846	2.31496
	0.630357	1.18572	0.82	0.858576	1.32405	1.27924	2.26282	0.796802	1.50193	1.29212	1.08211	1.26608	2.44185	2.81667	2.69328	3.97802	3.59369	0.739579	0.649882	1.17043	1.00925	1.21458	0.678136	1.06879		3.20619			8.15186	2.27379
	1.45404	0.782454	0.846199	1.00954	1.05485	1.2527	1.01092	0.996759	1.52085	0.712314	1.12073	0.837211	0.865295	2.97819	2.37478	3.73868	1.69317	1.32454	0.941657	1.05288	0.850221	0.881122	0.68288	1.3516		3.51601			7.41225	2.82978
	0.79103	1.33305	0.872881	0.754925	0.969604	1.14843	1.16271	1.05678	1.11202	0.790902	1.12128	0.738678	0.727247	1.02044	2.61413	2.86012	2.39203	1.57171	0.744005	0.866974	0.761574	0.836166	0.750989	0.859279		6.14171			3.74984	2.28384
	1.19222	1.0255	0.761633	1.33478	1.18465	1.33742	0.708072	0.744486	1.1706	1.16026	0.962127	0.783206	1.31469	3.33857	2.70596	4.81627	2.52528	1.17541	1.18932	0.76808	1.00593	0.873579	0.911237	1.24525		5.30799			8.03637	4.87122
	1.2956	1.04304	1.03991	1.41976	0.702487	1.42165	0.829661	0.899455	0.893957	0.840434	1.03939	1.06926	2.7542	2.17809	2.5328	4.21383	1.81358	1.17829	0.599369	0.933639	0.941115	0.784159	0.8767	0.825217		2.95397			8.30558	2.76393
	0.694253	0.896088	0.875554	0.780785	0.72198	1.1016	1.02301	0.719056	1.68429	0.650129	0.883116	1.05134	1.41703	3.18212	1.96022	1.93108	2.08211	1.37707	0.572624	0.889995	0.627157	1.3363	0.673412	0.98832		5.00891			2.66335	2.51232
	0.682524	0.997832	1.02726	1.22461	1.0083	1.1505	1.20749	0.686268	2.68265	0.801309	1.2561	0.797355	0.690209	2.32627	2.2322	2.98038	2.12903	1.25663	0.710766	0.973724	1.11934	1.15128	0.669892	1.05042		4.36886			7.30852	3.23864
	1.37891	0.916866	0.951954	0.799695	0.881856	1.3031	1.17196	2.23954	1.11241	0.599666	0.948611	1.39673	1.9633	0.944978	2.74023	3.63718	2.78944	1.55054	0.851258	0.874675	0.765007	0.929781	1.07225	1.0267		7.60993			6.96509	2.29118
	0.583156	0.78692	0.870497	1.11098	1.35828	1.37649	0.689649	0.803257	1.23272	0.917726	1.26344	1.13984	0.755285	3.61059	2.50276	3.49392	2.27452	0.742879	1.15861	1.0403	0.792755	1.14555	1.13098	0.997564		4.74748			5.83581	3.13993
	1.51934	0.879269	1.06368	0.775179	1.32077	1.08802	0.696457	1.07098	1.15312	1.27491	1.52797	0.742967	2.25023	1.16222	1.69277	1.85753	3.04626	1.6108	0.622058	1.03969	0.862868	1.14822	1.14164	1.2436		8.05161			2.59078	3.78307
	0.577345	1.2653	0.982347	1.09264	0.948362	1.44932	0.574595	0.715329	1.04058	0.71141	1.58592	0.813231	2.42922	3.61711	1.94962	4.17269	2.03277	1.24214	0.636189	0.905672	0.887482	1.05833	0.868389	0.918419		10.6247			6.64547	2.45278
	1.36724	0.846217	0.815922	0.689769	1.24447	1.487	0.761926	0.628925	0.878477	1.9941	1.39287	0.845297	2.43697	2.238	2.14899	4.29478	2.1574	0.767049	0.964675	1.1239	1.04095	1.03048	0.857448	0.947442		6.8366			6.53205	2.99188
	0.710759	1.10044	1.09735	1.21842	0.989626	1.40489	1.04389	0.945541	1.13138	0.959067	1.50262	0.952291	2.57535	3.53613	1.32388	3.15614	2.69286	1.05849	0.870765	0.913521	0.75996	0.82882	0.877115	0.992888		8.18932			5.31836	2.69958
	1.33427	1.25502	0.791762	1.18864	1.04494	1.59307	0.964841	0.594423	1.14383	0.904759	1.11633	0.8125		2.50471	3.31521	5.66354	2.52852	1.33556	0.756244	0.821434	0.953271	0.763991	0.932027	0.794703		2.96252			5.85417	3.52257
	1.10233	0.96897	0.792106	0.632769	0.950167	1.50674	1.05262	0.689572	1.22984	1.19194	1.88443	0.8544	2.54509	2.49743	2.35071	3.43852	1.39262	1.64348	0.773383	0.983659	0.770349	1.22354	1.01282	1.06219		7.8105			8.95051	4.04667
	0.617483	1.12289	1.08503	0.880085	0.991538	1.60711	0.927614	0.819382	1.24996	0.542933	1.09885	0.834188	2.47129	2.66521	2.66845	1.21337	3.23118	1.21161	0.791469	0.740254	0.917478	0.942468	0.706504	1.19426		6.90297			2.30728	2.32373
	0.480592	1.08752	1.09061	1.20297	1.08243	1.27427	1.12839	0.760842	1.32762	0.742092	1.09253	0.976194	2.6695	2.15161	2.45889	6.05502	2.59523	1.59668	0.677527	0.88568	0.797881	1.14419	0.954862	0.884769		4.36596			6.83895	3.2227
	0.839911	0.816876	1.03544	2.72752	1.06047	1.42909	0.848604	0.590562	1.49463	1.11553	1.30863	1.0695	1.40604	3.42387	2.33435	1.52741	2.29869	1.57601	0.749856	0.928246	0.867417	1.09545	1.46036	0.89538		5.65126			5.09418	3.645
	1.21829	1.15732	1.00494	0.884134	1.25413	1.10361	1.19516	0.75366	1.07942	1.24641	1.68881	1.00325	2.7607	0.843328	3.20848	3.29325	2.01395	1.64259	0.760703	0.780398	0.999319	0.713775	0.830503	0.912035		5.3795			5.65833	3.06813
	1.01078	1.1111	0.962653	1.14515	1.03801	1.05592	2.15948	0.850485	1.2747	0.827503	1.21528	0.978509	1.52787	2.38228	2.8713	4.47502	2.7482	1.23837	0.811289	1.0147	0.839807	0.834989	0.792344	0.891085		5.93952			5.32174	3.03837
	0.682504	0.951861	0.956014	1.12895	1.20152	1.29271	0.659094	0.674465	1.57487	2.54711	1.46152	0.964835	0.989869	4.28902	2.42036	3.59259	1.93343	1.50788	0.640609	1.12763	0.87989	0.845508	0.903386	0.901425		5.44351			6.59454	2.75703
	0.917672	1.10795	0.875943	1.26517	1.19504	1.26822	1.4331	1.00024	1.08048	1.05971	1.21798	1.01502	5.36958	2.62073	2.35976	2.78926	2.56224	1.42403	0.749835	1.05906	0.797787	0.803988	1.33747	0.904497		7.76386			13.3189	2.21516
	0.758512	1.48474	1.12577	0.713226	1.09089	1.2794	1.67383	0.71886	1.4445	0.739856	1.24852	0.960889	1.92884	1.59803	1.72255	4.9172	2.63546	1.56019	0.787338	0.941053	0.912667	0.674194	0.997061	0.927652		7.20116			8.38599	2.394
	0.6448	1.15366	1.14213	0.470343	1.52021	1.34245	0.708066	0.742534	1.25605	1.01275	1.60327	0.875368	2.24462	1.5242	2.39011	3.53861	3.18884	1.41233	0.90223	0.752672	0.839875	0.88761	0.681628	1.23792		6.12373			9.29516	2.3314
	1.17674	0.993589	1.00186	1.27797	2.75072	1.16343	0.473864	1.03922	1.23599	0.982981	1.42733	1.62294	2.18574	4.84917	1.97761	3.18737	1.90364	1.0613	0.734188	0.900087	1.07648	0.803189	0.77425	0.855651		4.95774			7.55005	4.41149
	0.826763	1.21741	1.1473	0.722194	0.763772	1.35182	1.17657	0.870111	1.17742	0.964606	1.39342	1.05042	2.55775	2.11289	2.44277	4.1181	1.45673	1.37442	0.596939	0.808753	0.812727	0.756035	1.0188	0.932844		5.13948			6.44226	5.76873
	1.11769	0.914908	1.05805	1.15027	0.992678	1.30021	0.41447	0.728743	1.19125	0.732849	1.66649	1.30505	2.21037	1.55579	2.41981	2.42286	1.97472	1.0805	0.503633	0.985235	0.804232	0.704787	1.06986	0.961694		6.27477			7.92956	3.62597
	0.652522	1.19605	0.861937	0.724027	0.848233	1.22825	0.667027	1.57546	1.47851	0.78904	1.46826	1.22795	2.77449	1.04473	2.45794	2.18962	3.03948	1.23433	0.746764	0.848687	1.97949	0.742315	1.18754	0.938601		5.78576			5.5274	3.95372
	0.993825	2.04647	1.08245	0.859999	0.947192	1.13995	0.790169	0.627211	1.52575	0.569225	1.48234	0.887239	2.46989	2.81712	2.36791	2.2277	3.08848	0.928916	0.665234	0.987618	0.773909	1.28872	1.09186	1.45541		7.41503			4.65526	4.45885
	0.843483	0.964603	0.833203	1.30358	1.46389	1.11191	0.698557	0.876818	1.69576	0.744076	1.18712	1.02426	0.830065	2.16393	2.85286	4.52535	1.10935	1.59473	0.727316	0.89979	0.777306	0.64711	0.957635	0.974407		3.33389			6.19281	3.44509
	0.572533	1.2033	1.0831	1.20367	1.11466	1.63079	0.736516	0.764821	1.17108	0.565252	1.25412	0.793367	1.5768	4.02096	2.87001	1.09312	2.52201	0.815834	0.929525	0.985048	0.907588	0.9199	0.981983	1.02235		7.46942			6.89996	3.00414
	0.613084	1.16727	0.870827	0.763591	1.19153	1.17215	0.737417	0.785606	1.57832	1.397	1.10968	0.795437	1.89297	3.34857	2.48334	3.59106	1.04125	1.4205	0.65473	1.19054	0.820441	0.736225	1.01956	1.09063		5.91178			6.2231	3.00517
	0.584764	0.997362	0.823301	0.767456	1.56181	1.37356	0.696527	0.882327	1.44717	1.18959	1.41103	0.870186	2.15375	0.91282	1.82723	2.91223	0.941772	1.15343	0.647367	0.917854	0.823048	0.611354	0.99826	1.04417		6.70363			5.54339	4.82403
	0.649988	0.923656	0.862989	0.747363	1.08049	1.40071	0.579616	0.726132	1.41777	0.919976	1.43163	1.04262	0.674222	2.60319	2.21397	2.62221	2.54842	1.42062	0.65113	1.29221	0.853995	0.77978	1.09182	1.22199		4.29134			7.42073	2.19887
	1.28205	1.07982	0.88641	0.699878	1.05759	1.5298	5.39632	1.02533	1.33492	0.943439	1.18132	1.06658	2.39621	3.43015	2.5822	1.85552	0.903683	1.47913	0.635487	1.25653	0.812094	1.28675	1.02721	1.43477		5.754			6.73367	2.87479
	0.985062	1.34817	0.832992	0.689154	1.01297	1.26923	0.786892	0.912297	1.50292	1.81463	1.48052	0.904339	2.09063	2.78877	2.58244	3.1075	2.30393	1.72812	0.599789	1.12995	1	1.58011	1.32964	0.920282		3.63366			3.66797	3.25278
	0.708882	1.04452	0.788094	0.835457	0.930942	1.34994	1.07094	0.866052	1.6846	1.08006	1.4529	1.03541	1.91933	3.30015	2.7817	4.13764	1.83125	1.43085	0.794322	1.17164	0.950732	1.24917	1.12864	0.852004		3.14694			6.45279	3.15735
	0.993105	1.23275	0.915562	1.40822	1.07643	1.3664	0.837309	0.649133		0.977824	1.51323	0.84126	3.29086	2.87945	2.8146	2.67818	2.68099	1.45292	0.522628	0.876516	0.767245	1.54561	0.80982	1.00546		7.68051			6.67588	3.30493
	0.958928	1.08606	1.00321	1.00626	1.1658	1.60097	0.695824	1.10022		1.0115	1.41263	0.90029	2.11222	3.08511	2.3995	3.19238	0.953427	1.38206	0.602476	1.16338	0.798669	0.874661	1.08071	0.970725		4.0785			6.70305	3.17652
	0.590228	1.03927	0.896331	1.14989	1.24608	1.46887	1.17734	0.690744		0.84409	1.34584	0.872669	1.52398	2.67754	2.59544	2.16678	2.89377	1.48755	0.858381	1.0929	0.994915	1.59696	1.03246	0.987138		7.01688			7.35555	2.93292
	0.995733	1.15068	0.914076	0.612474	0.978736	1.49039	1.28687	0.913312		0.756449	1.55333	1.13838	1.0764	2.48234	2.73822	1.01844	1.16099	1.327	0.756066	1.02754	0.768931	1.11245	0.746042	1.24829		7.45486			8.70618	2.86717
	0.893621	1.12835	0.830245	0.850599	1.27485	1.29142	1.26307	1.0849		1.20441	0.973437	1.03165	1.35566	2.37168	1.91792	0.749486	1.65701	1.78278	0.837106	1.02537	0.805297	1.11134	1.5129	0.90094		8.37728			6.1466	2.66042
	0.616312	1.23639	0.834993	1.08028	1.09235	1.42002	1.04122	0.864635		1.08274	1.44073	0.937778	1.75748	2.6993	2.11887	3.68682	1.72566	1.57335	0.746761	1.12559	0.68525	1.30957	0.866574	1.19364		6.01158			9.29685	2.90002
	0.569671	1.06352	0.930989	2.65879	1.09497	1.09558	1.23377	1.01567		0.679956	0.979504	0.85981	0.754858	3.19472	2.66764	3.11197	0.871282	2.50713	0.870046	1.27022	0.856741	1.0753	0.85875	0.985286		5.26925			4.99334	6.13631
	0.792495	1.08486	0.882397	1.17946	1.06305	1.39007	1.26666	0.735681		0.733196	1.03408	0.88209	1.76005	4.17655	2.46266	3.50665	2.82928	1.59793	1.06526	1.0332	0.966199	1.06321	0.905408	0.894445		4.40483			4.93113	5.90239
	1.06853	1.2435	1.15497	1.58657	1.6263	1.38887	1.48185	1.10749		1.04	1.52582	0.895628	1.9518	4.07501	2.35466	3.68816	3.06541	1.94377	0.903024	1.10998	1.07063	0.771799	1.1918	1.2559		6.98022			6.97589	3.4744
	1.26874	1.29808	1.00465	0.765046	1.28227	1.27564	1.26849	0.969053		0.910336	1.37319	1.237	2.42911	2.83373	1.96208	4.95656	3.78249	1.35781	0.934231	1.25186	0.81725	1.36428	0.99536	1.18979		6.29991			8.22753	4.22974
	1.11464	1.23787	1.11366	1.53105	1.43167	1.25594	1.4739	0.676922		1.01368	1.41054	0.822321	1.77605	3.26258	1.90195	3.21566	2.32527	1.30769	0.81341	1.44305	0.900008	1.09022	0.852374	0.980763		6.38898			5.6438	3.29467
	0.989101	1.19484	1.02768	1.05522	1.19125	1.30883	1.07914	0.927822		1.11048	1.93535	0.974879	1.17892	2.7396	2.86837	2.18722	1.11208	1.5457	0.901567	1.48487	0.730303	1.16221	1.23291	0.8814		7.73891			6.61797	3.19525
	0.625012	1.16355	0.91591	0.827886	1.33588	1.35549	0.796883	1.50208		1.06081	1.19988	0.917794	0.756386	1.00505	2.42948	1.37358	2.96781	1.59541	0.923221	1.55704	3.29194	0.765455	1.34318	1.02436		7.33707			4.56289	3.17995
	0.585286	1.12933	0.899321	1.06468	1.77182	1.30456	0.784327	1.10838			1.17381	1.28334	1.36719	3.82831	2.6123	3.28574	2.87436	1.43607	0.916169	1.5582	0.907987	1.20838	1.02404	0.936654		7.70149			7.5332	2.81066
	0.601591	1.21416	1.2213	1.57853	1.22372	1.65074	1.94545	0.774682			1.35128	1.05049	2.30978	2.63791	2.15352	2.05659	2.95558	1.47878	0.738432	1.63348	0.797794	1.34047	0.80431	0.879376		8.2672			6.57141	4.90752
	0.887427	0.924753	1.03256	0.665175	1.14487	1.4342	0.846231	0.658336			1.17666	1.01488	2.00229	3.42113	1.96195	2.68315	5.0251	1.9453	0.676581	1.8033	0.69159	0.768946	1.10029	1.06925		7.52198			7.30022	3.10357
	0.549088	1.04855	0.979397	0.770513	1.56757	1.35399	0.790775	0.615955			1.1084	1.11541	2.40616	3.1554	1.46792	3.13245	1.99069	1.43567	0.904647	1.64087	0.724954	0.653389	1.15678	0.868738		4.2053			6.10748
	0.519249	1.32017	0.852751	1.54949	1.11376	1.44698	1.62851	0.640937			1.38114	1.14208	1.49844	1.0444	2.13802	3.19662	3.1957	1.70206	0.701141	1.80323	0.862525	0.604107	1.02719	1.13383		7.44161			6.23588
	1.16624	1.27101	1.5072	0.735641	1.41556	1.63115	0.742704	0.652601			1.24608	0.837806	2.14497	2.82824	2.57802	0.707169	1.59608	1.63044	0.659689		0.753341	0.592792	1.14612	1.19051		11.1349			6.06364
	0.488835	1.25972	0.971763	0.864456	1.14785	1.44918	0.79199	0.869617			1.37566	1.18938	1.3266	2.41583	1.78242	2.40384	1.16404	1.55627	1.39631		0.798939	0.97545	1.25495	0.95726		7.42512			7.75104
	0.537847	1.1226	0.982972	1.16336	1.10474	1.31556	0.78928	0.602954			1.00358	1.22032	1.59168	3.14479	2.71657	3.17051	1.97597	1.73087	0.546408		3.34356	1.22169	1.05748	0.88828		4.51385			7.76783
	0.584423	1.36148	1.07128	1.16515	1.20091	1.69699	0.978614	0.737637			1.26954	1.02399	2.02528	3.11291	2.77567	0.872512	1.94173	1.41578	0.786004		0.836659	1.0365	1.43784	1.17344		6.22931			6.77306
	0.515495	1.09111	0.91834	0.613375	1.16231	1.40377	1.19655	0.825396			1.52814	0.95268	2.61197	3.59307	2.07268	4.05592	2.50985	1.3311	1.44937		0.75395	0.797034	0.769031	1.03183		6.45224			4.86693
	1.08274	1.07412	1.08957	0.689418	1.11908	1.36551	1.28852	0.669625			1.24291	1.24625	1.98901	2.4882	2.0511	4.10189	2.2979	1.50646	0.715626		0.801424	1.00609	0.853528	1.29451		4.92388			5.67648
	0.585514	1.17306	1.12473	0.817601	1.82344	1.51377	0.768848	0.953735			1.29083	1.08707	1.76551	3.27106	1.71148	4.39686	1.54845	1.56245	0.520167		0.829634	0.828696	1.01343	1.01409		3.90124			7.1302
	0.46778	1.21688	0.978925	0.625352	1.20432	1.97196	0.693918	1.05741			1.21396	0.918387	1.61159	1.79848	2.10086	3.81169	2.06324	1.54366	0.824826		0.919951	0.730022	1.46067	0.88737		8.51055			7.60576
	0.756341	1.49109	1.07522	1.0701	1.80486	1.30793	1.16857	1.05249			1.08582	0.935618	1.32073	4.36483	2.32443	2.62091	3.70297	2.57534	0.949446		1.16481	1.65438	1.37238	1.08759		4.1381			10.1049
	0.533199	1.2735	1.02306	1.33529	1.27167	1.41666	0.816415	0.93277			1.11233	1.06153	2.17734	3.8461	2.70459	4.96501	3.34774	0.90354	0.494333		1.08803	0.632183	1.04795	1.17291		4.05064			4.39494
	0.591938	1.44896	0.986875	0.689638	1.87758	1.38019	1.2911	0.746784			1.22236	1.09892	2.09192	3.32852	2.11913	3.83613	2.12997	1.46366	0.851019		1.03038	0.838202	1.17321	1.13889		5.30192			7.65909
	0.743589	1.91717	0.836541	1.30766	1.47515	1.47445	0.554249	2.28835			1.54745	1.05143	1.86569	3.88836	1.99337	2.78627	2.84689	1.07404	0.983172		0.851498	0.624908	1.66825	1.14359		5.38703			5.76876
	0.836056	2.52144	1.3116	1.24847	1.23921	1.44482	0.616543	1.04385			1.24628	0.906158	1.63864	2.15298	2.60217	4.99214	2.32968	1.23128	1.04482		0.80073	0.598762	0.834718	0.99162		8.93611			3.17624
	0.776171	1.97913	1.04802	1.1311	1.74191	1.35708	1.02546	0.968177			1.35517	1.03347	1.89646	4.96815	3.04802	2.68181	3.00619	1.32443	0.820382		0.919904	1.04921	1.16204	1.28366		12.2876			6.61124
	0.888839	1.76703	0.98544	0.979319	1.88858	1.75936	0.626457	0.95186			1.21115	1.08956	1.0628	2.95572	2.33648	2.91715	3.29593	1.16585	0.877423		0.982209		1.12268	1.14713		13.6201			2.29745
	1.11243	1.60189	1.04237	0.836889	2.04803	1.42314	1.10291	1.01671			1.19758	1.00271	1.24635	2.96178	1.90776	3.41915	3.29044	1.57702	0.811759		0.967881		0.993711	1.51119					3.69888
	0.613117	1.93667	1.10994	1.10259	2.91185	1.82621	0.749923	1.25724			1.4219	1.19419	3.2295	3.2825	2.54535	2.72551	2.47045	1.50197	0.868692		0.921117		1.15418	1.09343					6.65265
	0.869254	1.91012	1.11166	1.14011	2.20623	1.34476	0.60677	0.62053			1.29499	1.03248	3.00996	3.27351	2.27672	4.71844	4.26401	1.51202	0.845162		0.962663		1.00199	1.02594					4.78376
	0.618724	1.73407	0.886368		2.38474	1.45005	1.73235	1.19883			1.93402	0.998539	2.39954	1.76367	2.6506	1.14725	2.24624	1.25931	0.826878		1.02147		1.03269	0.918546					8.39867
	1.61831	2.25962	1.0154		2.4246	1.50831	1.31795	1.12696			1.91866	0.91391	0.637643	2.29334	2.06259	4.03519	1.88429	1.71294	0.986635		1.01909		1.28931	1.53513					11.0547
	0.782419		0.993009		1.93078	1.99549	1.23851	1.23993			1.37413	0.770707	2.21542	3.46478	2.00093	5.2247	2.64699	1.31085	0.930551		1.07037		1.03356	0.934265					5.90326
	1.37026		1.1688		2.31161	1.47016	1.22276	1.30844			1.78779	1.3047	3.13878	4.43506	2.76656	1.05892	4.30091	1.46317	0.544214		0.855579		1.12953	1.31527					5.15155
	0.844475		0.943173			1.65821	1.55364	1.06259			1.35662	1.03846	1.36801	3.58739	3.43687	3.11597	2.92288	1.55476	0.49733		1.16369		1.25349	1.31561					5.49435
	0.660038		1.35516			1.54616	1.11065	1.74758			1.40403	0.94172	1.45524	3.15081	1.58675	1.24753	1.90426	1.26124	0.808918		0.98591		1.14277	1.28301					5.85118
	0.910479		0.832051			1.44567	1.22371	0.832878			1.24088	0.876909	3.03785	1.46352	2.42803	0.903565	2.92249	1.91581	0.807928		0.827374		1.04605	0.918776					8.06282
	0.918991		1.0389			2.04507	0.961874	1.1458			2.67271	0.99592	0.927308	3.0296	1.739	4.1882	1.21857	1.72318	0.688859		0.877433		1.17319	1.03446					3.81919
	0.70678		0.987114			1.67884	0.706034	0.881185			1.51459	1.09702	2.41436	2.95735	1.98708	2.67508	2.7101	1.66981	0.698414		1.03658		0.881624	1.45484					3.36011
	1.10706		1.04417			1.48485	0.9126	0.828999			1.31563	0.903855	0.973159	1.12465	1.81295	2.00939	3.56364	1.63874	0.744622		1.07985		1.0006	1.14144					5.2102
	0.782979		0.956759			1.7586	1.29584	0.787091			1.34386	1.10563	2.29543	3.14273	4.07999	2.99117	3.55355	2.27487	0.97341		0.93686		1.04719	1.19556					4.10181
	0.61603		1.12631			1.55229	1.05634	1.03491			1.20835	0.897269	0.98583	2.44954	7.2746	5.42341	2.3347	1.54756	0.648147		1.11613		1.39415	1.07385					4.09144
	0.826367		1.12056			1.63875	0.51425	1.03381			1.42451	1.02786	0.916561	3.58344		1.70553	3.40961	1.78448	0.417607		0.890321		1.08371	1.22502					4.99313
	0.876323		0.906343			1.8938	1.27511	0.894565			1.24882	1.2253	2.49773	3.03623		2.7115	2.48498	0.904268	0.451579		1.04621		1.30879	1.40429					10.6474
	0.642178		0.986944			1.5106	0.86787	0.67031			2.37094	0.860447	2.12772	3.28071		3.45178	2.55235	2.15212	0.458486		0.974538		0.942058	1.05875					6.45452
	0.75614		1.02432			1.63475	0.949248	0.874428			1.08087	1.13516	1.63796	2.89181			3.95662	1.50142	0.553489		1.00752		1.55204	1.32585					7.02196
	0.651777		0.909319			1.59063	1.16513	1.26828			1.06368	1.15449	1.7567	3.06775			3.28787	1.48988	1.10817		1.08917		1.55989	1.12166					5.86777
	1.14812		1.1878			1.45591	0.85373	1.41161			1.46055	0.956424	0.709626	2.25607			0.943975	1.45104	0.721454		0.791249		1.52997	1.5287					11.6538
	0.588626		1.44073			1.52227	1.22304	0.678228			1.46002	1.11254	2.96328	2.89643			2.24513	1.22489	1.02106		0.976717		1.17184	1.1361					5.53066
	0.697211		1.16051			1.84074	0.74042	1.55161			1.59238	1.29692	2.9148	3.13514			2.90248	1.83428	1.32249		1.03226		1.13583	1.14109					7.12829
	0.747399		1.24221			1.47535	1.21986	0.955038			1.56033	1.06627	2.46727	2.78478			3.12885	1.44179	0.832639		0.918059		1.23835	0.962792					5.42462
	0.62892		1.01235			1.51621	1.1295	0.763418			1.74174	1.32768	0.84764	3.96503			3.69668	2.21158	1.46104		0.942731		1.00698	1.0716					7.88291
	0.90815		0.904312			1.56493	1.06622	1.15821			1.42353	1.06055	2.78662	2.87622			2.33855	1.63543	0.772386		0.828328		1.17115	1.1027					3.47071
	0.899388		1.20064			1.63236	1.21851	1.19708			1.88119	1.38138	2.62006	2.28922			5.39725	1.48304	0.505191		0.958539		1.24911	1.25413					20.3037
	0.682976		1.30944			1.64262	1.09019	1.33956			1.76227	1.34201	2.70361	2.61226			4.33848	1.45664	1.01648		0.81428		1.11364	1.13014					10.7593
	0.799876		1.27983			1.68347	0.878022	1.11629			1.4961	1.28733	3.06992	2.56402			2.93509	1.45955	0.719249		1.12209		1.16139	1.26649					18.605
	1.06841		1.19038			1.89745	1.1826	1.0401			1.46232	1.01519	2.72924	2.41752			2.43691	1.73456	0.750196		0.880618		1.04419	1.21923
	0.652002		1.00759			1.73651	1.14695	1.1467			1.34773	1.14825	2.07464	3.66859			2.46754	1.70824	0.856097		0.992324		1.14633	1.33744
	0.46021		1.08915			1.77251	0.767787	1.29443			1.49394	1.0079	1.37458	1.7224			2.36788	1.79171	1.31025		0.901549		1.02307	1.37432
	0.755732		1.14029			1.80212	0.81462	0.828412			1.45957	1.15447	2.41309	3.25443			4.19498	1.68863	1.61415		1.27746		1.08175	1.02522
	1.0605		1.21736			2.13243	1.20062	0.849658			1.93904	1.15228	2.15311	2.99231			2.54713	1.59556	0.641839		1.22961		1.32609	0.953309
	13.5307		1.16426			1.83256	0.720063	0.770085			2.14051	1.00615	1.06196	2.93849			4.67656	1.75732	1.12083		0.961888		1.12409	0.979092
	2.38064		1.11289			1.7769	1.19931	1.59961			1.53576	1.31326	1.11137	2.07259			3.2125	1.95295	1.49628		1.02516		1.08889	1.19675
	0.581283		1.01112			1.85633	0.631815	0.822779			1.34954	1.16227	1.69806	3.8499			2.56377	1.11081	0.804428		0.894228		0.993944	1.38762
	0.80209		1.60655			2.19069	0.756239	1.11001			3.15515	1.21634	3.00958	3.52181			3.96755	1.29613	0.729798		0.895844		1.41927	1.23322
	0.525639		1.01541			2.54913	0.929907	1.00067				1.28887	3.03665	1.08343			2.58122	1.55538	0.710606		1.1547		1.67756	1.26209
	1.13278		1.24808				1.25925	0.974463				0.969212	1.42602	2.88762			3.94495	1.31869	0.66581		0.868798		1.12892	1.59612
	0.824856		1.24256				1.21683	0.961401				1.22238	4.08888	2.05173			2.67704	1.7792	1.10711		0.895822		1.32638	1.82557
	0.660203		1.06025				1.15263	0.898097				1.12011	2.93974	0.988618			2.70021	1.4676	0.889072		0.904184		0.818905	1.38637
	1.7565		1.35482					1.47725				1.25159	1.64226	3.34458			3.23785	1.85236	0.990296		0.851128		1.06402	1.09366
	0.573309		1.16928					1.0936				1.22586	2.204	4.26704			2.85853	1.67392	0.751883		0.829064		1.40323	1.25206
	1.53327		1.25476					1.22207				1.2057	2.31413	4.25834			2.70516	1.46684	1.14545		1.16882		1.23253	1.693
	0.886114		1.22676					1.51482				1.29129	0.915153	4.13119			3.43127	1.48595	1.40875		0.870857		1.2821	1.09808
			1.66204					0.997864				1.08618	2.48735	3.324			4.13744	1.43449	0.950452		1.10253		1.2308	1.11455
			1.32053					1.22064				1.26729	2.83687	2.69812			1.82563	1.59119	1.63587		0.890499		1.04503	1.26463
			1.34263					1.20361				1.35414	1.12975	2.69424			2.82096	1.95767	0.775292		0.848608		1.1822	1.64443
			1.22848					1.01871				1.35226	5.39478	4.17783			3.20727	1.5483	0.524088		0.838863		1.46944	1.50976
			1.25829					1.29329				1.51299	2.69041	3.00852			2.51414	1.57756	0.563544		1.14967		1.57953	1.65872
			2.07217					1.01494				1.1867	1.58073	2.79116			1.90911	1.74407	0.547106		1.13656		1.0433	1.51478
			1.62266					1.05881				1.15491	2.41565	1.0607			5.31738	1.26661	0.934684		0.85646		1.19498	1.18495
			1.41868					1.30351				1.12991	2.00567	3.11878			2.90023	1.56207	0.601121		1.08459		1.00034	1.5106
			2.09166					1.40397				1.21408	4.01183	1.44996			2.45009	1.68317	0.543162		0.952973		1.48546	1.04162
			1.44442					0.784533				1.76048	2.37511	2.88157			2.91443	1.55537	0.519618		0.833043		1.19627	1.88217
			1.65595					1.2003				1.35359	2.36883	2.54984			2.07816	1.52746			0.758035		1.3489	1.26895
			1.39942					1.50666				1.07329	2.18543	3.34334			2.48537	1.96799			0.904097		1.28508	1.22879
			1.67476					0.916277				1.32427	2.36268	2.848			1.98309	1.93043			1.18648		1.21454	1.24781
			1.66383					1.00905				1.174	1.57189	2.1172			2.20406	1.61123			0.8872		1.09397	1.44807
			1.68257					1.29235				1.16417	2.78653	2.91349			2.06013	1.48087			1.11842		1.16549	1.61999
			1.45064					0.908541				1.27049	2.45584	3.49281			2.0415	1.86266			1.38085		1.35044	1.20902
			1.69129					1.23607				1.28439	2.208	4.24997			4.06758	1.43577			1.13476		1.04259	1.10615
			1.99079					0.966332				1.40821	1.85893	2.94991			4.25342	1.76932			1.04058		1.2193	1.29232
			2.17101					1.57086				1.45565	2.24938	2.9681			4.49368	2.25004			1.01236		1.32523	1.34314
			2.0789					0.989412				1.05487	0.739748	2.16996			1.80476	1.69536			0.925279		1.11223	1.30005
			2.14942					1.18549				1.28406	2.8446	2.98159			3.1618	1.70023			1.10053		1.79804	1.26683
			2.38715					1.16249				1.41052	1.90777	3.09372			2.92128	2.19123			0.948187		1.20108	1.4204
			2.27602					1.21735				1.21666	1.42415	3.71885			2.01488	1.53083			0.922995		1.14682	1.42133
			2.49992					1.37551				1.37851	0.707115	2.21756			2.65528	1.26084			1.35819		1.39387	1.2685
								1.22771				1.06812	0.743778	4.02202			2.52307	1.33667			1.06242		1.06798	2.50672
								0.873682				1.25037	0.746428	2.39801			2.60693	1.51346			0.96776		1.30797	1.4973
								2.2366				1.24849	1.66994	2.65116			2.56032	2.34293			0.957662		1.15483	1.24023
								1.00881				1.32674	1.31148	3.03012			4.2358	1.25594			1.2548		1.52296	1.36512
								1.50135				1.15176	1.64748	3.58963			2.94185	1.66951			0.785214		1.50444	2.14326
								0.849536				1.36301	2.17243	5.00623			2.01104	1.94607			0.906146		1.06404	1.46737
								1.15868				1.18495	2.60969	2.27982			2.47627	2.02882			0.967341		1.26496	1.43296
								1.21237				1.46974	2.88008	2.77579			1.19549	1.53252			1.01547		1.35033	1.50489
								1.1274				1.67349	2.37402	1.91633			2.58941	1.66016			0.87903		1.31858	1.49629
								1.1124				1.25347	1.49676	4.37174			3.14809	1.6668			0.911229		1.46525	1.59201
								1.39905				1.51858	1.43937	2.45452			3.50066	1.558			1.23126		1.39081	1.32059
								1.58458				1.4023	2.26454	3.33643			2.64854	1.36762			1.16013		1.32031	1.4617
								1.46859				1.35115	0.726215	2.58743			3.532	1.65612			1.02774		1.41025	1.29326
								1.08496				1.31585	0.704776	2.26711			2.50958	1.8693			1.12733		1.14676	1.44135
								1.44308				1.76433	1.37895	3.64113			2.03571	1.5189			1.05897		1.18015	1.3317
								1.24954				1.14953	2.50548	1.65747			2.52651	1.63632			0.961135		1.57833	1.38689
								1.34355				1.37081	1.26614	4.44955			3.33642	1.58069			1.43303		2.02505	1.44032
								1.13844				1.32044	1.23251	3.70002			1.80107	1.75659			1.09053		1.55044	1.20536
								1.2152				1.21159	1.268	4.59117			2.27144	1.56505			0.897719		1.99356	1.56882
								1.53934				1.26459	2.15644	2.27838			2.74192	1.67651			0.920005		1.36805	1.36011
								1.29313				1.55267	1.7722	3.12409			2.29967	2.26741			1.1821		2.02792	1.46935
								0.945751				1.41357	1.74713	2.56895			2.54473	1.30311			0.907037		5.77712	1.87786
								1.19312				1.52233	2.07009	3.78475			2.73509	1.23147			1.00266		3.31551	1.39601
								1.38396				1.29515	1.68829	2.07998			2.41228	1.77532			0.882576			1.45168
								1.1871				1.31297	2.12151	2.5385			2.19805	1.94511			1.02877			1.4755
								1.75263				1.27288	2.14195	3.50503			2.50322	1.61444			0.989505			1.63483
								1.41294				1.19555		3.19301			3.62831	1.42582			1.0005			1.36041
								1.03868				1.85966		3.42732			2.49579	1.79929			0.99446			1.48909
								0.939184				1.50253		3.38568			3.05513	1.92933			1.00905			1.80079
								1.3222				1.30672		3.4922			1.78257	1.63308			1.1035			1.39788
								1.01339				1.4548		2.93722			2.08526	1.67807			0.819755			1.71512
								1.0578				1.28418		2.55585			3.40913	1.18692			1.22195			1.58398
								1.28092				1.30749		1.33968			2.16343	1.8224			1.38865			1.30864
								1.35277				1.56957		2.87021			2.96489	1.65021			1.25243			1.51602
								1.06163				1.29119		3.16075			3.23294	1.52921			1.0361			1.48486
								1.53944				1.49018		3.21773			2.99183	1.6479			1.02856			1.51734
								1.14462				1.33699		4.20577			3.13815	1.67388			1.08489			1.73946
								1.15228				1.48805		4.84692			2.87714	1.7304			1.17754			1.88196
								1.1448				1.34054		4.56641			3.51468	1.31327			1.11581			1.67328
								1.25412				1.36251		2.03344			2.58343	1.87961			1.20472			1.60609
								1.33715				1.39779		3.21229			1.46493	1.83857			0.932058			1.65483
								0.924315				1.63389		2.31819			2.57757	1.67304			1.00351			2.27105
								1.21767				1.24498		3.75433			4.87695	1.53193			1.0486			2.20459
								1.211				1.52005		3.3121			2.62706	1.77982			1.0145			2.49983
								1.12158				1.57529		4.03142			2.19693	1.13297			1.08619			2.36318
								1.39988				1.28172		2.26786			1.97984	1.65115			0.925463			2.44768
								1.02508				1.36918		3.43764			4.77088	1.1688			0.907137			2.79938
								1.34851				1.52427		2.53085			2.83989	1.48994			0.940595			3.01838
								1.04567				1.38316		2.97468			3.58696	1.50302			1.02031			2.62335
								1.38969				1.3383		3.07305			3.66663	1.70562			1.31836
								1.37716				1.3016		2.80158			1.47165	1.81364			1.54234
								1.74734				1.37688		3.20173			2.27641	2.68929			1.209
								1.76361				1.41037		4.75484			1.88755	1.60178			1.04217
								1.13244				1.24207		3.78546			3.98401	1.39757			1.06128
								1.26322				1.36065		2.67415			3.35832	1.77599			1.0569
								1.26286				1.33912		3.64418			2.93507	2.5441			1.42087
								3.4461				1.27989		3.46193			4.5172	1.77582			1.5473
								0.965004				1.36667		3.10763			3.44107	1.68311			1.18603
								2.10891				1.35711		3.2451			2.61703	1.81923			1.54964
								1.25128				1.44244		3.04196			3.21019	1.52749			1.06648
								1.81024				1.45528		2.44867			2.94725	1.07272			0.964525
								1.26528				1.38581		3.92176			2.63371	1.32477			1.24524
								1.12753				1.38884		3.73053			3.53966	1.9569			1.17461
								1.40793				1.47514		3.60552			5.39264	1.0834			1.20515
								1.34771				1.48968		3.22734			2.29533	1.40594			1.32786
								1.07049				1.60783		2.50253			2.98284	2.36348			1.083
								1.24493				1.3718		3.16279			4.22013	1.90022			1.1764
								0.923267				1.45392		2.6282			2.22109	1.88929			1.41341
								1.08653				1.51302		3.75826			2.49303	2.05947			1.41351
								1.12675				1.43371		3.05468			4.05605	2.41051			1.08172
								1.08863				1.40062		2.46576			4.49943	1.57301			0.979261
								1.38754				1.42825		3.13167			2.54628	2.25661			1.31063
								1.31794				3.823		2.86697			4.71855	1.40428			1.31484
								1.05757				1.4795		1.73164			1.99278	1.37661			1.10864
								0.968709				1.46858		3.50504			2.50791	1.60085			1.32653
								1.43472				1.64589		5.19412			4.5299	1.88351			1.52566
								1.21232				1.38111		3.03025			2.40358	1.43839			1.21124
								1.10908				1.40402		3.94251			3.17115	1.3428			1.34722
								1.16929				1.40181		7.37335			1.71571	2.00016			1.46149
								1.09448				1.44205		2.87755			2.80523	1.91039			1.13152
								1.3899				2.10019		2.75519			2.71534	2.16527			1.07172
								1.59279				1.71362		3.81415			4.40251	1.66024			1.15342
								0.974573				1.47842		2.9939			3.03046	2.29951			1.14637
								1.06054				1.46838		2.39973			2.91193	1.74496			1.13274
								1.3586				1.30709		2.81193			1.83392	1.54388			1.33048
								1.48846				1.40455		4.5627			3.14975	1.57539			1.30872
								1.25282				1.52605		3.94591			2.33817	1.63971			1.04659
								1.97282				1.31357		3.4371			2.67312	1.94532			1.62938
								1.76698				1.44042		2.9237			3.0618	1.96355			1.37608
								1.22165				1.41423		1.7811			5.26853	1.27565			1.20104
								1.69911				1.40295		2.91619			2.25907	1.66082			1.24907
								1.47293				1.40172		3.69775			4.46402	1.63813			1.3844
								1.32252				2.46573		4.41831			1.45506	1.71817			1.03918
								1.21977				1.46319		3.39067			3.73339	1.55123			1.47275
								1.95622				1.3929		2.23267			1.4128	1.59498			1.28864
								1.50244				1.53896		1.82645			2.94911	1.48777			1.28685
								2.03467				1.45834		3.2918			1.52036	2.65511			1.32318
												1.50355		3.92488			1.93924	2.76531			1.28005
												1.60144		4.27608			2.70297	2.23948			1.13017
												1.59789		4.15752			2.84973	3.24217			1.31077
												1.38721		3.55306			2.70305				1.24082
												1.59345		3.76029			1.54607				1.18123
												1.51405		1.86987			3.58721				1.25688
												1.27328		2.37899			2.72773				1.23874
												1.47135		3.36144			2.72366				1.06965
												1.51958		2.78833			2.70144				1.10099
												1.53436		4.34545			3.31837				1.50313
												1.61112		5.73933			4.12801				1.37582
												1.66259		5.21303			3.38171				1.65192
												2.11596		3.27082			2.66983				1.41294
												2.0025		2.41124			4.40862				1.66076
												1.70828		3.42059			3.66511				1.28551
												1.50517		1.81247			2.39036				1.34101
												1.52791		4.91686			3.38743				1.87407
												1.49325		3.10419			3.96957				1.44491
												2.07741		1.7598			2.15896				1.15055
												1.74997		2.20402			2.40026				1.51093
												1.8793		2.52408			4.78227				1.46858
												1.49399		5.55169			4.81801				1.51373
												1.83106		3.82769			3.80535				1.89453
												2.83289		2.54825			3.29572				1.56579
														5.60818			3.17493				1.47635
														3.0605			1.98856				1.53846
														2.40918			3.33981				1.63821
														3.35856			5.95334				1.562
														1.83459			10.7076				1.99598
														6.39829							1.5124
														2.49747							1.8177
														6.2324							1.98431
														2.07033							1.69325
														1.86738							1.55791
														2.79573							1.63839
														2.81069							1.64948
														6.53389							1.56752
														4.92534							1.67132
														7.45398							2.00018
														6.49776							1.76899
														5.27673							1.69935
														5.09854							1.91828
																					1.66094
																					2.03646
																					2.98577
																					3.04605
																					7.07181

## Sheet: Sup S3_J Left g-H2ax mean  Data
													Legend
		Start D-C-	Start D+C-	24h D-C-	24h D+C-	24h D-C+	24h D+C+	48h D-C-	48h D+C-	48h D-C+	48h D+C+		D- = Ctrl, DMSO- PLK4 Ctrl
	Exp1	1.037	1.155	1	1.004	1.932	3.07	0.8019	1.06	5.413	7.327
	Exp2	0.9105	0.971	1	1.163	2.696	2.447	0.8353	0.9763	5.005	4.866		D+ = Dox, PLK4OE
	Exp3	0.9856	1.246	1	1.107	2.049	1.369	1.035	1.103	3.157	2.653
													C= Carboplatin

## Sheet: Sup S3_J middle RAD51 Data
		Start D-C-			Start D+C-			24h D-C-			24h D+C-			24h D-C+			24h D+C+			48h D-C-			48h D+C-			48h D-C+			48h D+C+
		1.11238	0.0485084	0.688852	1.55901	0.0622783	0.779909	1.21582	0.341613	0.459316	0.886953	0.0914536	0.0982783	0.666178	0.0990777	0.111275	0.819705	0.0520735	0.153337	1.15963	0.0671087	0.167868	1.83396	0.0419464	0.308886	1.33563	0.0958723	0.318839	3.1377	0.0872717	0.119263
		1.39581	0.477124	0.649655	0.890785	0.367623	0.651528	1.00615	0.518487	1.08372	1.01918	0.114103	0.0870117	0.672271	0.30273	0.538778	1.47955	0.0608492	0.359593	1.01678	0.974515	0.100266	0.793425	0.0472921	0.732095	1.17353	0.0913308	2.12378	1.25809	0.0490975	0.577079		Legend
		1.28265	0.521977	0.685075	0.950961	0.386063	0.82348	0.925686	0.759247	0.733843	1.08106	0.626841	0.115965	0.724701	0.812496	0.397934	1.26775	0.0514861	0.166628	1.1498	0.860942	0.224384	0.946221	0.0558397	0.859043	1.3235	0.0575622	0.730398	1.38449	0.0715603	0.241368		D-= Ctrl, DMSO- PLK4 Ctrl
		0.858657	0.434923	0.74223	1.21134	0.611276	0.835907	1.4161	0.538372	0.698699	0.959208	0.80333	0.109673	0.875996	0.842083	0.604761	1.18771	0.0845675	0.21804	0.706534	0.877211	0.517	1.52832	0.0596677	0.511083	0.917799	0.0802795	1.17989	1.43501	0.0560023	1.63386
		0.873765	0.532925	0.614138	0.895799	0.487245	1.0381	1.26766	0.604772	0.73529	0.959341	1.04822	0.177652	0.829697	0.772797	2.23681	1.28723	0.0617963	0.455774	1.22908	0.691	0.704533	1.49451	0.413868	0.588425	1.77001	0.102536	1.31418	1.34648	0.192997	2.35588		D+= Dox, PLKOE
		0.794315	0.616383	0.593565	0.782965	0.499022	0.857209	1.25507	0.78927	0.537333	0.694848	0.717428	0.16206	0.694292	0.674539	1.48864	0.909395	0.100249	0.383371	0.683126	0.907928	0.721653	0.958041	0.479768	0.585762	1.65105	0.0827752	1.66688	1.39272	0.521478	0.827094
		1.02144	0.543233	0.766719	1.08571	0.571191	0.907073	1.10522	0.85774	0.593098	1.46908	0.681315	0.257376	1.48291	0.668633	1.76394	0.971514	0.371401	0.457873	1.17644	0.986346	0.758987	1.11875	0.50869	1.02381	1.64127	0.151771	0.891091	1.8369	0.521539	0.947172		C= Carboplatin
		1.24604	0.603961	0.615069	0.922679	0.517172	0.86962	0.796324	0.706802	0.611064	1.47259	0.755502	0.451462	0.681656	0.874922	2.78363	1.13155	0.502599	0.380593	0.781127	0.953913	0.663703	1.14942	0.5705	0.995774	1.26922	0.200252	1.57417	1.34907	0.761583	1.03947
		0.673723	0.61922	0.633346	1.05144	0.614149	0.998936	0.950822	0.710142	0.580768	0.722357	0.621398	0.601689	0.816309	0.74721	1.21331	0.874099	0.740652	0.498056	0.834778	1.01459	0.842168	1.44654	0.484344	0.730755	1.41471	1.25041	3.14325	1.58114	0.686895	0.969958		For each data set 3 experiments
		1.3428	0.584407	0.790218	1.202	0.575726	1.10343	1.13158	0.826533	0.809471	0.873877	1.02786	0.629344	0.858343	0.787518	1.0516	0.863498	0.781154	0.568595	1.28859	1.06092	0.794865	1.02885	0.676641	0.629316	1.23208	1.01029	1.7519	1.26044	0.960069	1.75481
		1.04368	0.554884	0.956628	1.54632	0.565066	0.86799	0.834886	0.686456	0.658396	0.719338	0.955756	0.599817	0.624879	0.675507	1.3761	0.597721	0.753956	0.582677	0.76136	0.820622	0.681035	1.13995	0.803528	0.642151	1.32989	0.861281	2.63901	1.44529	0.70671	1.13846
		1.16671	0.633283	0.831399	0.986553	0.606115	0.791276	1.15457	0.73001	0.633045	0.956948	0.679402	0.715994	0.786443	0.629268	1.06713	0.595116	0.556121	0.631173	1.34032	0.757811	0.731785	0.980239	0.795	0.741961	1.32021	1.11838	2.31975	1.64757	1.15448	1.20083
		0.753136	0.655248	0.667676	1.37923	0.706844	0.84495	0.858933	0.8038	1.10149	0.935024	0.973899	0.634371	1.71724	0.717835	2.65808	1.13072	0.53588	0.481644	0.915811	0.859013	0.783165	1.07208	0.743665	0.65357	1.311	1.37954	2.46032	1.46583	0.919236	1.1066
		0.648477	0.547406	0.692244	1.06411	0.774261	0.948267	0.807017	0.87388	0.621486	0.856698	0.740415	0.566506	0.832474	0.952433	1.05513	0.758279	0.669455	0.738099	0.672689	0.738014	0.706972	1.01731	0.818197	0.691871	1.04079	0.823775	3.73309	3.57177	0.962239	1.61299
		0.649704	0.652629	0.590127	1.9212	0.627588	0.888187	0.704944	0.793146	0.619478	0.765315	1.08938	0.675308	0.755275	0.84178	0.883118	0.854152	0.505027	0.534151	0.733807	0.841827	0.730651	0.980921	0.661438	0.584686	1.52378	1.2423	3.27392	2.39622	1.05575	1.00763
		0.770161	0.692212	0.842177	0.996714	0.685238	0.807038	1.05476	0.673756	0.773594	0.650881	0.911105	0.678382	1.1032	1.05503	0.871708	1.66374	0.596355	0.943127	1.22897	1.02418	0.64625	1.60593	0.748088	0.70438	1.36918	1.17285	2.71917	1.81926	0.827721	1.21918
		0.718029	0.656424	0.897452	1.78765	0.629747	0.89148	0.765718	0.763048	0.70854	0.79017	0.631204	0.754903	1.24283	0.854458	0.912916	0.873994	0.847411	0.569578	1.08973	0.966188	0.735805	0.951429	0.711155	0.756072	1.08905	1.29088	2.90274	1.44176	0.730667	1.13313
		1.38345	0.594126	0.63865	1.68754	0.616541	1.3452	1.15114	0.797172	0.532472	0.799794	0.797544	0.700769	0.579003	1.02401	1.25021	0.940706	0.747182	0.562634	1.0931	0.869686	0.742858	0.977397	0.554084	0.75173	0.736806	1.22707	2.06147	2.47195	0.918348	1.09696
		0.626283	0.701579	0.746966	0.929183	0.761583	0.707064	1.02254	0.662674	0.659094	1.0682	0.864609	0.730064	0.727134	0.845581	1.01331	1.13275	0.704913	0.618846	1.05028	1.04072	0.960666	1.78755	0.9201	0.788765	1.26333	0.86722	1.81919	1.65411	0.914002	1.92437
		0.781357	0.646167	0.674999	1.27821	0.633182	0.851954	1.09203	0.639398	0.733445	0.820301	0.756612	0.546662	1.07334	0.793132	0.796263	1.03738	0.892443	0.585421	0.743516	0.877873	0.816918	0.885537	0.736734	0.685926	0.636112	0.955765	1.74976	1.69026	0.84953	1.57534
		1.20981	0.70038	0.620478	1.72355	0.744213	1.13178	0.737875	0.590682	0.58041	1.03762	0.775006	0.751318	1.20562	0.767903	2.38715	1.48779	0.651571	0.671121	1.11934	1.16203	0.89592	0.996322	0.778892	0.714516	1.36626	0.904692	2.57738	1.67139	1.08543	2.15058
		0.653983	0.662423	0.641951	0.808699	0.658975	0.818595	0.604938	0.672321	0.848969	0.931896	1.00622	0.739037	0.742047	0.829145	1.67413	1.17209	0.922334	1.34936	0.765306	0.983558	0.865421	1.82129	0.756798	0.664025	1.02135	1.55782	2.09457	1.72805	0.932589	1.0216
		0.613416	0.665881	0.653638	1.54465	0.646858	0.897677	1.17603	0.654125	0.527323	1.00483	0.830715	0.693615	1.14467	1.02758	0.918332	1.173	0.768448	1.32035	0.869437	0.917174	0.796645	0.821967	0.71293	1.04208	1.1898	0.768817	2.73122	1.81823	1.06747	2.91293
		0.622239	0.638048	0.769484	1.35098	0.647796	1.07236	0.625804	0.770713	0.942311	0.822023	1.03933	0.685139	0.739224	1.14231	1.37295	1.16736	0.710607	0.683478	0.862214	1.29098	0.672216	0.561358	0.619526	0.780507	0.901791	1.15781	2.86742	1.41179	1.0642	1.19683
		0.65586	0.730185	0.761438	0.776928	0.814624	1.00654	0.849406	0.664053	0.591778	0.830441	0.67135	0.730901	1.39782	1.0904	1.47352	0.991485	0.555311	0.660582	1.19426	1.09485	0.72625	1.23883	0.907826	0.798653	0.866219	0.948456	3.13533	2.16586	0.92022	1.90722
		1.0667	0.719799	0.793235	1.04733	0.676882	0.795682	1.10461	0.681523	0.63148	0.745302	0.785981	0.725246	1.47809	0.781439	0.792097	0.580284	0.800556	0.657111	0.725007	0.707068	0.877892	0.87479	0.847466	0.97583	1.44382	1.43988	2.59343	1.93922	1.0101	1.82649
		0.902182	0.695151	0.714046	1.26527	0.665785	0.82229	0.980764	0.605572	0.645369	0.709716	0.950691	0.753418	0.690874	0.848101	1.50119	1.13036	0.8822	0.642168	0.712581	1.06554	0.665965	0.867261	0.76642	0.788852	2.10952	1.01646	2.12318	1.66283	1.06697	1.3073
		0.980627	0.732425	0.685455	0.947713	0.659096	1.41755	0.697101	0.75479	0.831586	0.74571	1.07733	0.653771	0.727945	1.06662	1.10117	1.25472	0.734066	0.62952	0.730826	0.92717	0.755221	0.861653	0.781261	0.731319	1.37254	1.05945	3.71722	2.01938	0.97067	1.92624
		1.1582	0.667257	0.648989	1.44571	0.737249	0.741389	0.764572	0.710744	0.788127	1.3891	0.928082	0.788901	1.05718	0.858334	1.3589	0.762034	0.737348	0.851583	0.939964	1.05094	0.68937	1.36513	0.814732	0.718089	1.00154	0.981849	2.75356	2.13691	0.836795	1.55163
		0.599886	0.689569	0.666034	1.15003	0.770513	0.850734	0.687439	0.601389	0.6679	0.848193	0.715958	0.690729	1.19433	0.793421	1.20193	1.02773	1.04596	0.606756	0.705198	0.927286	0.930568	0.717453	0.859584	0.692996	0.609215	1.41361	2.80117	2.10653	1.18087	1.36926
		1.18277	0.68418	0.633957	0.827314	0.783849	0.914103	0.90028	0.633068	0.563936	0.774649	0.813504	0.672299	1.12024	0.756329	0.887623	0.653039	0.73359	0.983466	0.661634	1.19377	0.691927	1.1278	0.766736	0.876123	0.930288	1.21041	2.87335	2.50941	0.90138	2.08812
		0.892721	0.742453	0.669621	1.19875	0.740509	0.756462	1.07216	0.755417	0.661026	1.09576	0.823884	0.73377	0.784439	0.816514	1.31808	1.36626	0.864843	0.671721	0.687038	1.02014	0.762886	1.08282	0.803119	0.79781	1.49516	1.15744	2.48865	3.19799	1.00874	2.33769
		1.6691	0.693846	0.888081	1.07091	0.888974	0.957282	1.054	0.751961	0.60608	1.21943	0.753592	0.636124	0.670304	0.951605	1.45734	0.825394	0.673857	0.867231	0.684413	1.09621	0.844653	0.840108	0.733801	0.685831	1.48525	1.31297	4.43471	2.85556	0.968966	2.7306
		0.688382	0.695211	0.768219	1.49184	0.669412	0.991736	0.640818	0.846778	0.653502	0.976677	0.76885	1.54152	1.18104	0.889778	0.908223	1.0423	0.760455	0.995458	0.549841	1.09388	0.679878	0.856935	0.808293	0.82357	1.82384	0.976171	3.41016	3.20265	0.936204	1.80251
		1.10491	0.697243	0.813688	1.289	0.865841	0.873747	0.922787	0.771401	0.610896	1.28434	0.908448	0.615925	0.913474	0.880566	2.93838	1.04346	1.35374	0.960909	0.559062	0.871377	0.730879	1.19479	0.712635	0.734623	1.51723	1.00349	3.04756	2.08252	1.17579	2.53607
		0.628249	0.676591	0.687377	1.29021	0.702003	1.15431	1.03742	0.709172	0.713921	1.07276	0.9109	1.19708	0.976922	0.939193	1.45597	1.15534	0.955571	0.6555	0.730352	1.14043	0.755687	0.87132	0.776894	1.23622	1.80489	1.41313	2.4487	3.14268	1.09535	1.70742
		0.754247	0.716305	0.692585	1.30002	0.818579	1.11512	0.751007	0.574899	0.752127	1.35363	0.989476	0.804098	0.937128	1.06286	1.24852	0.623274	0.869405	0.639794	0.526423	0.91124	0.719402	0.796595	0.939419	0.975342	1.13155	1.01232	2.85986	2.52392	1.10794	2.54525
		0.70123	0.752794	0.777646	1.35671	0.698048	0.953125	0.733737	0.776239	0.965402	0.813676	0.7948	0.967139	1.03267	0.726644	2.7758	1.02848	0.719645	0.796793	0.900769	1.23794	0.671486	0.863402	0.903226	0.875192	1.53186	1.03316	3.39472	1.75939	0.991599	2.86524
		1.47114	0.674458	0.860276	1.5204	0.69375	0.93604	0.825728	0.830821	0.717944	0.761792	0.702489	0.654517	0.65932	1.17881	0.823013	1.4124	0.869158	0.839824	0.555829	1.16606	0.73117	0.74307	0.623449	0.751009	0.938274	0.97451	3.90706	3.06766	1.01732	2.54574
		0.835976	0.701755	0.867946	1.09151	0.799385	1.19922	0.856894	0.649537	0.735753	1.7574	0.898679	0.659272	0.752658	0.881687	2.23936	1.36911	0.764936	1.23785	0.602434	0.801357	0.67025	0.954779	0.762476	0.746247	1.6744	1.38583	4.54929	2.25437	1.12992	1.03681
		0.703754	0.731631	0.741654	0.915144	0.745991	1.10559	0.986741	0.927994	0.669352	1.06708	1.10197	0.932794	0.740577	1.10941	2.52934	1.18589	0.893441	0.597166	0.749175	0.924623	0.755737	1.16235	0.769877	0.739969	1.20742	1.15354	1.83881	3.19422	1.10376	2.22579
		0.640689	0.714839	0.712288	1.24483	0.689863	0.912245	0.722857	0.713108	0.725737	0.715598	0.826052	0.642772	1.29332	1.08868	1.01263	0.888983	1.14373	0.945325	0.618286	1.06652	0.808278	0.937948	0.816016	0.922299	1.14565	1.17366	2.25569	2.46488	0.996373	2.03925
		0.750804	0.804987	0.781104	1.52526	0.707698	0.910894	0.920449	0.789049	0.868829	0.649152	0.874036	0.683827	0.693698	0.87285	0.867522	1.08503	0.964351	0.642082	0.978852	1.51828	0.672774	0.915652	0.7047	0.844915	1.32054	1.12356	3.42222	2.17585	0.824781	2.16852
		0.678945	0.664512	0.745648	1.47977	0.9005	1.05877	1.14576	0.781978	0.55492	0.751258	0.780424	0.806028	0.884647	0.901891	1.80197	0.934236	1.00296	1.08096	0.809169	0.936651	0.675392	0.727501	0.748168	0.763784	1.4334	1.10238	4.02911	2.42695	1.05839	1.1831
		0.74894	0.67868	0.723121	1.29336	0.7209	0.954215	1.08348	0.798457	0.674814	0.761262	0.840639	0.767972	1.12148	0.958712	1.02588	1.81887	0.942086	0.785763	0.586049	1.22113	0.710596	0.856642	0.721025	0.786525	1.36468	1.43795	3.45003	1.62881	1.10259	2.70244
		0.719937	0.741397	0.78236	0.750751	0.724411	0.849125	0.777681	0.704744	0.715892	1.20138	0.889492	0.662213	0.795132	0.845758	0.969521	1.04203	0.904726	0.514476	0.535571	0.702987	0.820514	1.2766	0.67046	0.778872	1.50727	1.30533	2.9862	1.86721	1.06718	2.28818
		0.781673	0.759569	0.87098	1.35534	0.708409	1.00726	1.07767	0.641039	0.83255	1.10953	0.90463	0.677268	0.952916	1.24446	0.963449	0.819129	0.919415	0.645363	0.913706	1.03832	1.17639	1.11526	0.845347	0.762623	1.18623	1.14816	4.33611	1.60611	1.12015	1.67093
		1.05491	0.779838	0.642869	1.39322	0.744815	1.04058	1.17201	0.777567	0.732878	0.657217	0.934457	0.725418	0.67989	1.01814	2.23495	2.6513	1.00894	0.578164	0.440594	0.797618	0.666586	1.33929	0.840609	0.771706	1.03053	1.00839	2.92663	2.60702	1.07203	2.63323
		0.723252	0.732361	0.717805	0.835076	0.733539	1.09684	0.821705	0.77849	0.759473	0.858547	0.839941	0.723584	0.665192	0.973673	2.13515	0.658451	0.760111	0.622872	0.892311	1.07082	0.807565	1.28999	0.80206	1.02769	1.18396	1.30967	3.6499	3.85403	1.04827	2.87864
		1.93521	0.680695	0.83066	0.705601	0.758237	0.940027	1.11837	0.705296	0.769562	1.03425	0.894651	0.768199	0.711059	0.837022	2.79939	1.53913	0.68985	1.14457	0.847866	1.16963	0.696972	1.19315	0.666069	0.859538	1.30907	1.08044	4.49416	1.84934	1.00509	1.68208
		1.26651	0.791325	0.722512	0.900777	0.671846	1.06892	0.862649	0.686893	0.733006	0.971125	0.821142	0.753441	1.02772	0.988475	1.63992	1.22751	1.28446	0.861027	0.859573	1.40342	0.882333	1.47995	0.771198	0.865605	0.91088	1.39256	4.31391	2.15634	1.10109	2.06438
		1.78117	0.802431	1.37783	1.24394	0.865469	1.56862	1.06228	0.682638	0.830101	0.959392	1.00688	0.717255	0.783145	0.998506	2.349	1.28033	1.23586	0.618105	0.94325	0.765571	0.818367	1.27979	0.778924	0.801785	0.968901	1.42235	3.27206	1.59426	0.954259	2.94254
		0.833061	0.748277	0.722371	1.32074	0.975033	0.940693	0.722165	0.630883	0.812283	0.90864	0.813788	0.650489	1.03209	1.0178	1.04153	1.57586	1.21432	1.29407	0.848146	1.44285	0.856291	1.17327	0.78872	0.782729	1.0561	1.25485	2.41671	3.55678	0.964984	1.19311
		0.786378	0.88392	0.695112	1.50871	0.754907	0.899812	1.13966	1.01215	0.556903	1.01237	0.835354	0.88812	0.672718	0.882146	1.16367	1.3439	1.02773	0.655919	0.886958	0.855998	0.745817	1.4606	0.805283	0.895993	1.2574	1.22829	3.66491	2.16702	1.47012	3.16795
		1.2181	0.743773	0.762894	1.27136	0.854189	0.921367	0.79652	0.985484	0.686993	0.766419	0.985432	0.943761	0.911057	0.936869	1.28214	1.30176	1.00691	0.648414	0.897445	0.884521	0.718323	1.37661	0.918418	0.755308	1.24876	1.38956	2.81412	1.44303	1.17395	2.45387
		0.865069	0.72017	0.725144	1.21897	0.78332	0.928751	1.06031	0.646403	0.839861	1.38297	0.740135	0.66761	0.712028	1.00399	2.11077	0.79174	0.747127	0.661922	0.743353	0.94197	1.06837	0.927355	0.722582	0.891438	0.865243	1.17128	3.37104	3.36436	1.05227	3.06631
		1.84962	0.745071	0.755674	0.746357	0.750384	0.995768	0.998507	0.745574	0.728687	0.960798	1.00847	1.06483	0.629186	1.2187	2.23992	1.06465	0.816579	0.98901	0.821861	0.909589	0.813662	0.903465	0.670433	0.750971	1.16117	1.77309	2.22225	1.80433	1.38649	2.79623
		1.77655	0.82135	1.17606	0.681658	0.954931	0.888714	0.904031	0.653013	0.721911	1.05107	0.842591	0.763224	0.889686	0.881547	1.62803	1.09701	0.827807	1.12061	0.858821	1.28364	0.762655	0.970376	0.791371	0.925146	1.17177	1.48766	3.29711	1.37595	1.0493	1.10322
		0.733769	0.77397	0.802913	1.03764	0.70312	1.10553	1.44467	0.744916	1.33204	1.57369	1.16416	0.664927	0.697462	1.05769	2.32587	1.1433	0.705762	1.27329	0.438506	1.06829	0.637728	0.99192	0.834354	0.744953	1.3693	1.25837	4.53261	1.7715	1.07602	2.37756
		1.29254	0.711824	0.711988	0.716195	0.807815	1.0613	0.795412	0.86506	0.654493	1.28337	0.946602	0.716929	0.746236	1.00289	2.15988	1.49078	0.88942	1.28721	1.08734	0.927859	0.956581	0.744015	0.862472	0.705946	1.23255	1.39793	1.9766	1.64658	0.94515	2.36114
		1.26234	0.740693	0.677295	1.29884	0.844363	0.968641	0.770244	0.794565	0.719471	1.08002	0.821527	0.797117	1.19587	0.770345	1.78543	0.977444	0.840824	0.656905	1.02488	0.926259	0.769023	0.905398	0.857571	0.827658	1.15838	1.30711	2.67958	1.80526	1.11027	2.63206
		0.809378	0.779494	0.752737	0.74471	0.813175	1.06274	0.786142	0.722089	0.998575	1.03979	1.26199	0.912212	1.19037	0.748304	1.77989	1.12113	0.690849	0.675731	1.01248	1.37636	0.821578	0.924981	0.723542	0.837713	1.48683	1.42038	4.29143	1.84551	1.0222	2.58909
		1.66092	0.756253	0.888516	0.633218	0.706187	0.975222	1.22218	0.762371	0.849172	0.824607	0.762104	0.919759	0.849746	1.12729	0.970066	1.05874	0.759604	1.27584	1.09118	1.26818	0.882207	1.45221	0.871481	1.01062	1.25802	1.59873	2.97733	1.49019	1.13317	3.21146
		1.52098	0.782999	0.753715	1.39585	0.775841	0.989383	0.792728	0.74166	0.650394	0.792851	0.758008	0.632074	0.841889	0.83412	1.87666	1.21845	0.792627	0.933599	0.949587	1.13116	0.773164	0.939995	0.754683	1.14545	1.1817	1.7119	4.93236	1.87535	1.12933	2.63516
		0.729414	0.776581	0.925796	1.2453	0.698325	1.32748	0.756498	0.801651	0.778353	1.44038	1.11513	0.99257	0.737334	1.03944	1.65798	1.21716	0.923695	0.651757	0.854726	1.1873	0.720301	1.08624	0.810831	0.772952	1.8821	1.2128	3.84205	2.78442	0.963869	2.25649
		1.78513	0.796607	0.879883	0.832514	0.796879	0.927077	0.892546	0.786139	0.674827	1.40395	0.99605	1.13324	1.17283	0.941665	2.14807	1.56848	0.894853	0.824999	0.852394	0.939349	0.862593	1.36305	0.86966	0.776696	1.70983	1.40039	3.08478	2.10751	1.48301	3.00141
		0.736687	0.810127	0.877326	1.08758	0.759811	0.876438	0.730077	0.739795	1.09487	0.789893	0.935945	0.963902	0.939184	1.32644	1.59235	0.859743	0.729937	1.87253	1.05825	1.38858	0.774673	1.14639	0.680475	0.805777	1.60679	1.68304	3.5609	2.04225	1.07017	1.26695
		0.740736	0.86964	0.733501	0.792554	0.90267	1.23379	1.29562	0.72291	0.632531	0.854472	0.86596	0.790087	0.756495	0.927583	2.38404	0.862705	0.922846	0.736615	0.97948	1.27172	0.733243	1.1325	0.728129	0.740191	1.67802	1.19389	3.18793	2.53725	1.18777	3.63115
		0.716535	0.734369	0.730564	1.20714	0.779714	0.906969	0.977154	0.745453	1.25154	1.20803	0.982182	0.822763	0.851841	1.55603	1.8698	1.03739	0.668859	1.20782	0.909459	1.05855	0.743454	0.798583	0.909789	0.860601	1.4483	1.66662	3.08737	1.42485	1.49925	2.2207
		0.948425	0.813507	0.735148	0.800201	0.837804	1.06346	1.14762	0.764397	0.949103	1.18434	0.928506	0.72401	0.737834	0.969491	2.28382	1.22142	0.864286	0.89074	0.826248	0.795077	0.694838	0.89418	0.831294	0.82083	1.10859	1.14425	1.4991	2.48991	1.20795	4.08891
		0.738696	0.826498	1.11808	1.36418	0.67452	1.04482	0.932939	0.696605	0.961998	1.26626	0.841324	0.816117	1.25707	0.978867	2.54535	1.04105	1.11334	0.769387	0.943858	0.945129	0.764512	1.11601	0.810037	0.748801	0.714202	1.31921	4.75528	1.19578	1.46732	1.56918
		0.725181	0.781398	1.01752	1.04223	0.802056	0.854917	1.39114	0.841951	1.05347	0.883636	1.07048	0.752997	0.558395	1.15886	2.16981	1.18129	1.13011	0.651874	0.75976	0.968848	0.734208	0.84741	0.748862	0.863536	1.49077	1.29917	3.04558	1.53991	1.1761	3.03785
		1.04671	0.787987	0.967168	0.814522	0.789757	0.941378	0.670496	0.777944	1.26628	0.856948	0.767238	1.20689	1.05603	0.835319	1.55829	1.10699	0.79189	0.882206	0.730806	1.14849	0.703029	1.1806	0.721057	0.939706	1.8407	1.1642	2.43817	1.8837	1.25328	2.89152
		0.709209	0.76013	0.786979	0.853775	0.804661	0.923442	0.765502	0.674709	1.00763	1.16658	0.944852	0.894213	1.16094	0.85918	1.0261	0.837098	0.792738	0.774571	0.88	0.925115	0.846245	1.02289	1.16933	0.870486	2.14429	1.46455	4.07254	3.04482	1.03893	2.91083
		0.992155	0.734607	0.696559	0.744677	0.944553	1.05522	1.40566	0.788833	0.999461	0.719305	1.05976	0.740692	1.18866	0.895112	2.14929	1.19497	0.955137	1.12272	0.685412	1.45655	0.976628	1.41076	0.882508	0.688272	1.06896	1.74598	4.26284	2.67051	1.16441	3.49739
		0.935962	0.769733	0.95313	0.998111	0.876066	0.892626	0.911074	1.07588	1.06373	0.847811	1.11342	1.00519	0.941392	0.936254	2.30622	0.937682	1.06137	1.04588	0.570101	0.898327	0.733493	1.28345	0.846779	0.807377	2.0262	1.94905	3.31704	3.54032	1.31545	2.55348
		1.05971	0.793256	0.831104	0.74531	0.851995	0.924234	1.05412	0.863493	0.70565	0.98744	0.897473	1.11396	1.40628	1.10681	1.18517	1.07711	1.06196	0.813913	0.704413	0.927193	0.78359	1.04306	0.795461	0.775551	1.68757	1.42533	3.34849	2.04591	1.2725	2.7382
		0.651531	0.719739	0.71739	0.97382	0.778657	1.23607	1.09897	0.865679	0.889432	0.991993	0.882213	0.78528	0.663986	1.02146	2.15862	0.874699	1.09349	1.56965	1.05914	0.724189	0.79445	1.2713	0.827903	0.807884	1.35559	1.50151	2.65749	2.00119	1.22998	2.97866
		0.748068	0.798933	0.746356	0.897016	0.799065	0.907903	1.10405	0.63175	0.879673	0.826641	0.979296	0.729843	1.4642	0.953312	1.70517	1.55491	1.48038	0.995678	0.690505	1.07613	0.773015	1.22292	0.98402	1.13459	1.59655	1.61999	5.61349	1.72428	1.57907	3.09754
		0.641984	0.881751	1.15172	0.91869	0.962696	0.89214	1.05192	0.759045	0.92365	1.13882	1.11064	0.731168	0.990116	0.78733	1.4737	1.57881	0.994861	0.645855	0.678392	1.11223	0.802727	1.38764	1.11685	0.759098	1.57002	1.61751	3.05607	2.08017	1.85361	2.77008
		1.05288	0.71601	0.856131	0.917356	1.01143	1.29341	0.92546	0.714811	1.03042	1.09244	0.918335	0.65284	0.828877	0.986251	2.31849	1.90531	1.0435	0.672097	0.671846	1.33411	0.921932	1.25455	1.01466	0.975214	1.3373	1.86845	3.17344	2.88669	1.19411	3.01694
		0.732544	0.781951	0.772054	1.21935	0.765695	1.22091	0.903394	0.852047	0.660803	1.06537	0.942435	0.937444	0.8201	0.840701	0.992448	1.24307	1.51096	1.3679	0.912978	0.880553	0.795481	1.68127	0.948942	0.674005	1.29157	1.93543	5.03601	0.971669	1.32761	2.45018
		1.0584	0.768355	0.709442	1.00506	0.906535	1.00106	1.43141	0.753132	1.19952	1.18868	1.12234	0.748246	0.797716	1.06738	1.81829	1.39121	1.07252	0.820192	0.615172	1.54424	0.803579	1.00603	0.8286	0.706799	1.10067	1.46342	3.68569	1.31031	1.29311	2.98275
		0.667308	0.819638	0.740922	0.987042	0.96532	1.23729	1.07195	0.79937	1.0005	1.26362	0.934099	0.911153	0.7302	0.860278	1.5396	2.11242	0.687235	1.11536	0.651024	1.23762	0.960735	1.47139	0.843915	0.83592	1.75214	1.43712	3.73727	1.80005	1.38013	1.90764
		1.10688	0.843245	0.818784	1.05573	0.93916	1.0073	0.879851	0.944946	1.00808	0.99618	1.06115	0.848716	0.986573	1.0899	2.4438	1.21897	0.888764	1.66017	0.539309	1.09986	0.676386	1.34506	0.863148	0.868636	1.25067	1.32082	4.4213	2.64134	1.5403	2.73414
		1.14608	0.815824	0.777324	1.0213	0.797607	1.12419	0.969757	0.871604	1.05157	1.53967	0.986135	0.761187	0.823745	1.03023	1.43279	0.714911	1.35297	0.74403	0.99042	1.03123	0.745219	1.13582	0.735624	0.943054	1.63614	1.6032	4.29026	2.39626	1.23687	1.97444
		0.726977	0.824658	1.00962	1.06539	0.922626	1.03325	1.20051	0.926247	0.9295	0.720223	1.12329	0.83251	0.832778	1.05328	2.13318	1.72808	1.23379	1.0522	0.717948	1.08947	0.796075	1.25385	0.720363	0.994736	1.61251	1.58787	5.09029	2.88543	1.41251	3.14704
		0.732434	0.8402	0.773048	0.924835	0.823527	1.41226	1.17274	0.808992	1.14318	1.2148	0.918576	0.772583	0.922934	1.04261	2.03145	0.83473	1.07095	1.21734	0.628181	1.08646	0.78785	2.81559	0.764279	0.663861	1.44972	1.89458	4.22541	1.71952	1.26953	3.16331
		1.24475	0.787215	0.788868	1.36887	0.758991	0.961553	1.30262	0.842019	1.03384	0.93249	1.088	0.735956	0.937711	1.00674	1.20607	1.18609	0.908135	1.80847	0.817424	1.55569	0.762155	1.0414	1.19341	0.766083	1.59192	1.54507	4.32514	1.49476	1.40062	2.096
		0.984549	0.760279	0.790955	1.1103	0.9467	1.09814	0.687726	0.968705	0.839931	1.41282	1.04982	0.76913	0.860074	0.868469	2.19562	0.911817	0.835115	1.63339	0.943323	0.869195	0.760158	1.1837	0.841741	0.908694	0.779169	1.14733	5.94158	2.62863	1.41433	3.11682
		0.743916	0.808757	0.963208	1.16619	0.845864	1.06167	0.946704	0.804645	0.713769	0.84251	1.297	0.814294	0.67755	1.16846	2.24454	1.4307	1.11028	1.10605	0.865928	0.991733	0.940656	1.0646	0.698195	0.902794	1.35684	1.86508	4.47099	2.76233	1.39817	2.58742
		0.674582	0.79758	0.76811	0.851509	0.776555	0.994659	2.04955	0.744193	0.939932	1.13478	1.37178	0.993422	1.24603	1.1693	2.27744	1.0969	0.731379	1.23772	0.79945	1.03866	0.721276	1.25651	0.993409	0.919934	1.49308	1.60884	4.2151	1.33301	1.43348	3.40624
		1.10935	0.838057	1.38786	1.26794	0.751977	1.25935	1.1128	0.822056	1.01937	1.30594	0.839726	0.827953	0.707248	1.00096	3.13655	0.801753	1.11918	0.723402	0.813356	1.38781	0.833766	1.37059	0.834272	0.761106	0.86033	1.33068	3.9718	1.43805	1.16861	2.91755
		0.667314	0.735645	0.735777	1.19521	0.854305	0.935584	0.742845	0.871642	0.904317	0.778632	1.27577	0.814955	1.05325	0.896814	2.49178	1.21584	1.52059	0.626542	1.00806	1.28828	0.808725	0.785615	0.821998	0.787129	1.41853	1.63446	4.0484	1.43331	1.43562	3.39413
		1.03989	0.829611	0.930933	0.951042	0.921709	0.949331	1.1338	0.844954	0.826173	1.28908	1.03568	0.886492	0.763548	0.860293	1.48838	1.13839	1.10512	0.903115	1.38696	1.23231	0.815538	0.858934	0.872442	0.977942	1.39243	1.41449		1.41171	1.57039	2.85926
		1.04917	0.861027	0.946373	0.898517	0.884457	0.922662	1.10608	0.811442	0.926132	0.890714	0.975153	0.948014	0.799754	1.08975	0.88736	1.10207	0.664104	1.091	0.888618	1.21415	0.684365	3.46187	0.882783	0.841046	0.988975	1.78192		2.07611	1.44909	3.13818
		1.01061	0.73976	0.846182	1.04692	0.865459	1.2828	1.17827	0.710941	1.03953	0.640082	1.14721	0.868129	0.731877	1.12749	2.98124	0.91094	0.902049	1.22237	0.621889	1.00778	0.730656	1.532	0.875167	0.757329	1.52408	1.94306		1.6961	1.38813	2.62891
		1.1857	0.877916	0.765318	1.34213	1.0515	1.10669	0.72107	0.704933	1.18036	1.39899	0.985955	0.686626	0.633725	0.878885	1.86905	0.872682	0.658133	1.59396	0.739038	1.4701	0.888874	1.03978	0.869474	0.838065		1.85565		2.23163	1.55413	4.74741
		1.05184	0.751321	0.793102	0.917344	0.901368	1.11157	0.749263	0.716783	0.844093	1.55135	1.03269	0.909982	0.762096	1.17688	2.90646	0.86655	0.867325	0.678026	0.804868	0.951938	0.888157	1.07913	0.764957	0.81103		1.69585		1.70585	1.54867	2.97342
		1.2804	0.799762	0.72666	1.3979	0.872556	1.3047	0.809251	0.794359	0.939287	0.87202	0.875272	1.05753	0.790521	0.869284	2.08058	1.17738	0.868061	1.11932	0.775575	0.959385	0.830229	1.40245	1.13046	0.826737		1.43979		1.33498	1.33597	2.4485
		1.04538	0.841192	0.792205	0.780568	0.872656	1.081	0.654521	0.875779	1.04512	0.741414	1.00567	0.754649	0.57929	1.17335	2.5324	1.5093	0.941587	1.2448	0.564618	1.20551	0.857949	1.34924	0.771264	0.847557		1.35252		2.11397	1.3103	3.25097
		1.16464	0.756025	0.892078	0.886867	0.784003	1.03652	0.624234	0.858655	0.962862	1.36016	0.864031	0.930351	0.525733	1.17947	2.99302	1.03189	1.04472	1.43773	0.914348	0.976133	0.859611	1.04165	0.704354	0.824034		1.35004		1.70427	1.42301	1.6041
		1.20205	0.784448	0.755908	0.668776	0.799973	1.34813	0.704983	0.69944	1.28276	0.772615	0.986178	0.831777	0.990213	1.19647	1.83594	2.41418	0.890378	1.09551	0.824993	1.23778	0.857821	1.08455	1.02817	0.801432		1.53309		1.29925	1.35405	3.28751
		0.721747	0.853096	0.979744	4.22169	0.941032	0.927617	0.662866	0.746914	1.32954	0.799334	0.866355	0.722773	1.21033	1.16236	2.97753	0.73802	0.888167	1.21755	0.831292	1.2893	0.821207	1.55857	1.03731	0.789396		1.88118		3.26777	1.51195	3.17838
		0.913492	0.833105	0.789093	1.1334	0.942509	1.27504	1.1296	0.889301	1.06859	0.687995	1.26695	0.733386	1.17586	1.08163	2.95298	1.06542	0.986592	1.00304	0.888683	0.969839	0.900766	0.990102	0.971216	0.942155		1.43255		2.72503	1.52197	2.14653
		0.8582	0.7827	0.861969	1.00725	0.853864	1.04331	1.58272	0.849177	1.2545	0.695171	0.778431	1.13375	0.703757	0.938685	1.5237	0.628189	1.0743	0.704692	0.670917	1.0434	0.803843	0.986676	0.788188	0.750268		1.15632		1.34691	1.53089	3.31033
		1.0172	0.80514	0.974724	0.867503	0.783294	0.92283	1.2812	0.746724	1.11239	0.742392	1.19007	0.735488	0.780136	1.02324	2.04085	1.51002	1.29897	1.0466	0.65696	1.13695	0.818452	1.93431	0.991541	0.773267		1.83978		2.30194	1.55273	2.41471
		1.17782	0.888145	0.848394	1.45617	1.0089	0.993455	0.828781	0.866481	2.27994	1.337	1.14159	0.899301	1.13374	1.09896	2.23775	1.34379	0.885007	1.26104	0.843544	1.62559	0.760968	1.01436	0.82787	0.671191		1.76806		2.50059	1.50904	2.88589
		0.724061	0.869063	0.797415	1.33356	1.35933	1.33134	0.862487	0.810267	1.09165	1.24545	0.873489	0.858663	1.2457	1.32538	3.35235	0.823915	1.02071	1.08128	0.74928	1.28705	0.869259	1.21765	0.903433	0.853822		1.56185		1.7521	1.32681	3.07212
		0.699072	0.76965	0.859759	1.18462	0.986997	1.77293	0.944468	0.802433	0.698152	1.06572	1.09091	0.949189	0.993544	0.983654	1.88165	1.21105	0.974459	0.844675	0.950416	1.48489	0.947973	1.40791	0.826382	0.855849		1.70627		2.38893	1.33459	2.41818
		0.882631	0.893755	0.847335	0.809833	0.876942	1.12555	0.940306	0.83832	0.873043	1.16252	1.0507	0.908702	0.776967	0.988275	2.23528	0.756061	1.34579	0.726638	1.03883	0.904437	0.930162	1.12165	0.882589	1.49989		1.77735		1.67282	1.75585	2.77236
		0.821852	0.849745	0.806958	0.650233	0.983687	0.994152	0.944893	0.779421	1.10884	0.949684	1.10674	0.785094	0.663187	0.844199	2.39909	0.850774	1.14926	1.23064	0.577599	1.02813	0.913891	1.01945	0.903317	0.863762		1.58751		2.01239	1.48366	3.35783
		0.734815	0.877424	0.804542	0.898654	1.00518	1.29597	0.694116	0.731617	1.33555	1.22575	1.15372	0.877601	0.7393	1.28945	2.96043	0.763309	1.44202	1.12237	1.74924	1.09356	0.787108	1.34005	0.901477	0.796756		2.1665			1.90821	3.94295
		1.01872	0.771945	0.959714	1.23353	0.865317	0.988012	0.951208	0.937195	1.26409	1.25066	1.10794	0.834039	0.886645	0.943964	1.45974	0.841904	0.75785	1.17998	0.570155	1.63388	0.772906	1.2274	0.927396	1.02134		2.22081			1.4122	3.25713
		0.866551	0.869711	0.773066	0.855892	0.861938	1.30889	0.912734	0.811648	0.985598	0.844094	1.09356	1.01823	1.22451	1.10386	1.92607	0.799937	1.02942	1.12036	0.487951	1.23251	0.790236	1.34418	0.853734	0.85611		1.58275			1.6111	2.60462
		0.874588	0.855327	0.875374	1.3293	0.832339	1.2231	0.87253	0.893072	0.769864	1.11734	0.931352	1.34653	1.48957	0.936174	1.93312	0.741086	1.40737	1.36418	0.641649	1.18769	0.990433	1.3699	0.897671	0.894218		1.4518			1.41849	2.41594
		0.86869	0.820209	0.950952	0.746642	0.934466	1.11085	0.859832	0.932032	1.34326	0.950925	1.15678	1.0124	1.29935	1.22873	2.07254	1.21146	1.07261	1.10058	1.62019	1.14759	0.89677	1.29609	0.93032	0.835011		1.56365			1.60085	4.42927
		0.905269	0.789477	1.05619	0.808617	0.762916	1.05026	0.68655	0.80549	1.25824	0.873372	0.904995	0.698691	1.55776	1.27141	2.82472	0.669848	1.05278	1.71601	0.965309	1.2289	0.877482	1.77162	0.743509	0.985196		1.87593			1.90538	2.94383
		0.855284	0.848392	0.842567	0.979035	0.963547	1.40232	1.39904	0.826019	1.5439	0.875898	1.09051	1.00462	0.667538	1.18386	3.87952	0.739358	0.894452	1.18689	0.674548	1.63428	0.730975	1.00304	1.00898	0.957109		1.54466			1.57995	3.329
		0.74186	0.841623	0.771496	1.07842	0.902373	1.69446	0.666332	0.828047	1.10819	0.887863	1.00464	1.66931	0.902598	1.20422	2.63065	1.22884	1.42609	0.96129	0.942271	1.13831	0.797209	1.28241	1.00283	0.854443		1.40455			1.32572	2.92007
		0.966766	0.841391	0.784327	0.923007	0.92476	1.29142	0.675488	0.863078	0.90776	1.00075	1.11211	0.979008	0.88243	1.1968	2.55623	0.926472	0.919093	0.769849	0.577564	1.0218	1.05049	2.05282	1.05867	0.830702		1.40613			1.81474	3.42517
		0.791512	0.880906	0.989172	0.881251	0.920072	1.21034	0.664782	0.927237	1.08374	1.3312	1.03938	0.823304	0.868309	0.78694	1.45956	1.02066	1.07887	0.947442	0.997496	1.71655	0.817134	1.34856	1.15745	0.912233		1.65065			1.54126	2.10215
		0.813852	0.815669	1.04121	1.19456	1.07572	1.56186	0.9565	0.832946	1.2796	0.739567	1.17384	0.857747	0.653116	1.18632	2.24999	0.673526	1.20329	1.12513	0.652813	1.05581	0.753171	1.41812	1.01923	0.800937		1.8141			1.54449	2.67842
		0.875281	1.00802	0.771571	1.37854	0.979848	1.27081	0.744234	0.846897	1.32436	1.35998	0.974123	0.904608	0.72504	1.22808	1.0883	1.12518	1.25385	1.44463	0.638239	1.0594	0.774848	1.2546	0.925326	1.09812		1.91189			1.58099	2.02625
		0.909042	0.916938	0.757507	1.05883	1.05311	1.02153	0.739515	0.723937	1.20511	0.915717	1.24583	0.884556	1.0835	1.04797	0.924681	1.34764	0.919296	1.44322	0.640956	1.25945	0.721803	0.956181	0.852128	0.920472		2.19352			1.50653	2.66073
		0.67608	0.996223	0.982199	0.697586	0.939391	0.945696	0.943771	0.883916	0.818293	0.84702	0.963286	0.825139	0.995804	1.10338	2.56133	0.973918	1.31099	1.28982	0.647684	1.26427	0.872467	0.706219	0.835993	1.10114		2.15729			1.38824	2.60313
		1.04426	0.906525	0.926136	1.39401	0.940399	1.29805	0.731536	0.845469	1.4612	0.936647	1.0709	0.81666	1.06218	1.16397	2.30347	1.27494	1.16075	1.25018	0.603769	1.26198	0.922815	0.950404	1.41346	0.824007		1.76211			1.32976	3.53364
		1.0482	0.900537	0.780764	0.708324	0.879883	1.57306	0.722904	0.775382	1.04728	1.21725	1.03229	0.97463	0.495706	1.0329	2.59918	1.29446	1.24326	1.34443	0.660121	1.20865	0.818716	1.22122	1.09336	0.881193		2.21066			1.49487	2.99767
		0.884119	0.90391	0.910606	0.697967	1.04217	1.05882	0.745165	0.897976	1.20198	1.24257	1.17177	0.710421	0.610977	1.03938	0.976232	0.702282	0.993163	1.09723	0.815518	1.3956	0.892644	0.757251	0.9391	0.825749		2.02248			1.47655	3.09422
		1.03477	0.919999	0.812861	0.597643	0.985116	0.980591	1.01616	0.698511	0.76417	1.31493	1.36774	0.80623	0.753225	0.910849	1.95259	0.69359	1.05381	1.51976	1.22548	1.28882	0.730779	0.748525	0.946465	0.808185		1.71183			1.78241	2.84753
		2.54589	0.838781	0.847875	0.837468	0.830913	1.20087	0.728695	0.800321	0.992781	1.37021	0.965736	0.798634	0.526584	0.914463	2.7342	1.0749	1.0521	1.76019	1.1067	1.23352	1.03298	1.02267	1.06365	0.840884		1.67203			1.77706	3.09776
		1.26426	0.899904	0.75533	0.899646	0.895752	1.43034	0.838947	0.700563	1.1319	1.14495	1.18803	0.903974	1.0037	1.23038	3.42495	0.887535	1.45998	1.6586	0.915002	1.0334	0.762845	0.951261	0.857433	1.01448		1.57672			1.56121	1.49947
		1.2741	0.836493	0.827154	0.635094	0.940306	1.00754	0.819422	0.809084	1.44561	1.45801	1.76926	0.810835	0.985254	1.59219	2.37572	1.35456	1.48859	1.26421	0.833648	1.18711	0.885627	0.689437	1.10181	1.00535		1.51818			1.51941	3.06908
		0.739888	0.94843	1.00021	0.853718	1.10459	1.12297	0.938618	0.955353	1.65103	1.56845	1.22341	0.883697	0.984593	1.29059	1.35374	1.31652	0.892932	1.32256	0.802207	1.35804	0.879193	1.06761	0.82452	0.915362		1.48516			1.86243	3.88261
		0.812557	0.943582	0.989548	0.778546	0.851035	1.23324	1.35043	0.812823	1.18535	1.14004	0.99525	0.832506	0.603954	1.11854	2.66214	1.39255	0.958517	2.06555	0.782155	1.82358	0.920735	1.09588	0.904538	1.40118		1.87058			1.48599	2.10642
		0.750795	0.894489	0.859532	0.698927	0.914271	1.03816	0.698001	0.991332	1.37153	1.41093	1.28223	0.821923	0.967689	1.10256	1.17945	1.11754	0.912799	1.34593	0.721762	1.3348	0.945932	1.01897	0.85269	0.864617		1.92612			1.43928	2.31496
		0.656196	1.0137	0.82	0.68165	0.948792	1.27924	1.74668	0.906739	1.50193	1.27048	1.03733	1.26608	0.94511	1.21587	2.69328	1.1784	1.10994	0.739579	0.890177	1.76607	1.00925	1.21883	0.826332	1.06879		1.45638			1.63004	2.27379
		1.42969	0.899809	0.846199	0.999835	0.997575	1.2527	0.978275	0.707566	1.52085	0.805077	1.09333	0.837211	0.733074	1.2049	2.37478	1.44063	0.924219	1.32454	1.18119	1.42567	0.850221	0.827783	1.02451	1.3516		1.34855			2.30749	2.82978
		0.738648	1.1278	0.872881	0.726084	1.01927	1.14843	1.18846	0.868392	1.11202	0.730925	1.20649	0.738678	0.681815	0.909257	2.61413	1.05864	1.16281	1.57171	0.891768	1.31715	0.761574	0.894324	0.956085	0.859279		1.5034			1.74008	2.28384
		1.1276	1.01174	0.761633	1.14459	1.07416	1.33742	0.712705	0.977924	1.1706	0.868361	0.906855	0.783206	1.10584	1.16963	2.70596	1.64169	0.978341	1.17541	1.15436	1.35895	1.00593	0.957798	0.877666	1.24525		1.45502			2.05849	4.87122
		1.37214	0.947097	1.03991	1.14403	0.92635	1.42165	0.88892	1.0962	0.893957	0.891654	1.10147	1.06926	1.01712	1.07788	2.5328	1.34115	0.869474	1.17829	0.703014	1.30878	0.941115	0.743751	1.06577	0.825217		1.98308			2.39163	2.76393
		0.721507	0.906864	0.875554	0.837022	0.926102	1.1016	1.12208	0.818402	1.68429	0.69528	1.04938	1.05134	0.890509	1.09973	1.96022	1.442	1.12675	1.37707	0.83515	1.16369	0.627157	1.24335	0.914954	0.98832		1.49416			1.93176	2.51232
		0.714416	0.995271	1.02726	1.04614	0.987026	1.1505	1.27511	0.88065	2.68265	0.798398	1.16484	0.797355	0.648631	1.07329	2.2322	1.02544	1.03255	1.25663	0.803126	1.29493	1.11934	1.27375	0.913744	1.05042		1.71576			1.8623	3.23864
		1.42939	0.843843	0.951954	0.766598	0.976489	1.3031	1.09481	1.33084	1.11241	0.718168	1.09817	1.39673	0.889458	0.964184	2.74023	1.84621	1.37174	1.55054	0.939489	1.22162	0.765007	0.947329	1.0628	1.0267		1.83067			1.71781	2.29118
		0.636777	0.860004	0.870497	1.07683	1.13773	1.37649	0.780833	0.884597	1.23272	0.801506	1.09896	1.13984	0.704343	1.37811	2.50276	1.00996	1.10165	0.742879	1.18985	1.54828	0.792755	1.22258	1.09319	0.997564		1.792			1.85601	3.13993
		1.37799	0.937907	1.06368	0.842315	1.03165	1.08802	0.807179	1.04052	1.15312	1.37449	1.21165	0.742967	0.873967	1.04288	1.69277	0.882997	1.0729	1.6108	0.726758	1.12232	0.862868	1.12569	1.14209	1.2436		1.6952			2.01933	3.78307
		0.67013	1.09469	0.982347	1.04356	1.1156	1.44932	0.61624	0.918647	1.04058	0.866679	1.67892	0.813231	1.07505	1.30624	1.94962	1.26445	1.22001	1.24214	0.770764	1.86444	0.887482	1.34491	1.01186	0.918419		2.22703			1.6854	2.45278
		1.38198	0.885169	0.815922	0.752387	1.0507	1.487	0.866021	0.777881	0.878477	1.76249	1.80249	0.845297	1.00708	1.27504	2.14899	1.18336	0.955304	0.767049	1.04212	1.54764	1.04095	1.07627	0.981747	0.947442		1.47708			1.64985	2.99188
		0.732543	0.944758	1.09735	1.19323	1.05427	1.40489	1.02697	0.87978	1.13138	1.2248	1.21051	0.952291	0.899343	1.49795	1.32388	1.10185	1.14825	1.05849	1.13968	1.30879	0.75996	0.779961	0.943888	0.992888		1.959			1.73722	2.69958
		1.3225	1.19987	0.791762	1.17112	0.938793	1.59307	0.807423	0.728688	1.14383	0.914817	1.00962	0.8125		1.11346	3.31521	1.89577	1.15095	1.33556	0.716701	1.14705	0.953271	0.732082	1.37776	0.794703		1.41953			1.79643	3.52257
		1.10135	0.92262	0.792106	0.671357	1.1021	1.50674	1.08352	0.890706	1.22984	1.00436	1.21982	0.8544	0.898481	1.17762	2.35071	1.22986	0.832704	1.64348	0.93999	1.27721	0.770349	1.22176	1.18818	1.06219		1.55544			1.67222	4.04667
		0.685708	1.0529	1.08503	0.821857	0.951321	1.60711	0.920499	0.87474	1.24996	0.659772	1.01306	0.834188	1.0338	1.27656	2.66845	0.91862	1.04776	1.21161	1.05078	1.12037	0.917478	1.07732	0.781021	1.19426		1.69907			1.63021	2.32373
		0.501908	0.953028	1.09061	1.25419	1.11317	1.27427	1.26052	0.878168	1.32762	0.852817	1.27044	0.976194	0.862477	0.999588	2.45889	1.16111	1.16667	1.59668	0.697972	1.02374	0.797881	1.43134	1.06794	0.884769		1.44674			1.75564	3.2227
		0.930619	0.936212	1.03544	2.14003	1.10393	1.42909	0.861686	0.804773	1.49463	1.03219	1.03912	1.0695	0.65447	1.33413	2.33435	1.04206	1.06071	1.57601	0.934631	1.1419	0.867417	1.09217	1.32457	0.89538		2.30465			2.12106	3.645
		1.0908	1.20462	1.00494	0.892891	1.11791	1.10361	1.01827	0.821288	1.07942	1.00714	1.81584	1.00325	1.10421	0.917806	3.20848	1.06404	1.76656	1.64259	0.965524	1.02237	0.999319	0.635683	1.04895	0.912035		1.7978			1.96347	3.06813
		1.07252	1.03169	0.962653	0.974357	0.997405	1.05592	2.23057	0.895764	1.2747	0.824888	1.22699	0.978509	0.744009	1.07006	2.8713	1.6462	1.06249	1.23837	0.967809	1.43651	0.839807	0.864892	0.966611	0.891085		1.73151			2.0237	3.03837
		0.713661	0.999349	0.956014	1.00977	1.23216	1.29271	0.781857	0.709834	1.57487	2.11016	1.46437	0.964835	0.544783	1.42758	2.42036	1.22687	0.973526	1.50788	0.824019	1.49528	0.87989	0.875067	1.05489	0.901425		1.72619			1.53943	2.75703
		0.985509	1.0989	0.875943	1.1187	1.0849	1.26822	1.18659	0.941295	1.08048	0.837352	1.1813	1.01502	2.2645	1.08733	2.35976	1.02241	1.59391	1.42403	0.821231	1.43	0.797787	0.819706	0.999741	0.904497		1.8312			2.02526	2.21516
		0.750655	1.26611	1.12577	0.747239	1.11636	1.2794	1.93893	0.785363	1.4445	0.758337	1.18747	0.960889	0.675773	0.984232	1.72255	1.63188	1.05534	1.56019	0.90457	1.44607	0.912667	0.777055	1.10198	0.927652		2.1509			1.93081	2.394
		0.721528	1.07718	1.14213	0.507335	1.3138	1.34245	0.920493	0.856981	1.25605	0.826736	1.25657	0.875368	0.910119	0.971915	2.39011	1.29132	1.45906	1.41233	0.985712	0.968087	0.839875	0.957615	0.962421	1.23792		2.28359			2.23799	2.3314
		1.02437	1.03327	1.00186	1.19984	1.2695	1.16343	0.62054	0.887825	1.23599	1.0976	1.21649	1.62294	0.859532	1.40825	1.97761	1.18871	0.909112	1.0613	0.796873	1.41647	1.07648	0.839433	0.858681	0.855651		1.64039			2.01991	4.41149
		0.851909	1.08151	1.1473	0.784486	1.08472	1.35182	1.14104	1.03245	1.17742	1.01732	1.11641	1.05042	1.07275	1.09855	2.44277	1.18653	1.24761	1.37442	0.748979	1.25453	0.812727	0.846016	1.09561	0.932844		1.67003			1.76912	5.76873
		0.999362	0.980717	1.05805	1.05267	1.19749	1.30021	0.541515	0.917728	1.19125	0.74945	1.57927	1.30505	0.88894	0.980082	2.41981	1.51899	0.96182	1.0805	0.723424	1.90677	0.804232	0.899854	1.28079	0.961694		1.92396			1.69173	3.62597
		0.712646	1.11396	0.861937	0.795728	1.10652	1.22825	0.904451	1.17153	1.47851	0.661727	1.33417	1.22795	0.888925	0.988505	2.45794	0.886008	1.59384	1.23433	0.89591	1.10016	1.97949	0.91192	1.08742	0.938601		1.89314			1.75923	3.95372
		0.972665	1.06844	1.08245	0.592246	1.1905	1.13995	0.898482	0.668279	1.52575	0.697562	1.1932	0.887239	0.980967	1.60934	2.36791	0.966682	1.32839	0.928916	0.882065	1.225	0.773909	1.44016	1.10975	1.45541		1.9589			1.53478	4.45885
		0.804984	1.14381	0.833203	1.14038	1.3572	1.11191	0.847499	0.83191	1.69576	0.683932	1.19863	1.02426	0.737675	1.16047	2.85286	1.284	1.26493	1.59473	0.842489	1.47472	0.777306	0.859357	1.01749	0.974407		1.9849			2.06946	3.44509
		0.609422	1.30665	1.0831	0.944267	1.17378	1.63079	0.714194	0.963234	1.17108	0.749147	1.11025	0.793367	0.921634	1.29618	2.87001	0.669632	1.13056	0.815834	0.991597	1.0902	0.907588	1.07265	1.11246	1.02235		1.72816			1.95385	3.00414
		0.577276	1.19897	0.870827	0.514213	1.17145	1.17215	0.860485	0.871771	1.57832	1.3934	1.25931	0.795437	0.910305	1.30468	2.48334	1.30141	0.889956	1.4205	0.883853	1.93857	0.820441	1.04901	0.981001	1.09063		2.01359			1.4379	3.00517
		0.636213	1.17337	0.823301	0.888203	1.48492	1.37356	0.838789	1.01039	1.44717	1.35039	1.44586	0.870186	0.888878	0.914848	1.82723	1.06637	0.827768	1.15343	0.837862	1.13351	0.823048	0.840534	1.16969	1.04417		1.90106			1.76616	4.82403
		0.612809	1.00143	0.862989	0.830075	1.18789	1.40071	0.723245	0.903604	1.41777	0.94415	1.37179	1.04262	0.626678	1.1297	2.21397	1.18525	1.16347	1.42062	0.864943	1.69184	0.853995	0.849851	1.09089	1.22199		2.77294			1.76819	2.19887
		0.731719	1.07398	0.88641	0.577556	1.20983	1.5298	2.95	0.899123	1.33492	1.03957	1.05059	1.06658	1.0263	1.19471	2.5822	0.901501	0.854963	1.47913	0.766164	1.62701	0.812094	1.30315	1.01089	1.43477		1.61634			1.97227	2.87479
		0.971168	0.988494	0.832992	0.593364	1.20041	1.26923	0.774024	0.938195	1.50292	1.56849	1.26171	0.904339	0.88393	1.28185	2.58244	1.06918	1.22754	1.72812	0.689334	1.36852	1	1.38003	1.04035	0.920282		2.18411			1.59512	3.25278
		0.685295	1.10556	0.788094	0.708159	1.18667	1.34994	1.12625	0.892046	1.6846	1.29354	1.34048	1.03541	0.860736	1.55333	2.7817	1.35708	1.00499	1.43085	0.955166	2.00686	0.950732	1.48513	1.04589	0.852004		2.17478			1.88196	3.15735
		0.957731	1.2838	0.915562	1.21165	1.26383	1.3664	0.785215	0.767778		1.04945	1.29062	0.84126	1.21306	1.50238	2.8146	0.946623	1.30354	1.45292	0.556266	1.19475	0.767245	1.38429	1.11149	1.00546		1.87906			2.10308	3.30493
		0.928141	1.04448	1.00321	0.755447	1.31354	1.60097	0.796834	0.974332		1.0538	1.30449	0.90029	1.23115	1.08719	2.3995	1.22622	1.02395	1.38206	0.718971	1.54042	0.798669	0.743351	1.04232	0.970725		2.42412			2.13817	3.17652
		0.613712	1.12089	0.896331	0.9216	1.27215	1.46887	1.29898	0.846998		0.831142	1.83828	0.872669	1.26325	1.16611	2.59544	0.808272	1.25145	1.48755	1.12157	1.7947	0.994915	1.39911	1.05342	0.987138		1.67193			1.68157	2.93292
		1.0113	1.21106	0.914076	0.607671	1.37549	1.49039	1.32545	0.863673		0.793937	2.05075	1.13838	0.76567	1.05818	2.73822	0.79386	1.03505	1.327	1.06108	1.4083	0.768931	0.889522	1.04238	1.24829		1.70189			1.99785	2.86717
		0.859033	1.12615	0.830245	0.758641	1.49663	1.29142	1.30552	0.959049		1.44764	1.32779	1.03165	1.11094	1.21151	1.91792	0.807867	0.876132	1.78278	1.11936	1.66286	0.805297	1.25486	1.3733	0.90094		2.12898			1.95054	2.66042
		0.634749	1.18035	0.834993	0.995667	1.27103	1.42002	1.13224	0.994827		1.4099	1.39516	0.937778	0.8305	1.13398	2.11887	1.19878	0.990809	1.57335	0.885749	1.51572	0.68525	1.61129	1.14005	1.19364		1.75154			1.63616	2.90002
		0.618469	1.1804	0.930989	0.685136	1.28369	1.09558	1.27228	0.94218		0.796581	1.05166	0.85981	0.695139	1.31392	2.66764	1.18986	0.947553	2.50713	1.07259	1.90328	0.856741	1.29561	0.863618	0.985286		1.49718			1.80013	6.13631
		0.834629	1.19846	0.882397	1.17164	1.18757	1.39007	1.4437	0.92196		0.863514	1.114	0.88209	1.12181	1.37223	2.46266	1.50877	1.49389	1.59793	1.17312	1.52201	0.966199	1.12805	1.02785	0.894445		2.05886			1.92747	5.90239
		0.970907	1.21224	1.15497	1.27274	1.23659	1.38887	1.38427	0.958532		0.730923	1.18809	0.895628	1.1144	1.34145	2.35466	1.09229	1.16527	1.94377	1.15834	1.54474	1.07063	0.928324	1.2448	1.2559		1.90884			2.14389	3.4744
		0.667973	1.42712	1.00465	0.659937	1.28544	1.27564	1.09567	0.986004		1.21844	1.34164	1.237	0.857887	1.41789	1.96208	1.43344	1.58117	1.35781	1.0458	1.6959	0.81725	1.39908	1.10184	1.18979		2.06617			2.02833	4.22974
		1.04715	1.20355	1.11366	0.820918	1.41134	1.25594	1.19971	0.742178		1.19541	1.46951	0.822321	0.770096	1.2815	1.90195	1.62437	1.33805	1.30769	1.09425	1.81686	0.900008	1.07735	1.26436	0.980763		1.99219			2.03244	3.29467
		0.958487	1.18678	1.02768	0.963589	1.22328	1.30883	1.04519	1.3077		1.27861	1.17575	0.974879	0.715701	1.1918	2.86837	0.848066	0.806262	1.5457	1.05865	1.91394	0.730303	1.24941	1.16249	0.8814		2.02648			1.86072	3.19525
		0.66909	1.2458	0.91591	0.726542	1.25754	1.35549	0.896907	1.32276		1.25566	1.20226	0.917794	0.650745	0.96995	2.42948	0.827218	1.08441	1.59541	1.01517	2.50216	3.29194	0.944016	1.28824	1.02436		1.98856			1.49167	3.17995
		0.638977	1.19675	0.899321	1.20596	1.42657	1.30456	0.957932	0.926415			1.23224	1.28334	1.0391	1.2354	2.6123	1.47509	1.32914	1.43607	0.812209	2.35836	0.907987	1.1508	1.05319	0.936654		2.32481			1.79647	2.81066
		0.642621	1.17161	1.2213	0.637565	1.20066	1.65074	1.41045	0.809742			1.37464	1.05049	0.984474	1.03754	2.15352	1.05424	1.45804	1.47878	0.865445	2.44749	0.797794	1.12773	1.03383	0.879376		2.07201			2.07807	4.90752
		0.90666	1.08	1.03256	0.684646	1.31138	1.4342	0.931118	0.843103			1.23224	1.01488	0.778836	1.31629	1.96195	1.05214	1.89087	1.9453	0.848295	2.48388	0.69159	1.05996	1.39773	1.06925		2.2928			1.95547	3.10357
		0.610454	1.06674	0.979397	0.686079	1.33378	1.35399	0.757736	0.781633			1.13231	1.11541	0.864357	1.13393	1.46792	1.14954	1.01407	1.43567	0.97439	1.88394	0.724954	0.862516	1.15419	0.868738		1.90722			1.82632
		0.569971	1.21761	0.852751	1.14888	1.33703	1.44698	1.41613	0.747586			1.3839	1.14208	0.678636	1.26674	2.13802	1.15743	1.45582	1.70206	0.804622	2.57427	0.862525	0.775253	1.2602	1.13383		2.7203			1.69065
		0.996955	1.26203	1.5072	0.777635	1.26122	1.63115	0.80635	0.757748			1.53534	0.837806	0.888224	1.16227	2.57802	0.662801	0.90808	1.63044	0.771201		0.753341	0.777723	1.17741	1.19051		2.47898			1.94861
		0.557806	1.27384	0.971763	0.687302	1.28604	1.44918	0.826482	0.788231			1.92328	1.18938	0.79367	1.21999	1.78242	1.0462	1.06868	1.55627	1.09213		0.798939	1.14918	1.41411	0.95726		2.12447			1.96033
		0.615958	1.20887	0.982972	1.09973	1.30054	1.31556	0.970721	0.801404			1.09171	1.22032	0.794878	1.21835	2.71657	0.98674	1.08444	1.73087	0.672219		3.34356	1.30348	1.23608	0.88828		2.22432			2.17198
		0.625414	1.16493	1.07128	1.16807	1.36561	1.69699	0.911495	0.915001			1.34422	1.02399	0.897509	1.38006	2.77567	0.891692	0.949491	1.41578	0.776873		0.836659	1.22346	1.26145	1.17344		1.79638			1.72375
		0.589984	1.25506	0.91834	0.644579	1.44455	1.40377	1.13872	0.843758			1.38651	0.95268	0.987385	1.6277	2.07268	1.49066	1.23073	1.3311	1.37055		0.75395	0.996619	1.19404	1.03183		2.13874			1.8465
		1.05105	1.29319	1.08957	0.753512	1.44536	1.36551	1.10448	0.850554			1.46953	1.24625	0.792004	1.20948	2.0511	1.43065	1.17612	1.50646	0.811093		0.801424	1.30461	0.925154	1.29451		2.44233			1.99396
		0.663335	1.19001	1.12473	0.943142	1.43947	1.51377	0.861371	0.88131			1.46298	1.08707	0.829318	1.14457	1.71148	1.40353	0.977413	1.56245	0.687271		0.829634	0.826896	1.07892	1.01409		1.87974			1.67029
		0.509016	1.25469	0.978925	0.684851	1.39972	1.97196	0.781578	1.00031			1.28583	0.918387	0.756421	0.976562	2.10086	1.2854	1.35044	1.54366	0.901982		0.919951	0.857942	1.29196	0.88737		2.58675			1.77061
		0.627124	1.4049	1.07522	1.03863	2.47305	1.30793	1.17723	1.1579			1.18811	0.935618	0.665688	1.40923	2.32443	0.857544	1.33831	2.57534	0.948539		1.16481	1.92718	1.35563	1.08759		1.93409			1.91334
		0.617221	1.28247	1.02306	1.31786	1.5064	1.41666	0.797235	0.946401			1.17737	1.06153	0.824474	1.60526	2.70459	1.2207	1.19706	0.90354	0.628807		1.08803	0.813545	1.17264	1.17291		2.25518			1.92847
		0.580697	1.31424	0.986875	0.696643	1.30508	1.38019	1.12446	0.9502			1.36729	1.09892	0.809614	1.21268	2.11913	1.136	0.955536	1.46366	0.989481		1.03038	1.00455	1.22337	1.13889		1.82951			2.32272
		0.776804	1.70255	0.836541	1.39152	1.50838	1.47445	0.548546	1.22208			1.59612	1.05143	0.767121	1.29708	1.99337	1.12096	1.14991	1.07404	0.861009		0.851498	0.787039	1.34407	1.14359		2.43781			1.80854
		0.895621	1.61116	1.3116	1.32425	1.36183	1.44482	0.757425	0.922734			1.15315	0.906158	1.1452	1.15222	2.60217	1.84915	1.09836	1.23128	1.07162		0.80073	0.816967	1.01038	0.99162		2.87607			2.03133
		0.669694	1.70113	1.04802	1.11471	1.47069	1.35708	1.0406	0.905139			1.27794	1.03347	0.864621	1.97817	3.04802	0.872039	1.1571	1.32443	1.04522		0.919904	1.0994	1.14816	1.28366		3.61546			2.15058
		1.0132	1.83044	0.98544	0.521662	1.734	1.75936	0.704234	0.941301			1.31988	1.08956	0.715315	1.14404	2.33648	1.14053	1.68658	1.16585	0.970492		0.982209		1.24999	1.14713		3.60408			2.25109
		1.0465	1.76073	1.04237	0.863673	2.32737	1.42314	1.13205	0.979501			1.32578	1.00271	0.692411	1.35333	1.90776	1.38264	1.48561	1.57702	0.619178		0.967881		1.2813	1.51119					1.98316
		0.724938	1.66721	1.10994	0.470454	2.81916	1.82621	0.822729	1.09161			1.25125	1.19419	1.12368	1.43439	2.54535	1.13604	1.30061	1.50197	0.822748		0.921117		1.20024	1.09343					1.96949
		0.895986	2.01429	1.11166	1.13041	2.32019	1.34476	0.707089	0.749193			1.33674	1.03248	1.15963	1.2031	2.27672	1.15882	1.27345	1.51202	0.965256		0.962663		1.20004	1.02594					2.13245
		0.691019	2.06991	0.886368		2.45183	1.45005	1.62053	1.15576			1.44482	0.998539	1.19052	1.50231	2.6506	0.755167	0.957949	1.25931	0.92815		1.02147		1.39201	0.918546					2.22366
		1.58791	2.12147	1.0154		2.55505	1.50831	1.23331	1.19505			1.40821	0.91391	0.586914	1.06984	2.06259	1.26908	1.0739	1.71294	1.01235		1.01909		1.27465	1.53513					2.19215
		0.858758		0.993009		2.59348	1.99549	1.29492	1.18695			1.37618	0.770707	0.866999	1.4557	2.00093	2.67082	1.22425	1.31085	1.03849		1.07037		0.964718	0.934265					2.05611
		1.07065		1.1688		2.66655	1.47016	1.08724	0.984907			1.27989	1.3047	1.09437	1.51876	2.76656	0.919414	2.08665	1.46317	0.654013		0.855579		1.30791	1.31527					2.33404
		0.789381		0.943173			1.65821	1.44202	1.30418			1.4085	1.03846	0.79903	1.20964	3.43687	1.04049	1.32	1.55476	0.589342		1.16369		1.20077	1.31561					2.12029
		0.721103		1.35516			1.54616	1.27302	1.34983			1.42126	0.94172	1.30475	1.50682	1.58675	0.717404	1.13645	1.26124	0.915977		0.98591		1.16378	1.28301					2.55354
		1.00929		0.832051			1.44567	1.37122	0.888099			1.24318	0.876909	1.15692	0.961089	2.42803	0.761216	1.42779	1.91581	0.865337		0.827374		1.16777	0.918776					1.96886
		0.937662		1.0389			2.04507	0.883937	1.11411			2.00758	0.99592	0.776314	1.26089	1.739	1.19662	0.860551	1.72318	0.626195		0.877433		1.25715	1.03446					2.23617
		0.645889		0.987114			1.67884	0.828679	0.947279			1.3163	1.09702	1.26566	1.27853	1.98708	1.47276	1.09665	1.66981	0.663702		1.03658		1.22353	1.45484					2.21135
		0.956936		1.04417			1.48485	0.961218	0.938959			1.40304	0.903855	0.792378	1.01811	1.81295	1.50321	1.67029	1.63874	0.582215		1.07985		1.22495	1.14144					2.05198
		0.782818		0.956759			1.7586	1.19159	0.865034			1.45956	1.10563	0.826052	1.24268	4.07999	1.01203	1.85976	2.27487	0.919461		0.93686		1.42107	1.19556					2.04107
		0.670365		1.12631			1.55229	1.03988	1.40891			1.6882	0.897269	0.727267	1.44047		1.69443	1.10318	1.54756	0.641324		1.11613		1.50562	1.07385					2.12156
		0.922741		1.12056			1.63875	0.697104	1.08473			1.3847	1.02786	0.581104	1.47408		0.949324	1.41955	1.78448	0.41956		0.890321		1.2745	1.22502					2.27177
		0.958161		0.906343			1.8938	1.35943	1.05525			1.39301	1.2253	0.887094	1.2109		1.07161	1.34706	0.904268	0.485145		1.04621		1.56734	1.40429					2.41684
		0.677925		0.986944			1.5106	0.898764	0.839751			1.63981	0.860447	1.10725	1.40207		1.22899	1.20426	2.15212	0.481617		0.974538		1.17871	1.05875					2.28734
		0.749562		1.02432			1.63475	1.01895	0.901748			1.17656	1.13516	1.31951	1.19969			1.69203	1.50142	0.542954		1.00752		1.23012	1.32585					2.21267
		0.71846		0.909319			1.59063	1.19375	1.17058			1.14862	1.15449	1.2532	1.2301			1.38202	1.48988	0.895813		1.08917		1.29126	1.12166					3.00461
		1.02398		1.1878			1.45591	0.823926	1.22963			1.38852	0.956424	0.590268	1.2892			1.05889	1.45104	0.745384		0.791249		1.46766	1.5287					2.423
		0.651338		1.44073			1.52227	1.20403	0.837075			1.3034	1.11254	1.19323	1.19783			1.13546	1.22489	0.886791		0.976717		1.30047	1.1361					2.12994
		0.618038		1.16051			1.84074	0.911407	1.21874			1.7778	1.29692	0.944306	1.2083			1.17159	1.83428	0.96693		1.03226		1.18915	1.14109					2.62028
		0.687311		1.24221			1.47535	1.34366	0.978415			1.41759	1.06627	1.00232	1.27511			1.07417	1.44179	0.680771		0.918059		1.41627	0.962792					2.26431
		0.70249		1.01235			1.51621	0.940218	1.01158			1.63215	1.32768	0.696761	1.56785			1.53916	2.21158	0.465434		0.942731		1.15026	1.0716					2.45682
		0.976167		0.904312			1.56493	1.02732	1.01801			1.41807	1.06055	1.04196	1.22631			1.15482	1.63543	0.559934		0.828328		1.40021	1.1027					2.64039
		0.852763		1.20064			1.63236	1.14202	1.38125			2.02118	1.38138	0.995894	1.18787			2.28745	1.48304	0.46771		0.958539		1.21666	1.25413					3.75504
		0.654135		1.30944			1.64262	1.04123	0.945598			1.60653	1.34201	1.12051	1.41077			1.5169	1.45664	0.891583		0.81428		1.5216	1.13014					3.95369
		0.842306		1.27983			1.68347	1.07312	1.05776			1.62968	1.28733	1.07954	1.01137			1.17118	1.45955	0.635299		1.12209		1.49075	1.26649					4.92746
		0.90478		1.19038			1.89745	1.18715	1.21135			1.77638	1.01519	1.30146	1.00794			2.05123	1.73456	0.764991		0.880618		1.37046	1.21923
		0.658054		1.00759			1.73651	1.06927	1.1589			1.5735	1.14825	0.78744	1.4071			1.2006	1.70824	0.68347		0.992324		1.49318	1.33744
		0.486785		1.08915			1.77251	0.860107	1.12787			1.45106	1.0079	0.704616	1.14165			1.21148	1.79171	0.964973		0.901549		1.18545	1.37432
		0.718001		1.14029			1.80212	1.01276	0.860669			1.65735	1.15447	0.89236	1.41358			1.7877	1.68863	0.743483		1.27746		1.50207	1.02522
		1.08167		1.21736			2.13243	1.19004	1.04121			1.81889	1.15228	0.690794	1.26028			1.7596	1.59556	0.582357		1.22961		1.30302	0.953309
		5.68678		1.16426			1.83256	0.877843	0.960491			1.93082	1.00615	1.02396	1.43607			1.3857	1.75732	0.869893		0.961888		1.40806	0.979092
		0.573153		1.11289			1.7769	1.44454	1.17991			1.72353	1.31326	0.999325	1.59243			1.51178	1.95295	1.1234		1.02516		1.22899	1.19675
		0.616712		1.01112			1.85633	0.867239	0.948856			1.6742	1.16227	1.29695	1.43757			1.45945	1.11081	0.764454		0.894228		1.23353	1.38762
		0.81632		1.60655			2.19069	0.785041	0.957807			2.44717	1.21634	1.26725	1.26181			1.51457	1.29613	0.584773		0.895844		1.25707	1.23322
		0.530312		1.01541			2.54913	0.819507	1.07153				1.28887	1.18946	1.01601			1.26527	1.55538	0.677932		1.1547		1.47429	1.26209
		1.04189		1.24808				1.27796	1.06806				0.969212	0.636461	1.16503			1.75137	1.31869	0.74086		0.868798		1.32997	1.59612
		0.86111		1.24256				1.31762	1.34366				1.22238	0.975795	1.20132			1.2238	1.7792	0.943226		0.895822		1.28575	1.82557
		0.668219		1.06025				1.14257	0.985319				1.12011	1.13476	1.0469			1.4264	1.4676	0.629008		0.904184		1.23085	1.38637
		1.09073		1.35482					1.21442				1.25159	1.24556	1.40511			1.31387	1.85236	0.740038		0.851128		1.39114	1.09366
		0.53225		1.16928					1.02495				1.22586	1.19549	1.83912			1.47272	1.67392	0.674314		0.829064		1.47347	1.25206
		1.20738		1.25476					0.922026				1.2057	0.969659	1.64954			1.4258	1.46684	0.905488		1.16882		1.263	1.693
		0.954173		1.22676					1.27484				1.29129	0.86446	1.59514			1.62574	1.48595	1.05546		0.870857		1.42902	1.09808
				1.66204					1.07321				1.08618	1.16175	1.29943			1.59418	1.43449	0.810046		1.10253		1.1762	1.11455
				1.32053					1.23684				1.26729	0.883323	1.3954			0.993631	1.59119	0.902234		0.890499		1.37642	1.26463
				1.34263					1.11305				1.35414	1.06017	1.37448			1.24474	1.95767	0.506945		0.848608		1.27295	1.64443
				1.22848					1.03901				1.35226	1.85014	1.51837			1.4076	1.5483	0.493959		0.838863		1.37432	1.50976
				1.25829					1.09565				1.51299	1.18565	1.0787			1.32297	1.57756	0.587685		1.14967		1.31246	1.65872
				2.07217					0.953578				1.1867	0.677411	1.11738			1.07208	1.74407	0.549035		1.13656		1.22381	1.51478
				1.62266					1.03707				1.15491	0.954143	1.05435			1.39413	1.26661	0.913538		0.85646		1.3361	1.18495
				1.41868					1.13766				1.12991	1.07424	1.23931			1.18718	1.56207	0.480581		1.08459		1.28902	1.5106
				2.09166					1.03905				1.21408	1.48016	1.21311			1.10899	1.68317	0.516654		0.952973		1.37114	1.04162
				1.44442					0.952389				1.76048	1.04973	1.30427			1.13935	1.55537	0.480789		0.833043		1.33825	1.88217
				1.65595					1.20302				1.35359	1.10037	1.19064			0.958459	1.52746			0.758035		1.51397	1.26895
				1.39942					1.42508				1.07329	0.935087	1.35907			1.53628	1.96799			0.904097		1.35733	1.22879
				1.67476					1.27124				1.32427	1.20308	1.37462			1.05012	1.93043			1.18648		1.24048	1.24781
				1.66383					1.18617				1.174	0.658103	1.20696			1.07006	1.61123			0.8872		1.32279	1.44807
				1.68257					1.47849				1.16417	1.14596	1.23664			1.2162	1.48087			1.11842		1.46143	1.61999
				1.45064					0.995457				1.27049	0.850453	1.41974			1.09747	1.86266			1.38085		1.38102	1.20902
				1.69129					0.998811				1.28439	1.28263	1.94532			1.31515	1.43577			1.13476		1.27382	1.10615
				1.99079					1.29009				1.40821	1.16372	1.32405			1.69348	1.76932			1.04058		1.41895	1.29232
				2.17101					1.27019				1.45565	0.801692	1.12397			1.42444	2.25004			1.01236		1.45279	1.34314
				2.0789					1.08485				1.05487	0.522719	1.30459			0.982068	1.69536			0.925279		1.535	1.30005
				2.14942					1.19715				1.28406	1.30012	1.2531			1.70094	1.70023			1.10053		1.4755	1.26683
				2.38715					1.30709				1.41052	0.836747	1.40489			1.59336	2.19123			0.948187		1.62245	1.4204
				2.27602					1.09888				1.21666	0.696898	1.4195			1.3367	1.53083			0.922995		1.30683	1.42133
				2.49992					1.28159				1.37851	0.600945	1.19255			1.83854	1.26084			1.35819		1.38935	1.2685
									1.2242				1.06812	0.686581	1.45924			0.998236	1.33667			1.06242		1.27078	2.50672
									0.863238				1.25037	0.722948	1.2695			1.14086	1.51346			0.96776		1.4992	1.4973
									1.71202				1.24849	0.732517	1.16803			1.33953	2.34293			0.957662		1.33183	1.24023
									1.10644				1.32674	0.7498	1.33221			1.68373	1.25594			1.2548		1.58439	1.36512
									1.13099				1.15176	0.809276	1.17073			1.49999	1.66951			0.785214		1.51533	2.14326
									0.967218				1.36301	1.15089	2.10309			1.12514	1.94607			0.906146		1.27952	1.46737
									1.24402				1.18495	1.15142	1.24415			1.17698	2.02882			0.967341		1.54522	1.43296
									1.17546				1.46974	1.65324	1.22961			1.10009	1.53252			1.01547		1.68716	1.50489
									1.26566				1.67349	1.14079	1.42569			1.43597	1.66016			0.87903		1.44695	1.49629
									1.31948				1.25347	0.685769	1.66953			1.32565	1.6668			0.911229		1.62541	1.59201
									1.32398				1.51858	0.686025	1.29475			1.22588	1.558			1.23126		1.52181	1.32059
									1.18878				1.4023	0.957508	1.36851			1.21427	1.36762			1.16013		1.70584	1.4617
									1.29203				1.35115	0.537762	1.7218			1.66423	1.65612			1.02774		1.60402	1.29326
									1.14596				1.31585	0.565636	1.44415			1.07291	1.8693			1.12733		1.43975	1.44135
									1.28209				1.76433	1.04516	1.60724			1.57312	1.5189			1.05897		1.58765	1.3317
									1.13056				1.14953	1.08233	1.30587			1.46423	1.63632			0.961135		1.49765	1.38689
									1.13212				1.37081	0.789461	1.79245			1.24644	1.58069			1.43303		1.70128	1.44032
									1.31264				1.32044	0.715262	1.47828			1.64321	1.75659			1.09053		1.7186	1.20536
									1.23055				1.21159	1.20165	1.53352			1.2039	1.56505			0.897719		1.85236	1.56882
									1.35722				1.26459	0.868481	1.29861			1.40817	1.67651			0.920005		1.78532	1.36011
									1.21837				1.55267	0.770668	1.26277			1.47568	2.26741			1.1821		2.15446	1.46935
									1.21312				1.41357	0.760747	1.3304			1.18542	1.30311			0.907037		3.22486	1.87786
									1.24374				1.52233	1.2929	1.34533			1.53815	1.23147			1.00266		3.01416	1.39601
									1.15715				1.29515	1.02138	1.49889			1.13528	1.77532			0.882576			1.45168
									1.16106				1.31297	0.824108	1.20432			1.26542	1.94511			1.02877			1.4755
									1.40928				1.27288	0.788234	1.55348			1.30277	1.61444			0.989505			1.63483
									1.38441				1.19555		1.43187			1.40761	1.42582			1.0005			1.36041
									1.06025				1.85966		1.53715			1.54128	1.79929			0.99446			1.48909
									1.04464				1.50253		1.32953			1.28251	1.92933			1.00905			1.80079
									1.11137				1.30672		1.31657			1.04671	1.63308			1.1035			1.39788
									1.17105				1.4548		1.42042			1.28854	1.67807			0.819755			1.71512
									1.24405				1.28418		1.53853			1.24746	1.18692			1.22195			1.58398
									1.21897				1.30749		1.09609			1.62807	1.8224			1.38865			1.30864
									1.25085				1.56957		1.44263			1.26271	1.65021			1.25243			1.51602
									1.07391				1.29119		1.58659			1.86531	1.52921			1.0361			1.48486
									1.37033				1.49018		1.34558			1.4561	1.6479			1.02856			1.51734
									1.14975				1.33699		1.48162			1.22691	1.67388			1.08489			1.73946
									1.23696				1.48805		2.18979			1.17714	1.7304			1.17754			1.88196
									1.06721				1.34054		1.6253			1.63157	1.31327			1.11581			1.67328
									1.29847				1.36251		1.93001			1.22331	1.87961			1.20472			1.60609
									1.17383				1.39779		1.68034			1.34126	1.83857			0.932058			1.65483
									1.13274				1.63389		1.35807			1.38714	1.67304			1.00351			2.27105
									1.30257				1.24498		1.30128			3.34463	1.53193			1.0486			2.20459
									1.44887				1.52005		1.39199			1.28029	1.77982			1.0145			2.49983
									1.25723				1.57529		1.44265			1.1064	1.13297			1.08619			2.36318
									1.13935				1.28172		1.36041			1.12878	1.65115			0.925463			2.44768
									1.17545				1.36918		1.26259			1.65657	1.1688			0.907137			2.79938
									1.38				1.52427		1.34514			1.72727	1.48994			0.940595			3.01838
									1.1419				1.38316		1.38687			2.05464	1.50302			1.02031			2.62335
									1.32788				1.3383		1.3271			2.01136	1.70562			1.31836
									1.24824				1.3016		1.66243			2.34594	1.81364			1.54234
									1.73249				1.37688		1.39813			1.91094	2.68929			1.209
									1.68152				1.41037		1.82256			1.68894	1.60178			1.04217
									1.3583				1.24207		1.41311			1.95693	1.39757			1.06128
									1.21874				1.36065		1.35371			1.22915	1.77599			1.0569
									1.10244				1.33912		1.29292			1.47189	2.5441			1.42087
									1.33613				1.27989		1.53177			1.27639	1.77582			1.5473
									1.36017				1.36667		1.52139			1.5338	1.68311			1.18603
									1.64482				1.35711		1.44561			1.3511	1.81923			1.54964
									1.17926				1.44244		1.62432			1.30161	1.52749			1.06648
									1.30833				1.45528		1.20215			1.4396	1.07272			0.964525
									1.14199				1.38581		1.36147			1.86746	1.32477			1.24524
									1.23217				1.38884		1.46857			1.46159	1.9569			1.17461
									1.26463				1.47514		1.47662			1.58904	1.0834			1.20515
									1.20373				1.48968		1.57027			1.19174	1.40594			1.32786
									1.26898				1.60783		1.59741			1.38557	2.36348			1.083
									1.2462				1.3718		1.58208			1.96591	1.90022			1.1764
									1.10641				1.45392		1.5697			1.40123	1.88929			1.41341
									1.22494				1.51302		1.49527			1.34445	2.05947			1.41351
									1.43973				1.43371		1.46412			1.56873	2.41051			1.08172
									1.07039				1.40062		1.65299			1.46945	1.57301			0.979261
									1.44992				1.42825		1.73443			1.23166	2.25661			1.31063
									1.4009				3.823		1.58504			1.69842	1.40428			1.31484
									1.3014				1.4795		1.72807			1.10417	1.37661			1.10864
									1.22049				1.46858		1.68166			1.39048	1.60085			1.32653
									1.55008				1.64589		1.83157			1.84637	1.88351			1.52566
									1.421				1.38111		1.97939			1.41893	1.43839			1.21124
									1.19328				1.40402		1.56185			1.23958	1.3428			1.34722
									1.43299				1.40181		1.77836			1.6648	2.00016			1.46149
									1.19519				1.44205		1.77109			1.47017	1.91039			1.13152
									1.4185				2.10019		1.4577			1.21896	2.16527			1.07172
									1.65262				1.71362		1.63863			2.07612	1.66024			1.15342
									1.2858				1.47842		1.26702			1.42766	2.29951			1.14637
									1.33015				1.46838		1.41573			1.51291	1.74496			1.13274
									1.42669				1.30709		1.50228			1.26673	1.54388			1.33048
									1.34691				1.40455		1.81481			1.36856	1.57539			1.30872
									1.28186				1.52605		1.60951			1.66774	1.63971			1.04659
									1.67028				1.31357		1.53354			1.25685	1.94532			1.62938
									1.65672				1.44042		1.38033			1.4809	1.96355			1.37608
									1.36909				1.41423		1.56588			2.115	1.27565			1.20104
									1.51333				1.40295		1.4029			1.67202	1.66082			1.24907
									1.66848				1.40172		1.49932			1.76462	1.63813			1.3844
									1.42324				2.46573		1.76987			1.51208	1.71817			1.03918
									1.47853				1.46319		1.43146			1.50336	1.55123			1.47275
									1.96952				1.3929		1.47144			1.87798	1.59498			1.28864
									1.75281				1.53896		1.61304			1.46691	1.48777			1.28685
									2.28997				1.45834		1.5057			1.71645	2.65511			1.32318
													1.50355		1.76864			2.12794	2.76531			1.28005
													1.60144		1.65712			1.86184	2.23948			1.13017
													1.59789		1.60936			1.29886	3.24217			1.31077
													1.38721		1.58212			1.46742				1.24082
													1.59345		1.54022			1.74904				1.18123
													1.51405		1.57259			1.83513				1.25688
													1.27328		1.44318			1.98866				1.23874
													1.47135		2.05013			1.33466				1.06965
													1.51958		1.84117			1.37916				1.10099
													1.53436		1.66183			1.7982				1.50313
													1.61112		2.03617			1.71761				1.37582
													1.66259		1.82353			1.5953				1.65192
													2.11596		1.51626			1.41074				1.41294
													2.0025		1.7463			1.74964				1.66076
													1.70828		1.59918			1.51435				1.28551
													1.50517		1.46655			2.01001				1.34101
													1.52791		1.81336			1.52496				1.87407
													1.49325		1.61693			1.46081				1.44491
													2.07741		1.36443			1.65534				1.15055
													1.74997		1.87684			1.45419				1.51093
													1.8793		1.51972			1.71731				1.46858
													1.49399		1.66865			2.2377				1.51373
													1.83106		1.75233			1.94629				1.89453
													2.83289		2.01701			1.66327				1.56579
															2.12824			1.80858				1.47635
															1.59709			1.69811				1.53846
															1.70188			2.45401				1.63821
															1.77115			2.79937				1.562
															1.73721			4.38122				1.99598
															2.15035							1.5124
															1.81456							1.8177
															2.02025							1.98431
															1.89458							1.69325
															1.78411							1.55791
															1.7136							1.63839
															1.94557							1.64948
															2.22078							1.56752
															2.26126							1.67132
															2.82774							2.00018
															2.58989							1.76899
															2.49363							1.69935
															2.40993							1.91828
																						1.66094
																						2.03646
																						2.98577
																						3.04605

[truncated: 5 more sheets: Sup S3_J middle Rad51 mean Data, Sup S3_J middle FANCD2 Data, Sup S3_J middle FANCD2 mean Dat, Sup S3_J right 53BP1 Data, Sup S3_J right 53BP1 mean  Data]
