# Supplementary material for: Centrosome amplification primes ovarian cancer cells for apoptosis and potentiates the response to chemotherapy
Source: PLoS Biol. 2024 Sep 5;22(9):e3002759. doi: 10.1371/journal.pbio.3002759 (PMC11441705; doi:10.1371/journal.pbio.3002759)
Supplement: S8 Data — (XLSX) [file pbio.3002759.s026.xlsx]

## Sheet: Sup S4_B Data
PUMA	24h D-C-	24h D-C+	24h D+C-	24h D+C+	48h D-C-	48h D-C+	48h D+C-	48h D+C+	72h D-C-	72h D-C+	72h D+C-	72h D+C+
Exp1	0.257202	0.670603	0.49732	1.06554	1	1.29184	0.935225	1.02181	0.989456	1.17457	0.808329	0.788474		Legend
Exp2	0.82542	0.664859	0.519808	0.8324	1	0.968125	1.64673	1.30014	1.6577	1.15082	1.10063	1.18362		D-= Ctrl, DMSO- PLK4 Ctrl
Exp3	0.887306	0.855137	0.620537	1.3254	1	1.72932	1.00188	1.8891	1.09651	1.68182	1.31523	1.51055
														D+= Dox, PLK4OE
														C= Carboplatin
p53
	24h D-C-	24h D-C+	24h D+C-	24h D+C+	48h D-C-	48h D-C+	48h D+C-	48h D+C+	72h D-C-	72h D-C+	72h D+C-	72h D+C+		Exp= Experiment
Exp1	0.937516	1.35442	1.21233	1.57901	1	1.90873	1.27917	1.78857	0.969186	1.48505	0.805296	1.47728
Exp2	1.21019	1.25929	1.29668	1.54442	1	1.7382	1.17749	1.5289	1.01064	1.91425	1.08289	1.73394
Exp3	1.10703	1.32067	1.14605	1.28127	1	1.39764	1.07419	1.31853	1.32677	1.9141	1.20993	1.50724
Exp4	1.02817	0.803528	1.19951	1.076	1	0.866658	0.895316	0.834515	1.10895	1.41176	0.777688	0.912263
P21	24h D-C-	24h D-C+	24h D+C-	24h D+C+	48h D-C-	48h D-C+	48h D+C-	48h D+C+	72h D-C-	72h D-C+	72h D+C-	72h D+C+
Exp1	0.152778	0.126698	1.00955	1.16442	1	0.692308	1.62013	2.13157	2.78397	1.2889	5.16372	23.3777
Exp2	0.104973	0.357314	0.664922	1.1869	1	0.778952	1.30986	1.26455	0.960473	1.10983	1.77476	2.9202
Exp3	1.1931	1.40826	2.49763	2.03651	1	1.78099	2.3769	4.53903	1.7611	3.38251	3.17561	4.17865
Exp4	0.730611	0.890216	1.24583	1.3137	1	1.55906	1.52359	2.69438	1.30992	1.90486	1.8921	3.67372

## Sheet: Sup S4_D Data 
	AV-/PI-					AV+/PI-					AV-/PI+					AV+/PI+
	Exp_R1	Exp1_R2	Exp2_R1	Exp2_R2		Exp_R1	Exp1_R2	Exp2_R1	Exp2_R2		Exp_R1	Exp1_R2	Exp2_R1	Exp2_R2		Exp_R1	Exp1_R2	Exp2_R1	Exp2_R2		Legend
D-C- Control	98.3	98	96.7	97.4		0.9	0.7	1.81	0.98		0.2	0.29	0.02	0.1		0.56	1.05	1.43	1.5		D-= Ctrl, DMSO- PLK4 Ctrl
D+C- Control	93.1	94.9	95.6	95.6		3.79	3.29	3.39	2.72		0.22	0.27	0.003	0.095		2.84	1.53	1.01	1.54
D-C+ Control	82.3	85.9	64.9	71.2		12.2	10.2	23	20.9		0.86	0.34	0.66	0.82		4.59	3.58	11.6	7.07		D+= Dox, PLK4OE
D+C+ Control	54.9	66	42.7	47.5		36	26.7	46.9	37		0.59	0.47	0.06	0.9		8.49	6.81	10.4	14.5
																					C= Carboplatin
D-C- sh p53		92.9	96.5	92.5			1.63	2.35	2.54			0.53	0.022	0.27			4.93	1.08	4.67
D+C- sh p53	89.3	91.4	94.1	89.6		7.24	5.02	4.27	5.42		0.28	0.17	0.019	0.33		3.13	3.41	1.61	4.67		AV= Annexin V
D-C+ sh p53	71.1	76.1	72.6	61.1		21.5	18.2	20.5	22.9		0.16	0.46	0.069	1.65		7.21	5.23	6.85	14.3
D+C+ sh p53	49.6	44	55	32.8		36.9	41.8	34.2	46.6		0.33	0.52	0.13	0.65		13.2	13.7	10.8	20		PI= Propidium Iodide
D-C- sh p21	97	97.2	96.7	96.7		1.81	1.18	2.22	0.89		0.19	0.22	0.067	0.22		1.02	1.42	0.98	2.2		Exp= Experiment
D+C- sh p21	91	93.9	93.6	93.1		7.51	4.1	5.31	2.61		0.11	0.2	0.007	0.4		1.37	1.78	1.07	3.86
D-C+ sh p21	80	81.8	61.9	64.4		13.8	15.3	30.7	23.3		0.51	0.15	0.058	0.99		5.61	2.73	7.41	11.3		r= replicate
D+C+ sh p21	55.6	49.2	45.3	54.7		35.3	40.4	40.9	31.6		0.32	0.29	0.24	0.64		8.82	10.2	13.6	13.1

## Sheet: SUP S4_F Data
	p19
			24h D-C-	24h D-C+	24h D+C-	24h D+C+	48h D-C-	48h D-C+	48h D+C-	48h D+C+	72h D-C-	72h D-C+	72h D+C-	72h D+C+			Legend
		Exp1	0.088937	0.0649419	1	1.47687	0.195562	0.0649414	1.82107	1.05534	0.10815	0.0230779	1.15511	0.389375			D-= Ctrl, DMSO- PLK4 Ctrl
		Exp2	-0.0118881	0.0179958	1	2.8063	-0.027921	0.0110296	1.12962	0.539062	0.0362937	-0.0449697	1.12176	0.226808
		Exp3	0.0478954	0.0298579	1	1.35383	-0.00893995	0.0213198	1.01328	1.16052	0.0474053	0.134934	1.14277	0.837482			D+= Dox, PLK4OE
																	C= Carboplatin
	p55
			24h D-C-	24h D-C+	24h D+C-	24h D+C+	48h D-C-	48h D-C+	48h D+C-	48h D+C+	72h D-C-	272h D-C+	72h D+C-	72h D+C+			Exp= Experiment
		Exp1	0.115357	0.135625	1	1.62432	0.166595	0.122277	0.815484	1.11874	0.159548	0.0721581	0.878787	0.364849
		Exp2	0.0465498	0.0299635	1	0.64552	0.039416	0.0106442	0.978255	0.310476	0.0439752	0	0.765703	0.107118

## Sheet: Sup S4 H Data
	AV-/PI-						AV+/PI-						AV-/PI+						AV+/PI+
	Exp_R1	Exp1_R2	Exp2_R1	Exp2_R2			Exp_R1	Exp1_R2	Exp2_R1	Exp2_R2			Exp_R1	Exp1_R2	Exp2_R1	Exp2_R2			Exp_R1	Exp1_R2	Exp2_R1	Exp2_R2		Legend
D-C- Control	92.1	93.9	90.7	95.4			4.05	3.19	1.63	1.11			0.00361	0.000892	3.32	0.97			3.9	2.88	4.37	2.53		D-= Ctrl, DMSO- PLK4 Ctrl
D+C- Control	92.3	90.1	88.8	94.1			4.98	5.6	2.79	2.97			0.00165	0.00145	5.06	0.66			2.68	4.26	3.35	2.25
D-C+ Control	78.2	73.7	76.1	80.1			10	14	11.1	12.9			1.53	1.03	2.92	0.69			10.2	11.3	9.88	6.25		D+= Dox, PLK4OE
D+C+ Control	46.7	53.8	49.3	52.4			31.2	25.4	29.5	33			1.24	1.48	1.16	0.82			20.9	19.4	20	13.8
																								C= Carboplatin
D-C- sh ANKRD26	92.2	91.9	94.5	94.1			4.3	4.24	1.42	1.34			0.00137	0.00673	1.73	1.48			3.56	3.86	2.33	3.1
D+C- sh ANKRD26	85.3	87.1	91.1	88.1			9.36	7.21	4.15	4.17			0.00274	0.026	0.77	2.28			5.37	5.69	3.93	5.44		AV= Annexin V
D-C+ sh ANKRD26		80.2	78.3	82.6				9.77	9.35	10.5				1.58	2.89	0.69				8.46	9.48	6.15
D+C+ sh ANKRD26	31.7	33.8	42.2	37.7			30	32.3	28.6	32.4			3.31	1.6	1.47	1.33			35	32.3	27.7	28.6		PI= Propidium Iodide
																								Exp= Experiment
																								R= Replicate
