# Supplementary material for: Centrosome amplification primes ovarian cancer cells for apoptosis and potentiates the response to chemotherapy
Source: PLoS Biol. 2024 Sep 5;22(9):e3002759. doi: 10.1371/journal.pbio.3002759 (PMC11441705; doi:10.1371/journal.pbio.3002759)
Supplement: S9 Data — (XLSX) [file pbio.3002759.s027.xlsx]

## Sheet: Sup S5_A Data
		D-		D+
	Concentration (uM)	Exp1	Exp2	Exp1	Exp2
	30	0.0652353	0.0491914	0.0402574	0.0490051
	9.49367	0.493549	0.393304	0.269316	0.275636
	3.00433	0.889117	1.04066	0.8908	0.854102
	0.95074	1.00687	0.93807	1.02139	0.777313
	0.30087	0.954106	0.999511	1.14906	1.0339
	0.09521	0.980528	1.00543	1.10644	1.00417
	0.03013	1.24563	0.971927	1.22175	0.8833
	0.00953	1.0098	1.04336	1.33993	0.945386
	0.00302	1.06689	1.04983	1.2293	0.954957
	0.00095	1.2677	1.02496	1.11004	0.93593
Legend
D- = Dox- = PLK4 ctrl
D+ Dox+= PLK4OE
Exp= Experiment

## Sheet: Sup S5_B Data
	D-		D+
Concentration (uM)	Exp1	Exp2	Exp1	Exp2		Legend
30	0.0218046	0.0752717	0.0257469	0.132599
9.54252	0.827524	0.619136	0.381876	0.397389		D- = Dox- = PLK4 ctrl
3.03533	1.47587	1.09621	1.28869	1.03998
0.96549	1.23413	0.96528	1.19404	1.01142		D+ Dox+= PLK4OE
0.307107	1.05311	0.940631	1.15447	0.915137
0.097685	1.05732	0.892658	1.01519	0.960016		Exp= Experiment
0.0310725	0.9948	0.930559	1.13383	1.00734
0.0098825	1.07929	0.910151	1.16515	1.05345
0.003145	1.02976	0.984628	1.16717	1.00367
0.001	1.09481	1.04161	1.25816	1.04366

## Sheet: Sup S5_C Data
Centrosomes	1-2 centrosomes			3 centrosomes			4 centrosomes			5-6 centrosomes			Total
	Exp1	Exp2	Exp3	Exp1	Exp2	Exp3	Exp1	Exp2	Exp3	Exp1	Exp2	Exp3	Exp1	Exp2	Exp3		Legend
D-	61	287	484	0	4	10	2	2	0	0	2	0	63	295	494
D+	88	255	399	17	17	22	7	1	0	2	0	0	115	273	421		D- = Dox- = PLK4 ctrl
																	D+ Dox+= PLK4OE
																	Exp= Experiment

## Sheet: Sup S5_D Data
Centrosomes	1-2		3		4		5-6		7-10		11-20		21-50		Total			Legend
	Exp1	Exp2	Exp1	Exp2	Exp1	Exp2	Exp1	Exp2	Exp1	Exp2	Exp1	Exp2	Exp1	Exp2	Exp1	Exp2
W-QVD+ All	178	147	15	2	9	1	3	0	0	1	0	0	0	0	205	151		W= WEHI 539
W+QVD+ Release	29	20	13	0	13	12	9	5	2	1	0	0	0	0	66	38
																		QVD= Q-VD-OPH
																		Exp= Experiment

## Sheet: Sup S5_F Data
	SKOV3
	Centrosomes		1-2			3			4			5-6			7-10			11-20			21+			Total
			Exp1	Exp2	Exp3	Exp1	Exp2	Exp3	Exp1	Exp2	Exp3	Exp1	Exp2	Exp3	Exp1	Exp2	Exp3	Exp1	Exp2	Exp3	Exp1	Exp2	Exp3	Exp1	Exp2	Exp3		Legend
		D-	56	145	105	1	1	1	1	8	1	1	0	0	0	2	0	0	1	0	0	0	0	59	157	107		D- = Dox- = PLK4 ctrl
		D+	26	29	12	2	12	3	7	13	12	14	13	16	17	16	33	10	8	15	0	0	0	76	91	91
																												D+ Dox+= PLK4OE
	COV504																											Exp= Experiment
	Centrosomes		1-2			3			4			5-6			7-10			11+						Total
			Exp1	Exp2	Exp3	Exp1	Exp2	Exp3	Exp1	Exp2	Exp3	Exp1	Exp2	Exp3	Exp1	Exp2	Exp3	Exp1	Exp2	Exp3	Exp1	Exp2	Exp3	Exp1	Exp2	Exp3
		D-	141	178	192	2	3	6	9	6	8	1	7	2	1	1	0	0	0	0				154	195	208
		D+	14	6	10	5	2	5	14	10	16	17	19	47	57	48	78	41	57	52				148	142	208
Legend
D- = Dox- = PLK4 ctrl
D+ Dox+= PLK4OE
Exp= Experiment

## Sheet: Sup S5_G Data
OVCAR8									SKOV3										COV504
		D-			D+						D-			D+					D-		D+
	Concentration (uM)	Exp1	Exp2	Exp3	Exp1	Exp2	Exp3				Exp1	Exp2	Exp3	Exp1	Exp2	Exp3			Exp1	Exp2	Exp1	Exp2
	30	0.0102863	0.0531378	0.00465726	0.016148	0.0728411	0.00293488			30	0.0288256	0.0399172	0.0521655	0.0284292	0.039955	0.0500683		30	0.0411392	0.0530772	0.0517463	0.0499703		Legend
	9.54252	0.012558	0.0548209	0.00534215	0.0160184	0.0731707	0.0049179			9.49367	0.13721	0.0605165	0.0594991	0.0634945	0.0477396	0.0519319		9.49367	0.139467	0.0700098	0.0709907	0.0588935		D- = Dox- = PLK4 ctrl
	3.03533	0.51244	0.704256	0.551885	0.173163	0.173698	0.147398			3.00433	0.95775	1.29588	1.12467	0.706357	0.85725	0.552988		3.00433	0.977848	0.974764	0.528582	0.523349
	0.96549	0.822143	0.850204	1.15821	0.3623	0.296309	0.403506			0.95074	0.813952	1.1025	1.09091	0.766609	0.84562	0.689527		0.95074	1.00373	1.20612	0.716108	0.75		D+ Dox+= PLK4OE
	0.307107	0.814149	0.94037	1.15518	0.593761	0.41793	0.463592			0.30087	0.871356	0.989553	0.993358	0.748284	0.764866	0.783327		0.30087	1.09663	1.19163	0.870278	0.877454
	0.097685	0.885669	0.942294	1.09168	0.815496	0.660185	0.704728			0.09521	0.875062	0.915139	0.896914	0.874293	0.875164	0.86284		0.09521	1.08906	1.07278	0.911547	1.02841		Exp= Experiment
	0.0310725	0.963548	0.996874	1.01654	0.913604	0.8441	0.856925			0.03013	0.850931	0.985314	0.940501	0.886132	0.752485	0.806684		0.03013	1.04419	0.995767	0.956237	1.08016
	0.0098825	0.923458	1.05434	1.02652	1.00668	0.865524	0.845621			0.00953	0.835777	1.00719	0.947835	0.846316	0.780998	0.882097		0.00953	1.10115	1.12113	1.02552	1.07689
	0.003145	0.99261	1.00745	0.95695	1.11276	0.989123	0.932875			0.00302	0.920853	0.983343	0.883908	0.926778	0.862315	0.83265		0.00302	1.13856	1.00391	1.12559	1.11347
	0.001	0.948892	0.993268	1.10538	1.16834	0.970666	0.926529			0.00095	0.94902	0.922432	0.915871	0.903778	0.957606	0.837247		0.00095	1.06781	1.0495	1.12623	1.16716

## Sheet: Sup 5_I Data
OVCAR8
Time(h)	D+ Pacli +						D+ Pacli -						D- Pacli+						D- Pacli-
	Exp1-r1	Exp1-r2	Exp2	Exp3	Exp4	Exp5	Exp1-r1	Exp1-r2	Exp2	Exp3	Exp4	Exp5	Exp1-r1	Exp1-r2	Exp2	Exp3	Exp4	Exp5	Exp1-r1	Exp1-r2	Exp2	Exp3	Exp4	Exp5				Legend
0	97	99	98	96	96	96	97	99	98	96	96	96	99	99	98	97	96	96	99	99	98	97	96	96
24	98.1	94	94.5	98.1333	97.4333	97.4	98.8	95.1333	95.9667	98.2333	97.3667	97.5	99.3333	96.7667	96.5333	98.8333	97.4	98.5	97.9667	97.9	97.8667	99.5	98.7333	98.9				D- = Dox- = PLK4 ctrl
48	89.7333	90.7333	86.0333	94.2333	87.6333	89.1	97.7333	96	95.7	97.8667	96.3667	97.5667	97.1333	95.1333	91.9667	98.4	95.9667	96.2667	98.6667	97.5	98.4	99.1	98.4667	98.7667
72	74.8667	86.4667	66.4333	73.1333	73.9333	76.3	97.1667	97.3333	97.6667	80.9	96.9667	97.1667	92.3667	92.6	79.3333	84.1333	92.2333	92.2333	99.3333	98.7667	98.8	93.5	98.4	99.1333				D+ Dox+= PLK4OE
																												Comb= Combination Chemotherapy
Time(h)	D+ Carbo +			D+ Carbo -			D- Carbo+			D- Carbo-																		C= Carboplatin
	Exp1	Exp2	Exp3	Exp1	Exp2	Exp3	Exp1	Exp2	Exp3	Exp1	Exp2	Exp3
0	97	95	96	97	95	96	99	96	96	99	96	96																Pacli= Paclitaxel
24	97.4333	96.3333	96.2333	98.1667	97.2333	98.0667	96.5	98.0333	96.5	98.8333	99.2667	98.1667
48	82.6	84.4333	86.4667	96.4	96.9	97.3667	96.7333	96.3667	96	98.8333	98.5	98.9																E= experiment
72	63.3667	68.2667	67.9333	98.5	97.8667	98	87.7667	87.2333	90.3667	98.8333	98.9667	98.9
																												r= replicate
Time (h)	DOX+ Carbo +				DOX+ Carbo -				DOX- Carbo+				DOX- Carbo-
	Exp1	Exp2	Exp3	Exp4	Exp1	Exp2	Exp3	Exp4	Exp1	Exp2	Exp3	Exp4	Exp1	Exp2	Exp3	Exp4
0	96	96	96	96	96	96	96	96	96	97	96	96	96	97	96	96
24	96.4667	96.8667	94.5333	95.1333	97.1	98.7	97.1333	97.7333	97.9	98.6	96.9333	97.5333	98.4333	99.0667	97.5333	98.8
48	86.3	87.5333	80.1	76.3	97.0333	97.2	97.0333	97.1333	96.7333	96.5333	93.2333	92.5333	98.9667	99	99.0667	98.7667
72	63.6333	56.2333	54.7	60.4	97.3333	94.7333	97.6	96.1333	88.7667	79.7333	76.1667	82.6	98.9	96.6667	98.6667	99
COV504
Time (h)	D- Pacli-			D- Pacli+			D+ Pacli-			D+ Pacli+
	Exp1	Exp2	Exp3	Exp1	Exp2	Exp3	Exp1	Exp2	Exp3	Exp1	Exp2	Exp3
0	99	99	99	99	99	99	99	99	99	99	99	99
24	97	96.9667	96.6333	94.9	96.5333	95.5333	93.0333	96.5333	95.8333	94.4	96.1333	94.8
48	96.3667	97.8	97.8	95.0667	95.2333	97.0333	94.5667	95.7	93.6667	88.5333	90.4667	91.9
72	96.8667	96.6	96.6667	92.1333	89.3	92.9333	95.1667	94.8667	82.6667	81.2667	80.8	77.1
Time (h)	D- Carbo-			D- Carbo+			D+ Carbo-			D+ Carbo+
	Exp1	Exp2	Exp3	Exp1	Exp2	Exp3	Exp1	Exp2	Exp3	Exp1	Exp2	Exp3
0	99	99	99	99	99	99	99	99	99	99	99	99
24	95.6667	97.1	97.2333	94.1	95.3333	96.1667	94.2333	94.5667	94.6667	92.5333	93	93
48	96.1	96.5667	97.3667	92.1	94.5667	95.3333	93.5333	94.6667	90.6667	86.2333	89.3333	77.65
72	95.0667	96.5333	96.3	79.1333	83.1333	80.3667	93.5333	94.1333	93	73.2667	78.1667	76.5667
Time (h)	DOX- Combi-			DOX- Combi+			DOX+ Combi-			DOX+ Combi+
	Exp1	Exp2	Exp3	Exp1	Exp2	Exp3	Exp1	Exp2	Exp3	Exp1	Exp2	Exp3
0	99	99	99	99	99	99	99	99	99	99	99	99
24	93	93.05	96.5333	90.4	93.1333	93.8333	90.1667	94.3	94.0333	90.0333	92.1	95.8667
48	96.5	97.2	96.8667	93.0333	91.4333	94.0333	92.5	94.8333	96.1667	84.3333	87.3	91.2667
72	94.6	95.8	96.8	83.9333	80.9667	88.5	92.9667	94.2667	94.6	76.3333	74.8	76.4333
SKOV3
Time (h)	D+ Carbo +			D+ Carbo -			D- Carbo+			D- Carbo-
	Exp1	Exp2	Exp3	Exp1	Exp2	Exp3	Exp1	Exp2	Exp3	Exp1	Exp2	Exp3
0	97	97	97	97	97	97	97	97	97	97	97	97
24	96.3667	96.4333	96.9	96.4667	95.4	97.3	97.1	97.3333	96.2	97.3667	97.8333	98.3333
48	95.3667	92.7667	87.9667	97.8667	96.8	97.4333	96.0333	91.5333	91.7667	98.6333	98.6333	99
72	76.7333	68	65.9333	97.5667	93.9	93.4333	79.3333	67.8333	66.4	98.1333	97.2	97.4
Time(h)	D+ Pacli +				D+ Pacli -				D- Pacli+				D- Pacli -
	Exp1	Exp2	Exp3	Exp4	Exp1	Exp2	Exp3	Exp4	Exp1	Exp2	Exp3	Exp4	Exp1	Exp2	Exp3	Exp4
0	97	97	97	97	97	97	97	97	97	96	97	97	97	96	97	97
24	94.2667	93.5333	95.6667	95.8667	97.4667	92.9	96.3333	94.8667	96.9333	91.6	95.2667	94.3667	97.75	96.3	96.7667	97.1333
48	95.2667	92.5333	94.9667	92	97.2333	94.5667	97.6333	97.2667	93	87.5	94.3	91.6667	99.1333	96.8667	98.9	98.1667
72	86.9	87.7333	89	85.9333	96.9667	95.6	96.5667	93.5	86.3	85.4667	88.2	82.3667	97.8667	96.8	98.2333	96.9333
Time(h)	D+ Combi +					D+ Combi -					D- Combi+					D- Combi -
	Exp1	Exp2	Exp3	Exp4		Exp1	Exp2	Exp3	Exp4		Exp1	Exp2	Exp3	Exp4		Exp1	Exp2	Exp3	Exp4
0	97	95	94	97		97	95	94	97		97	95	96	96		97	95	96	96
24	92.1333	95.6	95.8667	94.8667		94.1333	96.6667	97.5667	96.3		95.8	95.4	95.6333	94.4		96.4333	98	98.8667	97.7667
48	90.1333	90.5667	95.0667	91.9		95.4667	96.9	97.5333	97.0667		94.9333	92.9	93.5333	92.5333		98.1333	97.8667	99
72	71.6	74.9333	74.6333	78.4667		94.1	95.0667	96.9667	96.3667		81.2	75.8667	75.6	82.1		97.1333	95.8333	98.4333	97.3667
Legend
D- = Dox- = PLK4 ctrl
D+ Dox+= PLK4OE
Comb= Combination Chemotherapy
C= Carboplatin
Pacli= Paclitaxel
E= experiment
r= replicate

## Sheet: Sup S5_K Data
		Ovcar8 - D- OLA				Ovcar8 - D+ OLA						Skov3 - D- OLA				Skov3 - D+ OLA						Cov504 - D- OLA				Cov504 - D+ OLA
		Exp1	Exp2	Exp3	Exp4	Exp1	Exp2	Exp3	Exp4			Exp1	Exp2	Exp3	Exp4	Exp1	Exp2	Exp3	Exp4			Exp1	Exp2	Exp3	Exp4	Exp1	Exp2	Exp3	Exp4
	0	100	100	100	100	100	100	100	100		0	100	100	100	100	100	100	100	100		0	100	100	100	100	100	100	100	100		Legend
	24	97.5	100	100	97.3	93.6	95	95	94.5		24	97.1	97.3	92.2	95.4	95.3	93.4	89.8	93.8		24	80	92.4	81	91.6	83.2	85.8	70.9	88.2
	48	95.2	99	99	91.6	83.5	97.2	97.2	88.2		48	93.2	98.4	84.8	73	95.1	98.3	82.9	73		48	76.1	84.9	83.7	90.1	59.7	86.7	41.1	73		D- = Dox- = PLK4 ctrl
	72	94.5	98.7	98.7	98.6	80.3	89.6	89.6	76		72	79.9	97.6	94.3	98.6	85.8	88.8	75.8	85.7		72	72.5	83.7	79.7	88	62	77.1	50.7	60
																															D+ Dox+= PLK4OE
																															OLA= Olaparib

## Sheet: Sup  S5_J Data
	Multipolar cells	Total cells
D-P-	1	86		Legend
D+P-	4	34
D-P+	8	79		D- = Dox- = PLK4 ctrl
D+P+	15	45
				D+ Dox+= PLK4OE
				P = Paclitaxel
