# Supplementary material for: Centrosome amplification primes ovarian cancer cells for apoptosis and potentiates the response to chemotherapy
Source: PLoS Biol. 2024 Sep 5;22(9):e3002759. doi: 10.1371/journal.pbio.3002759 (PMC11441705; doi:10.1371/journal.pbio.3002759)
Supplement: S10 Data — (XLSX) [file pbio.3002759.s028.xlsx]

## Sheet: Sup S6_B Data
	No Errors		Slight mis-segregation		High mis-segregation		Multipolar		Failed Cytokinesis		Mitotic Slippage		Death In Mitosis		Total			Legend
	Exp1	Exp2	Exp1	Exp2	Exp1	Exp2	Exp1	Exp2	Exp1	Exp2	Exp1	Exp2	Exp1	Exp2	Exp1	Exp2		D- = Dox- = PLK4 ctrl
D-	39	37	10	11	0	1	1	0	0	0	0	0	0	0	50	49
D+	27	24	17	19	6	6	0	1	0	0	0	0	0	0	50	50		D+ Dox+= PLK4OE
GSK30	30	28	14	13	5	6	0	0	0	0	0	2	1	0	50	49
GSK35	20	23	17	17	10	7	1	0	0	1	0	0	2	2	50	50		Exp= Experiment
AZ1	27	13	15	16	7	19	0	1	0	1	1	1	0	0	50	51
																		GSK30= GSK923295 at 30nM
																		GSK35= GSK923295 at 35nM
																		AZ1: AZ3146 at 1uM

## Sheet: Sup S6_C Data
D-	D+	GSK30	GSK35	AZ1
Exp1
30	55	305	145	20
30	60	40	115	25
25	45	35	265	20		Legend
40	60	70	125	185		D- = Dox- = PLK4 ctrl
30	70	40	220	25
50	45	45	150	25		D+ Dox+= PLK4OE
30	55	95	255	25
35	70	50	175	210		Exp= Experiment
35	85	300	180	25
30	30	60	235	25		GSK30= GSK923295 at 30nM
35	50	145	240	50
30	45	850	30	20		GSK35= GSK923295 at 35nM
35	75	165	55	260
40	50	135	320	20		AZ1: AZ3146 at 1uM
40	40	45	100	30
40	45	30	105	25
25	45	45	375	20
40	75	175	115	45
35	100	150	175	30
40	40	45	150	20
40	50	75	305	20
40	60	155	120	20
35	45	115	130	25
40	65	220	210	25
40	65	270	210	65
40	55	175	35	25
35	50	110	70	35
30	75	130	35	30
35	30	85	170	20
40	55	95	85	30
25	60	35	245	25
70	70	195	125	25
75	65	55	55	20
55	95	190	100	25
55	45	285	185	30
30	70	100	170	25
30	60	255	170	40
35	65	290	75	20
55	70	45	265	25
50	95	155	325	20
60	105	40	185	20
55	85	30	195	30
35	95	40	175	30
40	65	105	215	25
35	65	45	195	15
60	95	255	120	50
55	60	355	90	20
40	85	85	70	20
125	65	50		45
40	55
Exp 2
30	85	415	135	30
30	105	175	175	40
55	65	220	175	15
30	45	30	30	35
45	50	155	555	30
45	55	40	355	20
45	40	35	120	30
30	65	130	110	25
40	55	300	215	30
30	45	40	60	20
40	65	65	120	30
40	80	35	30	15
50	75	30	170	25
35	45	30	90	25
40	50	145	365	20
30	35	30	250	40
55	70	25	95	35
30	125	35	90	45
40	45	215	60	25
35	30	115	125	25
55	45	95	245	20
55	65	35	215	25
25	45	485	250	20
50	40	40	35	20
45	60	70	45	25
30	55	90	195	65
30	65	340	255	40
40	40	245	300	30
45	60	55	205	45
35	65	105	150	25
30	55	175	280	20
30	60	55	130	25
35	55	220	175	25
30	70	50	50	25
40	80	125	40	15
30	80	60	155	25
35	60	245	225	60
25	50	60	185	20
35	50	40	225	20
30	65	125	205	40
40	60	625	190	25
35	45	125	255	20
25	65	190	380	20
30	45	405	545	25
25	65	135	40	55
35	35	100	210	30
35	105	40	225	25
45	75		230	30
30	65			20
	50			20

## Sheet: Sup S6_D Data
	AV-/PI-			AV+/PI-			AV+/PI+			AV-/PI+
	Exp1	Exp2-r1	Exp2-r2	Exp1	Exp2-r1	Exp2-r2	Exp1	Exp2-r1	Exp2-r2	Exp1	Exp2-r1	Exp2-r2
D- W-	98.5	98	97.8	0.84	1.28	1.23	0.42	0.61	0.78	0.23	0.14	0.15			Legend
D- W24	96.8	96.1	96.6	2.4	2.87	2.63	0.59	0.84	0.68	0.25	0.24	0.094
															D- = Dox- = PLK4 ctrl
D+ W-	94.8	96.2	96.1	3.55	2.91	3.3	1.47	0.8	0.52	0.19	0.12	0.038
D+ W24	68.1	64.5	67.8	28.7	32	30.3	2.82	3.21	1.79	0.34	0.27	0.095			D+ Dox+= PLK4OE
GSK30 W-	93.4	94.4	95.2	5.35	4.35	3.92	1.15	1.11	0.79	0.14	0.14	0.061			Exp= Experiment
GSK30 W24	85.2	89.2	88.5	11.6	9.17	10.1	2.74	1.47	1.33	0.41	0.18	0.067
															r= replicate
GSK35 W-	87.8	87.1	89.2	10.5	9.89	9.28	1.58	2.92	1.44	0.11	0.13	0.036
GSK35 W24	73.6	74.3	74.8	22.7	22.4	22.8	3.51	3.05	2.33	0.17	0.16	0.06			GSK30= GSK923295 at 30nM
AZ0.5 W-	96.6	97.6	97.6	1.44	1.33	1.58	1.5	1.01	0.74	0.43	0.082	0.037			GSK35= GSK923295 at 35nM
AZ0.5 W24	94.4	94.6	95.2	3.08	3.69	3.74	1.58	1.68	1.07	0.91	0.069	0.026
															AZ1: AZ3146 at 1uM
AZ1 W-	94.9	95.1	95.9	2.68	2.75	2.64	1.9	2.04	1.4	0.51	0.15	0.044
AZ1 W24	89.2	91.1	90.6	6.55	6.28	7.32	3.18	2.46	1.96	1.09	0.12	0.072			W- = Wehi-539 negative
															W24 = Wehi-539 for 24hours
															AV= Annexin V
															PI= Propidium Iodide

## Sheet: Sup S6_E Data
Customer name:	Renata Basto
Project name:	GSEA analysis DoxP vs DoxM
Organism:	Human
Analysis level:	Gene
Date:	44631
Algorithm version:	EASANA 2021_3
GSEA Analysis
Significant Categories (14)
Link to Gene Set	Gene Set Description	Gene Set Size	Leading Edge Number	Enrichment Score	Normalized Enrichment Score	P-Value	FDR
HALLMARK_MTORC1_SIGNALING	mTORC1 signaling	188	70	-0.39	c	0	0.0778
HALLMARK_MYC_TARGETS_V1	MYC targets, variant 1	196	134	-0.59	-2.51	0	0
HALLMARK_ANDROGEN_RESPONSE	androgen response	89	33	-0.42	-1.62	0.00268	0.0852
HALLMARK_INFLAMMATORY_RESPONSE	inflammation	119	37	0.5	1.74	0.0058	0.182
HALLMARK_E2F_TARGETS	cell cycle progression: E2F targets	198	108	-0.4	-1.71	0.00775	0.0857
HALLMARK_MYOGENESIS	muscle differentiation	135	39	0.45	1.59	0.0143	0.151
HALLMARK_UV_RESPONSE_DN	UV response: downregulated genes	131	43	-0.37	-1.5	0.0211	0.152
HALLMARK_CHOLESTEROL_HOMEOSTASIS	cholesterol homeostasis	67	36	-0.41	-1.49	0.0262	0.134
HALLMARK_DNA_REPAIR	DNA repair	144	55	-0.36	-1.45	0.0266	0.148
HALLMARK_HYPOXIA	response to hypoxia; HIF1A targets	164	50	-0.34	-1.41	0.0273	0.148
HALLMARK_EPITHELIAL_MESENCHYMAL_TRANSITION	epithelial mesenchymal transition	148	42	-0.36	-1.45	0.0274	0.13
HALLMARK_IL6_JAK_STAT3_SIGNALING	IL6 STAT3 signaling during acute phase response	57	18	0.55	1.71	0.0333	0.111
HALLMARK_HEME_METABOLISM	heme metabolism and erythroid lineage	164	39	0.41	1.48	0.0358	0.148
HALLMARK_KRAS_SIGNALING_DN	KRAS signaling, downregulated genes	86	19	0.46	1.53	0.0463	0.166
Genes in Categories
Link to Gene Set	Gene Set Description	FAST DB STABLE ID	Gene Symbol	Gene Name	Link to Entrez Gene	Value	Regulation	Fold-Change	P-Value	Adjusted P-Value
HALLMARK_DNA_REPAIR	DNA repair	GSHG0010191	AAAS	aladin WD repeat nucleoporin	8086	-0.12	down	1.09	0.381	1
HALLMARK_ANDROGEN_RESPONSE	androgen response	GSHG0011808	ABCC4	ATP binding cassette subfamily C member 4	10257	-0.28	down	1.22	0.129	1
HALLMARK_MYC_TARGETS_V1	MYC targets, variant 1	GSHG0032990	ABCE1	ATP binding cassette subfamily E member 1	6059	-0.16	down	1.12	0.284	1
HALLMARK_MTORC1_SIGNALING	mTORC1 signaling	GSHG0041269	ABCF2	ATP binding cassette subfamily F member 2	10061	-0.19	down	1.14	0.157	1
HALLMARK_MTORC1_SIGNALING	mTORC1 signaling	GSHG0047383	ACACA	acetyl-CoA carboxylase alpha	31	-0.25	down	1.19	0.176	1
HALLMARK_CHOLESTEROL_HOMEOSTASIS	cholesterol homeostasis	GSHG0037370	ACAT2	acetyl-CoA acetyltransferase 2	39	-0.4	down	1.32	0.00883	0.323
HALLMARK_MTORC1_SIGNALING	mTORC1 signaling	GSHG0019256	ACLY	ATP citrate lyase	47	-0.18	down	1.13	0.0153	0.437
HALLMARK_ANDROGEN_RESPONSE	androgen response	GSHG0024838	ACSL3	acyl-CoA synthetase long chain family member 3	2181	-0.19	down	1.14	0.0946	0.946
HALLMARK_MTORC1_SIGNALING	mTORC1 signaling	GSHG0024838	ACSL3	acyl-CoA synthetase long chain family member 3	2181	-0.19	down	1.14	0.0946	0.946
HALLMARK_CHOLESTEROL_HOMEOSTASIS	cholesterol homeostasis	GSHG0026761	ACSS2	acyl-CoA synthetase short chain family member 2	55902	-0.23	down	1.17	0.314	1
HALLMARK_CHOLESTEROL_HOMEOSTASIS	cholesterol homeostasis	GSHG0038246	ACTG1	actin gamma 1	71	-0.18	down	1.14	0.288	1
HALLMARK_IL6_JAK_STAT3_SIGNALING	IL6 STAT3 signaling during acute phase response	GSHG0009039	ACVRL1	activin A receptor like type 1	94	0.4	up	1.32	0.0773	0.884
HALLMARK_ANDROGEN_RESPONSE	androgen response	GSHG0027954	ADAMTS1	ADAM metallopeptidase with thrombospondin type 1 motif 1	9510	-1.03	down	2.05	8.93e-06	0.00248
HALLMARK_INFLAMMATORY_RESPONSE	inflammation	GSHG0021084	ADGRE1	adhesion G protein-coupled receptor E1	2015	0.33	up	1.26	0.00465	0.23
HALLMARK_HEME_METABOLISM	heme metabolism and erythroid lineage	GSHG0038550	AGPAT4	1-acylglycerol-3-phosphate O-acyltransferase 4	56895	1	up	2	4.57e-15	1.61e-11
HALLMARK_HYPOXIA	response to hypoxia; HIF1A targets	GSHG0005933	ADM	adrenomedullin	133	-0.42	down	1.34	0.489	1
HALLMARK_HEME_METABOLISM	heme metabolism and erythroid lineage	GSHG0044230	AQP3	aquaporin 3 (Gill blood group)	360	1.3	up	2.47	6.1e-11	1.03e-07
HALLMARK_MYC_TARGETS_V1	MYC targets, variant 1	GSHG0039178	AIMP2	aminoacyl tRNA synthetase complex interacting multifunctional protein 2	7965	-0.17	down	1.13	0.289	1
HALLMARK_HYPOXIA	response to hypoxia; HIF1A targets	GSHG0018104	AK4	adenylate kinase 4	205	-0.2	down	1.15	0.0538	0.773
HALLMARK_MTORC1_SIGNALING	mTORC1 signaling	GSHG0018104	AK4	adenylate kinase 4	205	-0.2	down	1.15	0.0538	0.773
HALLMARK_ANDROGEN_RESPONSE	androgen response	GSHG0037287	AKAP12	A-kinase anchoring protein 12	9590	-0.23	down	1.17	0.146	1
HALLMARK_HYPOXIA	response to hypoxia; HIF1A targets	GSHG0037287	AKAP12	A-kinase anchoring protein 12	9590	-0.23	down	1.17	0.146	1
HALLMARK_CHOLESTEROL_HOMEOSTASIS	cholesterol homeostasis	GSHG0030248	ALCAM	activated leukocyte cell adhesion molecule	214	-0.33	down	1.26	0.00147	0.106
HALLMARK_E2F_TARGETS	cell cycle progression: E2F targets	GSHG0002978	ANP32E	acidic nuclear phosphoprotein 32 family member E	81611	-0.09	down	1.07	0.522	1
HALLMARK_UV_RESPONSE_DN	UV response: downregulated genes	GSHG0015117	ANXA2	annexin A2	302	-0.17	down	1.12	0.266	1
HALLMARK_UV_RESPONSE_DN	UV response: downregulated genes	GSHG0023904	ANXA4	annexin A4	307	-0.16	down	1.11	0.444	1
HALLMARK_CHOLESTEROL_HOMEOSTASIS	cholesterol homeostasis	GSHG0033762	ANXA5	annexin A5	308	-0.14	down	1.1	0.137	1
HALLMARK_MYC_TARGETS_V1	MYC targets, variant 1	GSHG0034595	AP3S1	adaptor related protein complex 3 subunit sigma 1	1176	-0.16	down	1.12	0.193	1
HALLMARK_MYC_TARGETS_V1	MYC targets, variant 1	GSHG0011975	APEX1	apurinic/apyrimidinic endodeoxyribonuclease 1	328	-0.24	down	1.18	0.0488	0.741
HALLMARK_DNA_REPAIR	DNA repair	GSHG0017573	APRT	adenine phosphoribosyltransferase	353	-0.35	down	1.27	0.0339	0.633
HALLMARK_HEME_METABOLISM	heme metabolism and erythroid lineage	GSHG0001562	BTG2	BTG anti-proliferation factor 2	7832	0.63	up	1.54	1.71e-05	0.00408
HALLMARK_EPITHELIAL_MESENCHYMAL_TRANSITION	epithelial mesenchymal transition	GSHG0032688	AREG	amphiregulin	374	-0.19	down	1.14	0.372	1
HALLMARK_DNA_REPAIR	DNA repair	GSHG0017050	ARL6IP1	ADP ribosylation factor like GTPase 6 interacting protein 1	23204	-0.13	down	1.1	0.353	1
HALLMARK_E2F_TARGETS	cell cycle progression: E2F targets	GSHG0022445	ASF1B	anti-silencing function 1B histone chaperone	55723	-0.22	down	1.17	0.31	1
HALLMARK_E2F_TARGETS	cell cycle progression: E2F targets	GSHG0045636	ATAD2	ATPase family AAA domain containing 2	29028	-0.11	down	1.08	0.518	1
HALLMARK_CHOLESTEROL_HOMEOSTASIS	cholesterol homeostasis	GSHG0001659	ATF3	activating transcription factor 3	467	-0.18	down	1.13	0.463	1
HALLMARK_HYPOXIA	response to hypoxia; HIF1A targets	GSHG0001659	ATF3	activating transcription factor 3	467	-0.18	down	1.13	0.463	1
HALLMARK_HEME_METABOLISM	heme metabolism and erythroid lineage	GSHG0021149	ICAM1 // ICAM4	intercellular adhesion molecule 1 // intercellular adhesion molecule 4 (Landsteiner-Wiener blood group)	3386	0.56	up	1.47	2.25e-05	0.00514
HALLMARK_UV_RESPONSE_DN	UV response: downregulated genes	GSHG0001565	ATP2B4	ATPase plasma membrane Ca2+ transporting 4	493	-0.56	down	1.47	0.0104	0.355
HALLMARK_UV_RESPONSE_DN	UV response: downregulated genes	GSHG0030503	ATP2C1	ATPase secretory pathway Ca2+ transporting 1	27032	-0.15	down	1.11	0.324	1
HALLMARK_MTORC1_SIGNALING	mTORC1 signaling	GSHG0018321	ATP5MC1	ATP synthase membrane subunit c locus 1	516	-0.17	down	1.13	0.311	1
HALLMARK_MYOGENESIS	muscle differentiation	GSHG0046265	ATP6AP1	ATPase H+ transporting accessory protein 1	537	0.27	up	1.21	0.0144	0.425
HALLMARK_HEME_METABOLISM	heme metabolism and erythroid lineage	GSHG0006344	PPP2R5B	protein phosphatase 2 regulatory subunit B'beta	5526	0.5	up	1.41	7.71e-05	0.0128
HALLMARK_DNA_REPAIR	DNA repair	GSHG0021735	BCAM	basal cell adhesion molecule (Lutheran blood group)	4059	-0.26	down	1.2	0.0836	0.905
HALLMARK_MTORC1_SIGNALING	mTORC1 signaling	GSHG0009991	BCAT1	branched chain amino acid transaminase 1	586	-0.32	down	1.25	0.00726	0.292
HALLMARK_HYPOXIA	response to hypoxia; HIF1A targets	GSHG0020867	BCL2	BCL2 apoptosis regulator	596	-0.18	down	1.13	0.164	1
HALLMARK_EPITHELIAL_MESENCHYMAL_TRANSITION	epithelial mesenchymal transition	GSHG0007204	BDNF	brain derived neurotrophic factor	627	-0.25	down	1.19	0.0676	0.838
HALLMARK_UV_RESPONSE_DN	UV response: downregulated genes	GSHG0007204	BDNF	brain derived neurotrophic factor	627	-0.25	down	1.19	0.0676	0.838
HALLMARK_EPITHELIAL_MESENCHYMAL_TRANSITION	epithelial mesenchymal transition	GSHG0046240	BGN	biglycan	633	-0.27	down	1.21	0.29	1
HALLMARK_HYPOXIA	response to hypoxia; HIF1A targets	GSHG0046240	BGN	biglycan	633	-0.27	down	1.21	0.29	1
HALLMARK_MYOGENESIS	muscle differentiation	GSHG0029626	BHLHE40	basic helix-loop-helix family member e40	8553	0.28	up	1.21	0.297	1
HALLMARK_HYPOXIA	response to hypoxia; HIF1A targets	GSHG0041512	BNIP3L	BCL2 interacting protein 3 like	665	-0.22	down	1.16	0.0962	0.948
HALLMARK_E2F_TARGETS	cell cycle progression: E2F targets	GSHG0019289	BRCA1	BRCA1 DNA repair associated	672	-0.25	down	1.19	0.227	1
HALLMARK_E2F_TARGETS	cell cycle progression: E2F targets	GSHG0010974	BRCA2	BRCA2 DNA repair associated	675	-0.22	down	1.17	0.321	1
HALLMARK_HEME_METABOLISM	heme metabolism and erythroid lineage	GSHG0007016	HBB	hemoglobin subunit beta	3043	9.93	up	978.5	0.000247	0.0292
HALLMARK_INFLAMMATORY_RESPONSE	inflammation	GSHG0001562	BTG2	BTG anti-proliferation factor 2	7832	0.63	up	1.54	1.71e-05	0.00408
HALLMARK_KRAS_SIGNALING_DN	KRAS signaling, downregulated genes	GSHG0001562	BTG2	BTG anti-proliferation factor 2	7832	0.63	up	1.54	1.71e-05	0.00408
HALLMARK_MTORC1_SIGNALING	mTORC1 signaling	GSHG0025745	BUB1	BUB1 mitotic checkpoint serine/threonine kinase	699	-0.15	down	1.11	0.361	1
HALLMARK_MYC_TARGETS_V1	MYC targets, variant 1	GSHG0018800	C1QBP	complement C1q binding protein	708	-0.24	down	1.18	0.228	1
HALLMARK_HEME_METABOLISM	heme metabolism and erythroid lineage	GSHG0029773	KAT2B	lysine acetyltransferase 2B	8850	0.44	up	1.35	0.00616	0.272
HALLMARK_UV_RESPONSE_DN	UV response: downregulated genes	GSHG0022433	CACNA1A	calcium voltage-gated channel subunit alpha1 A	773	-0.26	down	1.2	0.513	1
HALLMARK_MYC_TARGETS_V1	MYC targets, variant 1	GSHG0023642	CAD	carbamoyl-phosphate synthetase 2, aspartate transcarbamylase, and dihydroorotase	790	-0.3	down	1.23	6.98e-05	0.0122
HALLMARK_MYOGENESIS	muscle differentiation	GSHG0040485	CAMK2B	calcium/calmodulin dependent protein kinase II beta	816	0.33	up	1.26	0.263	1
HALLMARK_ANDROGEN_RESPONSE	androgen response	GSHG0010665	CAMKK2	calcium/calmodulin dependent protein kinase kinase 2	10645	-0.19	down	1.14	0.0241	0.542
HALLMARK_MTORC1_SIGNALING	mTORC1 signaling	GSHG0048518	CANX	calnexin	821	-0.24	down	1.18	0.137	1
HALLMARK_MYC_TARGETS_V1	MYC targets, variant 1	GSHG0048518	CANX	calnexin	821	-0.24	down	1.18	0.137	1
HALLMARK_EPITHELIAL_MESENCHYMAL_TRANSITION	epithelial mesenchymal transition	GSHG0025512	CAPG	capping actin protein, gelsolin like	822	-0.22	down	1.17	0.18	1
HALLMARK_HYPOXIA	response to hypoxia; HIF1A targets	GSHG0039845	CAV1	caveolin 1	857	-0.63	down	1.55	1.3e-05	0.00336
HALLMARK_UV_RESPONSE_DN	UV response: downregulated genes	GSHG0039845	CAV1	caveolin 1	857	-0.63	down	1.55	1.3e-05	0.00336
HALLMARK_MYC_TARGETS_V1	MYC targets, variant 1	GSHG0039281	CBX3	chromobox 3	11335	-0.12	down	1.08	0.363	1
HALLMARK_EPITHELIAL_MESENCHYMAL_TRANSITION	epithelial mesenchymal transition	GSHG0038382	CCN2	cellular communication network factor 2	1490	-0.5	down	1.42	0.0372	0.659
HALLMARK_HYPOXIA	response to hypoxia; HIF1A targets	GSHG0038382	CCN2	cellular communication network factor 2	1490	-0.5	down	1.42	0.0372	0.659
HALLMARK_E2F_TARGETS	cell cycle progression: E2F targets	GSHG0013776	CCNB2	cyclin B2	9133	-0.1	down	1.07	0.507	1
HALLMARK_ANDROGEN_RESPONSE	androgen response	GSHG0006467	CCND1	cyclin D1	595	-0.71	down	1.64	3.16e-05	0.00685
HALLMARK_HEME_METABOLISM	heme metabolism and erythroid lineage	GSHG0012007	LRP10	LDL receptor related protein 10	26020	0.2	up	1.15	0.0104	0.356
HALLMARK_HYPOXIA	response to hypoxia; HIF1A targets	GSHG0032708	CCNG2	cyclin G2	901	-0.22	down	1.16	0.297	1
HALLMARK_MYC_TARGETS_V1	MYC targets, variant 1	GSHG0009221	CCT2	chaperonin containing TCP1 subunit 2	10576	-0.17	down	1.13	0.272	1
HALLMARK_MYC_TARGETS_V1	MYC targets, variant 1	GSHG0025358	CCT4	chaperonin containing TCP1 subunit 4	10575	-0.15	down	1.11	0.352	1
HALLMARK_MYC_TARGETS_V1	MYC targets, variant 1	GSHG0034154	CCT5	chaperonin containing TCP1 subunit 5	22948	-0.2	down	1.15	0.23	1
HALLMARK_MTORC1_SIGNALING	mTORC1 signaling	GSHG0039520	CCT6A	chaperonin containing TCP1 subunit 6A	908	-0.21	down	1.15	0.188	1
HALLMARK_KRAS_SIGNALING_DN	KRAS signaling, downregulated genes	GSHG0025441	CD207	CD207 molecule	50489	0.54	up	1.46	0.249	1
HALLMARK_IL6_JAK_STAT3_SIGNALING	IL6 STAT3 signaling during acute phase response	GSHG0039633	CD36	CD36 molecule	948	3.14	up	8.81	0.00262	0.16
HALLMARK_MYOGENESIS	muscle differentiation	GSHG0039633	CD36	CD36 molecule	948	3.14	up	8.81	0.00262	0.16
HALLMARK_INFLAMMATORY_RESPONSE	inflammation	GSHG0022278	CD70	CD70 molecule	970	0.59	up	1.51	0.00387	0.207
HALLMARK_INFLAMMATORY_RESPONSE	inflammation	GSHG0006109	CD82	CD82 molecule	3732	1.28	up	2.42	1.19e-05	0.00313
HALLMARK_DNA_REPAIR	DNA repair	GSHG0000239	CDA	cytidine deaminase	978	-0.6	down	1.51	2.64e-08	2.03e-05
HALLMARK_E2F_TARGETS	cell cycle progression: E2F targets	GSHG0000500	CDC20	cell division cycle 20	991	-0.22	down	1.16	0.292	1
HALLMARK_MYC_TARGETS_V1	MYC targets, variant 1	GSHG0000500	CDC20	cell division cycle 20	991	-0.22	down	1.16	0.292	1
HALLMARK_E2F_TARGETS	cell cycle progression: E2F targets	GSHG0026545	CDC25B	cell division cycle 25B	994	-0.16	down	1.12	0.0217	0.518
HALLMARK_MYC_TARGETS_V1	MYC targets, variant 1	GSHG0028396	CDC45	cell division cycle 45	8318	-0.2	down	1.15	0.315	1
HALLMARK_MYC_TARGETS_V1	MYC targets, variant 1	GSHG0009121	CDK2	cyclin dependent kinase 2	1017	-0.18	down	1.13	0.153	1
HALLMARK_E2F_TARGETS	cell cycle progression: E2F targets	GSHG0010285	CDK4	cyclin dependent kinase 4	1019	-0.17	down	1.12	0.263	1
HALLMARK_MYC_TARGETS_V1	MYC targets, variant 1	GSHG0010285	CDK4	cyclin dependent kinase 4	1019	-0.17	down	1.12	0.263	1
HALLMARK_INFLAMMATORY_RESPONSE	inflammation	GSHG0036715	CDKN1A	cyclin dependent kinase inhibitor 1A	1026	0.69	up	1.61	1.58e-05	0.00381
HALLMARK_MYOGENESIS	muscle differentiation	GSHG0036715	CDKN1A	cyclin dependent kinase inhibitor 1A	1026	0.69	up	1.61	1.58e-05	0.00381
HALLMARK_E2F_TARGETS	cell cycle progression: E2F targets	GSHG0012168	CDKN3	cyclin dependent kinase inhibitor 3	1033	-0.32	down	1.25	0.0589	0.796
HALLMARK_HEME_METABOLISM	heme metabolism and erythroid lineage	GSHG0007092	TMEM9B	TMEM9 domain family member B	56674	0.22	up	1.16	0.0118	0.384
HALLMARK_UV_RESPONSE_DN	UV response: downregulated genes	GSHG0003868	CELF2	CUGBP Elav-like family member 2	10659	-0.78	down	1.72	1.43e-08	1.2e-05
HALLMARK_E2F_TARGETS	cell cycle progression: E2F targets	GSHG0029300	CENPM	centromere protein M	79019	-0.24	down	1.18	0.314	1
HALLMARK_DNA_REPAIR	DNA repair	GSHG0047051	CETN2	centrin 2	1069	-0.19	down	1.14	0.0771	0.884
HALLMARK_E2F_TARGETS	cell cycle progression: E2F targets	GSHG0006868	CHEK1	checkpoint kinase 1	1111	-0.13	down	1.09	0.314	1
HALLMARK_E2F_TARGETS	cell cycle progression: E2F targets	GSHG0028969	CHEK2	checkpoint kinase 2	11200	-0.33	down	1.26	0.0322	0.62
HALLMARK_INFLAMMATORY_RESPONSE	inflammation	GSHG0030589	CHST2	carbohydrate sulfotransferase 2	9435	0.23	up	1.17	0.21	1
HALLMARK_HEME_METABOLISM	heme metabolism and erythroid lineage	GSHG0018209	ATP6V0A1	ATPase H+ transporting V0 subunit a1	535	0.25	up	1.19	0.036	0.65
HALLMARK_E2F_TARGETS	cell cycle progression: E2F targets	GSHG0010619	CIT	citron rho-interacting serine/threonine kinase	11113	-0.25	down	1.19	0.0631	0.821
HALLMARK_UV_RESPONSE_DN	UV response: downregulated genes	GSHG0038440	CITED2	Cbp/p300 interacting transactivator with Glu/Asp rich carboxy-terminal domain 2	10370	-0.17	down	1.12	0.0449	0.715
HALLMARK_E2F_TARGETS	cell cycle progression: E2F targets	GSHG0043499	CKS2	CDC28 protein kinase regulatory subunit 2	1164	-0.13	down	1.09	0.523	1
HALLMARK_MYC_TARGETS_V1	MYC targets, variant 1	GSHG0008068	CLNS1A	chloride nucleotide-sensitive channel 1A	1207	-0.18	down	1.13	0.024	0.542
HALLMARK_MYOGENESIS	muscle differentiation	GSHG0042231	CLU	clusterin	1191	0.34	up	1.27	0.0241	0.542
HALLMARK_MYC_TARGETS_V1	MYC targets, variant 1	GSHG0031735	CNBP	CCHC-type zinc finger nucleic acid binding protein	7555	-0.14	down	1.1	0.17	1
HALLMARK_EPITHELIAL_MESENCHYMAL_TRANSITION	epithelial mesenchymal transition	GSHG0038146	COL12A1	collagen type XII alpha 1 chain	1303	-0.32	down	1.25	0.00358	0.197
HALLMARK_EPITHELIAL_MESENCHYMAL_TRANSITION	epithelial mesenchymal transition	GSHG0027866	COL6A2	collagen type VI alpha 2 chain	1292	-0.23	down	1.17	0.194	1
HALLMARK_MTORC1_SIGNALING	mTORC1 signaling	GSHG0016345	CORO1A	coronin 1A	11151	-0.47	down	1.38	0.113	0.992
HALLMARK_MYC_TARGETS_V1	MYC targets, variant 1	GSHG0015326	COX5A	cytochrome c oxidase subunit 5A	9377	-0.11	down	1.08	0.44	1
HALLMARK_HEME_METABOLISM	heme metabolism and erythroid lineage	GSHG0041209	KDM7A	lysine demethylase 7A	80853	0.43	up	1.35	0.0408	0.682
HALLMARK_E2F_TARGETS	cell cycle progression: E2F targets	GSHG0026904	CSE1L	chromosome segregation 1 like	1434	-0.3	down	1.23	0.0798	0.894
HALLMARK_MYC_TARGETS_V1	MYC targets, variant 1	GSHG0045937	CSTF2	cleavage stimulation factor subunit 2	1478	-0.1	down	1.07	0.487	1
HALLMARK_DNA_REPAIR	DNA repair	GSHG0007232	CSTF3	cleavage stimulation factor subunit 3	1479	-0.14	down	1.1	0.261	1
HALLMARK_MYOGENESIS	muscle differentiation	GSHG0016368	CTF1	cardiotrophin 1	1489	0.27	up	1.21	0.245	1
HALLMARK_MTORC1_SIGNALING	mTORC1 signaling	GSHG0000715	CTH	cystathionine gamma-lyase	1491	-0.22	down	1.16	0.394	1
HALLMARK_EPITHELIAL_MESENCHYMAL_TRANSITION	epithelial mesenchymal transition	GSHG0041912	CTHRC1	collagen triple helix repeat containing 1	115908	-0.19	down	1.14	0.184	1
HALLMARK_E2F_TARGETS	cell cycle progression: E2F targets	GSHG0000475	CTPS1	CTP synthase 1	1503	-0.26	down	1.2	0.156	1
HALLMARK_MYC_TARGETS_V1	MYC targets, variant 1	GSHG0000475	CTPS1	CTP synthase 1	1503	-0.26	down	1.2	0.156	1
HALLMARK_MTORC1_SIGNALING	mTORC1 signaling	GSHG0008120	CTSC	cathepsin C	1075	-0.29	down	1.22	0.0554	0.778
HALLMARK_IL6_JAK_STAT3_SIGNALING	IL6 STAT3 signaling during acute phase response	GSHG0032683	CXCL1	C-X-C motif chemokine ligand 1	2919	0.32	up	1.25	0.441	1
HALLMARK_IL6_JAK_STAT3_SIGNALING	IL6 STAT3 signaling during acute phase response	GSHG0033535	CXCL3	C-X-C motif chemokine ligand 3	2921	0.51	up	1.42	0.18	1
HALLMARK_INFLAMMATORY_RESPONSE	inflammation	GSHG0032680	CXCL8	C-X-C motif chemokine ligand 8	3576	0.24	up	1.18	0.63	1
HALLMARK_MTORC1_SIGNALING	mTORC1 signaling	GSHG0025960	CXCR4	C-X-C motif chemokine receptor 4	7852	-0.15	down	1.11	0.51	1
HALLMARK_MTORC1_SIGNALING	mTORC1 signaling	GSHG0016618	CYB5B	cytochrome b5 type B	80777	-0.19	down	1.14	0.13	1
HALLMARK_MYC_TARGETS_V1	MYC targets, variant 1	GSHG0042082	CYC1	cytochrome c1	1537	-0.11	down	1.08	0.595	1
HALLMARK_CHOLESTEROL_HOMEOSTASIS	cholesterol homeostasis	GSHG0040823	CYP51A1	cytochrome P450 family 51 subfamily A member 1	1595	-0.34	down	1.26	0.00443	0.224
HALLMARK_MTORC1_SIGNALING	mTORC1 signaling	GSHG0040823	CYP51A1	cytochrome P450 family 51 subfamily A member 1	1595	-0.34	down	1.26	0.00443	0.224
HALLMARK_HEME_METABOLISM	heme metabolism and erythroid lineage	GSHG0035608	ELL2	elongation factor for RNA polymerase II 2	22936	0.42	up	1.34	0.0425	0.696
HALLMARK_ANDROGEN_RESPONSE	androgen response	GSHG0024349	DBI	diazepam binding inhibitor, acyl-CoA binding protein	1622	-0.14	down	1.11	0.222	1
HALLMARK_UV_RESPONSE_DN	UV response: downregulated genes	GSHG0023052	DBP	D-box binding PAR bZIP transcription factor	1628	-0.17	down	1.13	0.455	1
HALLMARK_E2F_TARGETS	cell cycle progression: E2F targets	GSHG0000961	DCLRE1B	DNA cross-link repair 1B	64858	-0.28	down	1.21	0.0308	0.606
HALLMARK_E2F_TARGETS	cell cycle progression: E2F targets	GSHG0017170	DCTPP1	dCTP pyrophosphatase 1	79077	-0.14	down	1.1	0.508	1
HALLMARK_DNA_REPAIR	DNA repair	GSHG0007799	DDB1	damage specific DNA binding protein 1	1642	-0.11	down	1.08	0.387	1
HALLMARK_DNA_REPAIR	DNA repair	GSHG0006145	DDB2	damage specific DNA binding protein 2	1643	-0.34	down	1.27	0.0951	0.946
HALLMARK_HYPOXIA	response to hypoxia; HIF1A targets	GSHG0004194	DDIT4	DNA damage inducible transcript 4	54541	-0.89	down	1.85	0.123	1
HALLMARK_MTORC1_SIGNALING	mTORC1 signaling	GSHG0004194	DDIT4	DNA damage inducible transcript 4	54541	-0.89	down	1.85	0.123	1
HALLMARK_MYC_TARGETS_V1	MYC targets, variant 1	GSHG0024340	DDX18	DEAD-box helicase 18	8886	-0.12	down	1.09	0.429	1
HALLMARK_MYC_TARGETS_V1	MYC targets, variant 1	GSHG0004154	DDX21	DExD-box helicase 21	9188	-0.12	down	1.09	0.405	1
HALLMARK_E2F_TARGETS	cell cycle progression: E2F targets	GSHG0022449	DDX39A	DExD-box helicase 39A	10212	-0.22	down	1.16	0.333	1
HALLMARK_MTORC1_SIGNALING	mTORC1 signaling	GSHG0022449	DDX39A	DExD-box helicase 39A	10212	-0.22	down	1.16	0.333	1
HALLMARK_MYOGENESIS	muscle differentiation	GSHG0024817	DES	desmin	1674	0.72	up	1.65	0.00616	0.272
HALLMARK_ANDROGEN_RESPONSE	androgen response	GSHG0002493	DHCR24	24-dehydrocholesterol reductase	1718	-0.2	down	1.15	0.0981	0.954
HALLMARK_MTORC1_SIGNALING	mTORC1 signaling	GSHG0002493	DHCR24	24-dehydrocholesterol reductase	1718	-0.2	down	1.15	0.0981	0.954
HALLMARK_CHOLESTEROL_HOMEOSTASIS	cholesterol homeostasis	GSHG0007997	DHCR7	7-dehydrocholesterol reductase	1717	-0.17	down	1.12	0.0937	0.943
HALLMARK_MTORC1_SIGNALING	mTORC1 signaling	GSHG0007997	DHCR7	7-dehydrocholesterol reductase	1717	-0.17	down	1.12	0.0937	0.943
HALLMARK_E2F_TARGETS	cell cycle progression: E2F targets	GSHG0011718	DIAPH3	diaphanous related formin 3	81624	-0.16	down	1.12	0.411	1
HALLMARK_UV_RESPONSE_DN	UV response: downregulated genes	GSHG0048838	DLC1	DLC1 Rho GTPase activating protein	10395	-0.24	down	1.18	0.00655	0.278
HALLMARK_UV_RESPONSE_DN	UV response: downregulated genes	GSHG0032134	DLG1	discs large MAGUK scaffold protein 1	1739	-0.17	down	1.12	0.197	1
HALLMARK_UV_RESPONSE_DN	UV response: downregulated genes	GSHG0012142	DMAC2L	distal membrane arm assembly component 2 like	27109	-0.2	down	1.15	0.149	1
HALLMARK_MYOGENESIS	muscle differentiation	GSHG0046423	DMD	dystrophin	1756	0.29	up	1.22	0.0334	0.628
HALLMARK_HEME_METABOLISM	heme metabolism and erythroid lineage	GSHG0003468	ADIPOR1	adiponectin receptor 1	51094	0.27	up	1.21	0.0444	0.711
HALLMARK_E2F_TARGETS	cell cycle progression: E2F targets	GSHG0022354	DNMT1	DNA methyltransferase 1	1786	-0.11	down	1.08	0.254	1
HALLMARK_E2F_TARGETS	cell cycle progression: E2F targets	GSHG0042675	DSCC1	DNA replication and sister chromatid cohesion 1	79075	-0.11	down	1.08	0.552	1
HALLMARK_MYOGENESIS	muscle differentiation	GSHG0020314	DTNA	dystrobrevin alpha	1837	0.39	up	1.31	0.121	1
HALLMARK_HYPOXIA	response to hypoxia; HIF1A targets	GSHG0036017	DUSP1	dual specificity phosphatase 1	1843	-0.41	down	1.33	0.0666	0.836
HALLMARK_UV_RESPONSE_DN	UV response: downregulated genes	GSHG0036017	DUSP1	dual specificity phosphatase 1	1843	-0.41	down	1.33	0.0666	0.836
HALLMARK_DNA_REPAIR	DNA repair	GSHG0013707	DUT	deoxyuridine triphosphatase	1854	-0.3	down	1.23	0.0186	0.483
HALLMARK_E2F_TARGETS	cell cycle progression: E2F targets	GSHG0013707	DUT	deoxyuridine triphosphatase	1854	-0.3	down	1.23	0.0186	0.483
HALLMARK_MYC_TARGETS_V1	MYC targets, variant 1	GSHG0013707	DUT	deoxyuridine triphosphatase	1854	-0.3	down	1.23	0.0186	0.483
HALLMARK_E2F_TARGETS	cell cycle progression: E2F targets	GSHG0007169	E2F8	E2F transcription factor 8	79733	-0.09	down	1.07	0.521	1
HALLMARK_IL6_JAK_STAT3_SIGNALING	IL6 STAT3 signaling during acute phase response	GSHG0021040	EBI3	Epstein-Barr virus induced 3	10148	0.76	up	1.7	2.49e-09	2.51e-06
HALLMARK_INFLAMMATORY_RESPONSE	inflammation	GSHG0021040	EBI3	Epstein-Barr virus induced 3	10148	0.76	up	1.7	2.49e-09	2.51e-06
HALLMARK_CHOLESTEROL_HOMEOSTASIS	cholesterol homeostasis	GSHG0045703	EBP	EBP cholestenol delta-isomerase	10682	-0.18	down	1.13	0.207	1
HALLMARK_MTORC1_SIGNALING	mTORC1 signaling	GSHG0045703	EBP	EBP cholestenol delta-isomerase	10682	-0.18	down	1.13	0.207	1
HALLMARK_KRAS_SIGNALING_DN	KRAS signaling, downregulated genes	GSHG0002352	EDN2	endothelin 2	1907	2.13	up	4.38	4.37e-06	0.00141
HALLMARK_MYC_TARGETS_V1	MYC targets, variant 1	GSHG0048528	EEF1B2	eukaryotic translation elongation factor 1 beta 2	1933	-0.24	down	1.18	0.126	1
HALLMARK_KRAS_SIGNALING_DN	KRAS signaling, downregulated genes	GSHG0024890	EFHD1	EF-hand domain family member D1	80303	0.57	up	1.48	0.000756	0.0673
HALLMARK_KRAS_SIGNALING_DN	KRAS signaling, downregulated genes	GSHG0032855	EGF	epidermal growth factor	1950	0.64	up	1.56	0.0136	0.413
HALLMARK_HYPOXIA	response to hypoxia; HIF1A targets	GSHG0039460	EGFR	epidermal growth factor receptor	1956	-0.28	down	1.21	0.0391	0.673
HALLMARK_MYC_TARGETS_V1	MYC targets, variant 1	GSHG0046390	EIF1AX	eukaryotic translation initiation factor 1A X-linked	1964	-0.22	down	1.16	0.215	1
HALLMARK_MYC_TARGETS_V1	MYC targets, variant 1	GSHG0039140	EIF3B	eukaryotic translation initiation factor 3 subunit B	8662	-0.11	down	1.08	0.56	1
HALLMARK_MYC_TARGETS_V1	MYC targets, variant 1	GSHG0029070	EIF3D	eukaryotic translation initiation factor 3 subunit D	8664	-0.15	down	1.11	0.207	1
HALLMARK_MYC_TARGETS_V1	MYC targets, variant 1	GSHG0047242	EIF4A1	eukaryotic translation initiation factor 4A1	1973	-0.16	down	1.12	0.254	1
HALLMARK_MYOGENESIS	muscle differentiation	GSHG0030810	EIF4A2	eukaryotic translation initiation factor 4A2	1974	0.3	up	1.23	0.494	1
HALLMARK_MYC_TARGETS_V1	MYC targets, variant 1	GSHG0007105	EIF4G2	eukaryotic translation initiation factor 4 gamma 2	1982	-0.13	down	1.1	0.329	1
HALLMARK_ANDROGEN_RESPONSE	androgen response	GSHG0003504	ELK4	ETS transcription factor ELK4	2005	-0.18	down	1.13	0.209	1
HALLMARK_HEME_METABOLISM	heme metabolism and erythroid lineage	GSHG0001514	NEK7	NIMA related kinase 7	140609	0.2	up	1.15	0.0624	0.818
HALLMARK_MTORC1_SIGNALING	mTORC1 signaling	GSHG0033718	ELOVL6	ELOVL fatty acid elongase 6	79071	-0.26	down	1.19	0.0819	0.9
HALLMARK_HYPOXIA	response to hypoxia; HIF1A targets	GSHG0001994	ENO1	enolase 1	2023	-0.22	down	1.17	0.21	1
HALLMARK_MTORC1_SIGNALING	mTORC1 signaling	GSHG0001994	ENO1	enolase 1	2023	-0.22	down	1.17	0.21	1
HALLMARK_HEME_METABOLISM	heme metabolism and erythroid lineage	GSHG0022381	EPOR	erythropoietin receptor	2057	0.24	up	1.18	0.0651	0.829
HALLMARK_KRAS_SIGNALING_DN	KRAS signaling, downregulated genes	GSHG0033497	EPHA5	EPH receptor A5	2044	0.32	up	1.25	0.0918	0.934
HALLMARK_MYOGENESIS	muscle differentiation	GSHG0030793	EPHB3	EPH receptor B3	2049	0.48	up	1.39	0.01	0.347
HALLMARK_HEME_METABOLISM	heme metabolism and erythroid lineage	GSHG0046002	ATG4A	autophagy related 4A cysteine peptidase	115201	0.23	up	1.18	0.0761	0.878
HALLMARK_MTORC1_SIGNALING	mTORC1 signaling	GSHG0003581	EPRS1	glutamyl-prolyl-tRNA synthetase 1	2058	-0.2	down	1.15	0.174	1
HALLMARK_MYC_TARGETS_V1	MYC targets, variant 1	GSHG0003581	EPRS1	glutamyl-prolyl-tRNA synthetase 1	2058	-0.2	down	1.15	0.174	1
HALLMARK_DNA_REPAIR	DNA repair	GSHG0022978	ERCC2	ERCC excision repair 2, TFIIH core complex helicase subunit	2068	-0.29	down	1.23	0.0789	0.89
HALLMARK_CHOLESTEROL_HOMEOSTASIS	cholesterol homeostasis	GSHG0022942	ETHE1	ETHE1 persulfide dioxygenase	23474	-0.19	down	1.14	0.232	1
HALLMARK_HYPOXIA	response to hypoxia; HIF1A targets	GSHG0008407	ETS1	ETS proto-oncogene 1, transcription factor	2113	-0.25	down	1.19	0.0356	0.648
HALLMARK_E2F_TARGETS	cell cycle progression: E2F targets	GSHG0010991	EXOSC8	exosome component 8	11340	-0.23	down	1.17	0.12	1
HALLMARK_HYPOXIA	response to hypoxia; HIF1A targets	GSHG0042655	EXT1	exostosin glycosyltransferase 1	2131	-0.32	down	1.25	0.0359	0.649
HALLMARK_E2F_TARGETS	cell cycle progression: E2F targets	GSHG0041233	EZH2	enhancer of zeste 2 polycomb repressive complex 2 subunit	2146	-0.14	down	1.1	0.319	1
HALLMARK_HYPOXIA	response to hypoxia; HIF1A targets	GSHG0002677	F3	coagulation factor III, tissue factor	2152	-0.82	down	1.76	1.15e-10	1.56e-07
HALLMARK_UV_RESPONSE_DN	UV response: downregulated genes	GSHG0002677	F3	coagulation factor III, tissue factor	2152	-0.82	down	1.76	1.15e-10	1.56e-07
HALLMARK_MYOGENESIS	muscle differentiation	GSHG0002242	FABP3	fatty acid binding protein 3	2170	0.37	up	1.29	0.156	1
HALLMARK_ANDROGEN_RESPONSE	androgen response	GSHG0007805	FADS1	fatty acid desaturase 1	3992	-0.28	down	1.21	0.144	1
HALLMARK_MTORC1_SIGNALING	mTORC1 signaling	GSHG0007805	FADS1	fatty acid desaturase 1	3992	-0.28	down	1.21	0.144	1
HALLMARK_CHOLESTEROL_HOMEOSTASIS	cholesterol homeostasis	GSHG0006274	FADS2	fatty acid desaturase 2	9415	-0.34	down	1.26	0.0657	0.833
HALLMARK_MTORC1_SIGNALING	mTORC1 signaling	GSHG0006274	FADS2	fatty acid desaturase 2	9415	-0.34	down	1.26	0.0657	0.833
HALLMARK_MYC_TARGETS_V1	MYC targets, variant 1	GSHG0043559	FAM120A	family with sequence similarity 120A	23196	-0.1	down	1.07	0.176	1
HALLMARK_EPITHELIAL_MESENCHYMAL_TRANSITION	epithelial mesenchymal transition	GSHG0004312	FAS	Fas cell surface death receptor	355	-0.31	down	1.24	0.0478	0.735
HALLMARK_CHOLESTEROL_HOMEOSTASIS	cholesterol homeostasis	GSHG0019762	FASN	fatty acid synthase	2194	-0.43	down	1.35	0.00134	0.101
HALLMARK_MYC_TARGETS_V1	MYC targets, variant 1	GSHG0048370	FBL	fibrillarin	2091	-0.26	down	1.2	0.135	1
HALLMARK_EPITHELIAL_MESENCHYMAL_TRANSITION	epithelial mesenchymal transition	GSHG0028727	FBLN1	fibulin 1	2192	-0.21	down	1.15	0.147	1
HALLMARK_CHOLESTEROL_HOMEOSTASIS	cholesterol homeostasis	GSHG0048681	FDFT1	farnesyl-diphosphate farnesyltransferase 1	2222	-0.35	down	1.28	0.00239	0.151
HALLMARK_CHOLESTEROL_HOMEOSTASIS	cholesterol homeostasis	GSHG0001196	FDPS	farnesyl diphosphate synthase	2224	-0.21	down	1.16	0.133	1
HALLMARK_MTORC1_SIGNALING	mTORC1 signaling	GSHG0019616	FDXR	ferredoxin reductase	2232	-0.24	down	1.18	0.157	1
HALLMARK_KRAS_SIGNALING_DN	KRAS signaling, downregulated genes	GSHG0032228	FGFR3	fibroblast growth factor receptor 3	2261	0.46	up	1.38	0.00125	0.0967
HALLMARK_UV_RESPONSE_DN	UV response: downregulated genes	GSHG0025677	FHL2	four and a half LIM domains 2	2274	-0.14	down	1.1	0.218	1
HALLMARK_MYOGENESIS	muscle differentiation	GSHG0023603	FKBP1B	FKBP prolyl isomerase 1B	2281	0.32	up	1.25	0.0138	0.415
HALLMARK_EPITHELIAL_MESENCHYMAL_TRANSITION	epithelial mesenchymal transition	GSHG0047084	FLNA	filamin A	2316	-0.31	down	1.24	0.00869	0.319
HALLMARK_HYPOXIA	response to hypoxia; HIF1A targets	GSHG0012337	FOS	Fos proto-oncogene, AP-1 transcription factor subunit	2353	-0.25	down	1.19	0.676	1
HALLMARK_HYPOXIA	response to hypoxia; HIF1A targets	GSHG0037054	FOXO3	forkhead box O3	2309	-0.25	down	1.19	0.0462	0.724
HALLMARK_MYOGENESIS	muscle differentiation	GSHG0045833	FOXO4	forkhead box O4	4303	0.49	up	1.4	0.000907	0.0775
HALLMARK_MYOGENESIS	muscle differentiation	GSHG0034321	FST	follistatin	10468	0.63	up	1.54	0.0355	0.648
HALLMARK_UV_RESPONSE_DN	UV response: downregulated genes	GSHG0018260	FZD2	frizzled class receptor 2	2535	-0.15	down	1.11	0.369	1
HALLMARK_MYC_TARGETS_V1	MYC targets, variant 1	GSHG0034878	G3BP1	G3BP stress granule assembly factor 1	10146	-0.17	down	1.13	0.154	1
HALLMARK_MTORC1_SIGNALING	mTORC1 signaling	GSHG0047097	G6PD	glucose-6-phosphate dehydrogenase	2539	-0.18	down	1.13	0.268	1
HALLMARK_HYPOXIA	response to hypoxia; HIF1A targets	GSHG0018645	GAA	alpha glucosidase	2548	-0.27	down	1.2	0.152	1
HALLMARK_MYOGENESIS	muscle differentiation	GSHG0016671	GABARAPL2	GABA type A receptor associated protein like 2	11345	0.22	up	1.17	0.103	0.965
HALLMARK_INFLAMMATORY_RESPONSE	inflammation	GSHG0047529	GABBR1	gamma-aminobutyric acid type B receptor subunit 1	2550	0.24	up	1.18	0.58	1
HALLMARK_EPITHELIAL_MESENCHYMAL_TRANSITION	epithelial mesenchymal transition	GSHG0021008	GADD45B	growth arrest and DNA damage inducible beta	4616	-0.23	down	1.17	0.0304	0.602
HALLMARK_HYPOXIA	response to hypoxia; HIF1A targets	GSHG0019634	GALK1	galactokinase 1	2584	-0.38	down	1.3	0.0188	0.486
HALLMARK_HYPOXIA	response to hypoxia; HIF1A targets	GSHG0008714	GAPDH	glyceraldehyde-3-phosphate dehydrogenase	2597	-0.2	down	1.15	0.239	1
HALLMARK_MTORC1_SIGNALING	mTORC1 signaling	GSHG0008714	GAPDH	glyceraldehyde-3-phosphate dehydrogenase	2597	-0.2	down	1.15	0.239	1
HALLMARK_INFLAMMATORY_RESPONSE	inflammation	GSHG0012897	GCH1	GTP cyclohydrolase 1	2643	0.41	up	1.33	0.000356	0.0387
HALLMARK_UV_RESPONSE_DN	UV response: downregulated genes	GSHG0043417	GCNT1	glucosaminyl (N-acetyl) transferase 1	2650	-0.32	down	1.25	0.0157	0.441
HALLMARK_KRAS_SIGNALING_DN	KRAS signaling, downregulated genes	GSHG0035320	GDNF	glial cell derived neurotrophic factor	2668	0.66	up	1.58	0.117	0.999
HALLMARK_EPITHELIAL_MESENCHYMAL_TRANSITION	epithelial mesenchymal transition	GSHG0042566	GEM	GTP binding protein overexpressed in skeletal muscle	2669	-0.25	down	1.19	0.224	1
HALLMARK_E2F_TARGETS	cell cycle progression: E2F targets	GSHG0026682	GINS1	GINS complex subunit 1	9837	-0.17	down	1.12	0.28	1
HALLMARK_E2F_TARGETS	cell cycle progression: E2F targets	GSHG0041603	GINS4	GINS complex subunit 4	84296	-0.38	down	1.3	0.0243	0.543
HALLMARK_EPITHELIAL_MESENCHYMAL_TRANSITION	epithelial mesenchymal transition	GSHG0037127	GJA1	gap junction protein alpha 1	2697	-0.27	down	1.21	0.245	1
HALLMARK_UV_RESPONSE_DN	UV response: downregulated genes	GSHG0037127	GJA1	gap junction protein alpha 1	2697	-0.27	down	1.21	0.245	1
HALLMARK_CHOLESTEROL_HOMEOSTASIS	cholesterol homeostasis	GSHG0044072	GLDC	glycine decarboxylase	2731	-0.45	down	1.36	0.0179	0.474
HALLMARK_MYC_TARGETS_V1	MYC targets, variant 1	GSHG0037939	GLO1	glyoxalase I	2739	-0.18	down	1.13	0.266	1
HALLMARK_MYC_TARGETS_V1	MYC targets, variant 1	GSHG0030040	GNL3	G protein nucleolar 3	26354	-0.1	down	1.07	0.503	1
HALLMARK_MYC_TARGETS_V1	MYC targets, variant 1	GSHG0017310	GOT2	glutamic-oxaloacetic transaminase 2	2806	-0.13	down	1.1	0.436	1
HALLMARK_KRAS_SIGNALING_DN	KRAS signaling, downregulated genes	GSHG0018544	GPRC5C	G protein-coupled receptor class C group 5 member C	55890	0.53	up	1.44	0.112	0.988
HALLMARK_MYOGENESIS	muscle differentiation	GSHG0034868	GPX3	glutathione peroxidase 3	2878	0.32	up	1.25	0.051	0.757
HALLMARK_EPITHELIAL_MESENCHYMAL_TRANSITION	epithelial mesenchymal transition	GSHG0048010	GREM1	gremlin 1, DAN family BMP antagonist	26585	-0.35	down	1.28	0.663	1
HALLMARK_HYPOXIA	response to hypoxia; HIF1A targets	GSHG0043316	GRHPR	glyoxylate and hydroxypyruvate reductase	9380	-0.3	down	1.23	0.0126	0.396
HALLMARK_DNA_REPAIR	DNA repair	GSHG0040340	GSDME	gasdermin E	1687	-0.31	down	1.24	0.00654	0.278
HALLMARK_DNA_REPAIR	DNA repair	GSHG0005982	GTF2H1	general transcription factor IIH subunit 1	2965	-0.16	down	1.12	0.217	1
HALLMARK_MTORC1_SIGNALING	mTORC1 signaling	GSHG0005982	GTF2H1	general transcription factor IIH subunit 1	2965	-0.16	down	1.12	0.217	1
HALLMARK_DNA_REPAIR	DNA repair	GSHG0009589	GTF2H3	general transcription factor IIH subunit 3	2967	-0.16	down	1.12	0.257	1
HALLMARK_DNA_REPAIR	DNA repair	GSHG0037332	GTF2H5	general transcription factor IIH subunit 5	404672	-0.28	down	1.21	0.0143	0.424
HALLMARK_HYPOXIA	response to hypoxia; HIF1A targets	GSHG0023064	GYS1	glycogen synthase 1	2997	-0.24	down	1.18	0.0572	0.784
HALLMARK_HEME_METABOLISM	heme metabolism and erythroid lineage	GSHG0007933	PC	pyruvate carboxylase	5091	0.32	up	1.25	0.0806	0.897
HALLMARK_E2F_TARGETS	cell cycle progression: E2F targets	GSHG0033662	H2AZ1	H2A.Z variant histone 1	3015	-0.13	down	1.09	0.45	1
HALLMARK_MYC_TARGETS_V1	MYC targets, variant 1	GSHG0033662	H2AZ1	H2A.Z variant histone 1	3015	-0.13	down	1.09	0.45	1
HALLMARK_HEME_METABOLISM	heme metabolism and erythroid lineage	GSHG0002073	CROCCP2	CROCC pseudogene 2	84809	0.3	up	1.23	0.0919	0.934
HALLMARK_HEME_METABOLISM	heme metabolism and erythroid lineage	GSHG0002367	SLC2A1	solute carrier family 2 member 1	6513	0.49	up	1.41	0.15	1
HALLMARK_MYC_TARGETS_V1	MYC targets, variant 1	GSHG0038314	HDAC2	histone deacetylase 2	3066	-0.2	down	1.15	0.0659	0.833
HALLMARK_E2F_TARGETS	cell cycle progression: E2F targets	GSHG0004352	HELLS	helicase, lymphoid specific	3070	-0.19	down	1.14	0.15	1
HALLMARK_INFLAMMATORY_RESPONSE	inflammation	GSHG0012226	HIF1A	hypoxia inducible factor 1 subunit alpha	3091	0.25	up	1.19	0.0628	0.818
HALLMARK_HYPOXIA	response to hypoxia; HIF1A targets	GSHG0004161	HK1	hexokinase 1	3098	-0.2	down	1.15	0.217	1
HALLMARK_MTORC1_SIGNALING	mTORC1 signaling	GSHG0047836	HMBS	hydroxymethylbilane synthase	3145	-0.17	down	1.12	0.275	1
HALLMARK_E2F_TARGETS	cell cycle progression: E2F targets	GSHG0036680	HMGA1	high mobility group AT-hook 1	3159	-0.39	down	1.31	0.0258	0.556
HALLMARK_E2F_TARGETS	cell cycle progression: E2F targets	GSHG0033945	HMGB2	high mobility group box 2	3148	-0.11	down	1.08	0.292	1
HALLMARK_E2F_TARGETS	cell cycle progression: E2F targets	GSHG0046213	HMGB3	high mobility group box 3	3149	-0.16	down	1.12	0.224	1
HALLMARK_ANDROGEN_RESPONSE	androgen response	GSHG0035357	HMGCS1	3-hydroxy-3-methylglutaryl-CoA synthase 1	3157	-0.25	down	1.19	0.0422	0.694
HALLMARK_CHOLESTEROL_HOMEOSTASIS	cholesterol homeostasis	GSHG0035357	HMGCS1	3-hydroxy-3-methylglutaryl-CoA synthase 1	3157	-0.25	down	1.19	0.0422	0.694
HALLMARK_MTORC1_SIGNALING	mTORC1 signaling	GSHG0035357	HMGCS1	3-hydroxy-3-methylglutaryl-CoA synthase 1	3157	-0.25	down	1.19	0.0422	0.694
HALLMARK_MYC_TARGETS_V1	MYC targets, variant 1	GSHG0012712	HNRNPC	heterogeneous nuclear ribonucleoprotein C	3183	-0.18	down	1.14	0.207	1
HALLMARK_MYC_TARGETS_V1	MYC targets, variant 1	GSHG0003734	HNRNPU	heterogeneous nuclear ribonucleoprotein U	3192	-0.13	down	1.09	0.244	1
HALLMARK_DNA_REPAIR	DNA repair	GSHG0046128	HPRT1	hypoxanthine phosphoribosyltransferase 1	3251	-0.23	down	1.17	0.158	1
HALLMARK_MTORC1_SIGNALING	mTORC1 signaling	GSHG0046128	HPRT1	hypoxanthine phosphoribosyltransferase 1	3251	-0.23	down	1.17	0.158	1
HALLMARK_MYC_TARGETS_V1	MYC targets, variant 1	GSHG0046128	HPRT1	hypoxanthine phosphoribosyltransferase 1	3251	-0.23	down	1.17	0.158	1
HALLMARK_CHOLESTEROL_HOMEOSTASIS	cholesterol homeostasis	GSHG0001318	HSD17B7	hydroxysteroid 17-beta dehydrogenase 7	51478	-0.36	down	1.28	0.17	1
HALLMARK_MYC_TARGETS_V1	MYC targets, variant 1	GSHG0036812	HSP90AB1	heat shock protein 90 alpha family class B member 1	3326	-0.26	down	1.2	0.0772	0.884
HALLMARK_MYC_TARGETS_V1	MYC targets, variant 1	GSHG0024672	HSPE1	heat shock protein family E (Hsp10) member 1	3336	-0.13	down	1.1	0.449	1
HALLMARK_MYC_TARGETS_V1	MYC targets, variant 1	GSHG0044853	IARS1	isoleucyl-tRNA synthetase 1	3376	-0.09	down	1.07	0.475	1
HALLMARK_HEME_METABOLISM	heme metabolism and erythroid lineage	GSHG0041818	CA2	carbonic anhydrase 2	760	0.33	up	1.26	0.27	1
HALLMARK_INFLAMMATORY_RESPONSE	inflammation	GSHG0021149	ICAM1 // ICAM4	intercellular adhesion molecule 1 // intercellular adhesion molecule 4 (Landsteiner-Wiener blood group)	3383	0.56	up	1.47	2.25e-05	0.00514
HALLMARK_INFLAMMATORY_RESPONSE	inflammation	GSHG0021149	ICAM1 // ICAM4	intercellular adhesion molecule 1 // intercellular adhesion molecule 4 (Landsteiner-Wiener blood group)	3386	0.56	up	1.47	2.25e-05	0.00514
HALLMARK_ANDROGEN_RESPONSE	androgen response	GSHG0004660	IDI1	isopentenyl-diphosphate delta isomerase 1	3422	-0.37	down	1.29	0.0553	0.778
HALLMARK_CHOLESTEROL_HOMEOSTASIS	cholesterol homeostasis	GSHG0004660	IDI1	isopentenyl-diphosphate delta isomerase 1	3422	-0.37	down	1.29	0.0553	0.778
HALLMARK_MTORC1_SIGNALING	mTORC1 signaling	GSHG0004660	IDI1	isopentenyl-diphosphate delta isomerase 1	3422	-0.37	down	1.29	0.0553	0.778
HALLMARK_HYPOXIA	response to hypoxia; HIF1A targets	GSHG0039422	IGFBP1	insulin like growth factor binding protein 1	3484	-0.71	down	1.63	0.147	1
HALLMARK_EPITHELIAL_MESENCHYMAL_TRANSITION	epithelial mesenchymal transition	GSHG0040504	IGFBP3	insulin like growth factor binding protein 3	3486	-1.01	down	2.01	0.0243	0.543
HALLMARK_HYPOXIA	response to hypoxia; HIF1A targets	GSHG0040504	IGFBP3	insulin like growth factor binding protein 3	3486	-1.01	down	2.01	0.0243	0.543
HALLMARK_EPITHELIAL_MESENCHYMAL_TRANSITION	epithelial mesenchymal transition	GSHG0018185	IGFBP4	insulin like growth factor binding protein 4	3487	-0.29	down	1.23	0.072	0.86
HALLMARK_HEME_METABOLISM	heme metabolism and erythroid lineage	GSHG0012955	SPTB	spectrin beta, erythrocytic	6710	0.32	up	1.24	0.16	1
HALLMARK_IL6_JAK_STAT3_SIGNALING	IL6 STAT3 signaling during acute phase response	GSHG0028361	IL17RA	interleukin 17 receptor A	23765	0.41	up	1.33	7.95e-07	0.000347
HALLMARK_IL6_JAK_STAT3_SIGNALING	IL6 STAT3 signaling during acute phase response	GSHG0030059	IL17RB	interleukin 17 receptor B	55540	0.53	up	1.45	0.183	1
HALLMARK_IL6_JAK_STAT3_SIGNALING	IL6 STAT3 signaling during acute phase response	GSHG0024141	IL18R1	interleukin 18 receptor 1	8809	0.2	up	1.15	0.639	1
HALLMARK_INFLAMMATORY_RESPONSE	inflammation	GSHG0025794	IL1A	interleukin 1 alpha	3552	1.16	up	2.23	0.0177	0.472
HALLMARK_IL6_JAK_STAT3_SIGNALING	IL6 STAT3 signaling during acute phase response	GSHG0025795	IL1B	interleukin 1 beta	3553	1.16	up	2.24	0.00228	0.146
HALLMARK_INFLAMMATORY_RESPONSE	inflammation	GSHG0025795	IL1B	interleukin 1 beta	3553	1.16	up	2.24	0.00228	0.146
HALLMARK_IL6_JAK_STAT3_SIGNALING	IL6 STAT3 signaling during acute phase response	GSHG0024136	IL1R2	interleukin 1 receptor type 2	7850	0.84	up	1.79	0.0144	0.425
HALLMARK_INFLAMMATORY_RESPONSE	inflammation	GSHG0029077	IL2RB	interleukin 2 receptor subunit beta	3560	1.09	up	2.12	2.45e-06	0.000876
HALLMARK_IL6_JAK_STAT3_SIGNALING	IL6 STAT3 signaling during acute phase response	GSHG0016292	IL4R	interleukin 4 receptor	3566	0.22	up	1.17	0.0288	0.586
HALLMARK_INFLAMMATORY_RESPONSE	inflammation	GSHG0016292	IL4R	interleukin 4 receptor	3566	0.22	up	1.17	0.0288	0.586
HALLMARK_IL6_JAK_STAT3_SIGNALING	IL6 STAT3 signaling during acute phase response	GSHG0039254	IL6	interleukin 6	3569	0.28	up	1.21	0.469	1
HALLMARK_INFLAMMATORY_RESPONSE	inflammation	GSHG0039254	IL6	interleukin 6	3569	0.28	up	1.21	0.469	1
HALLMARK_IL6_JAK_STAT3_SIGNALING	IL6 STAT3 signaling during acute phase response	GSHG0035405	IL6ST	interleukin 6 cytokine family signal transducer	3572	0.2	up	1.15	0.148	1
HALLMARK_MYC_TARGETS_V1	MYC targets, variant 1	GSHG0003052	ILF2	interleukin enhancer binding factor 2	3608	-0.18	down	1.13	0.297	1
HALLMARK_HYPOXIA	response to hypoxia; HIF1A targets	GSHG0022462	ILVBL	ilvB acetolactate synthase like	10994	-0.19	down	1.14	0.283	1
HALLMARK_MTORC1_SIGNALING	mTORC1 signaling	GSHG0025526	IMMT	inner membrane mitochondrial protein	10989	-0.17	down	1.12	0.0808	0.897
HALLMARK_DNA_REPAIR	DNA repair	GSHG0031282	IMPDH2	inosine monophosphate dehydrogenase 2	3615	-0.3	down	1.23	4.95e-08	3.36e-05
HALLMARK_MYC_TARGETS_V1	MYC targets, variant 1	GSHG0031282	IMPDH2	inosine monophosphate dehydrogenase 2	3615	-0.3	down	1.23	4.95e-08	3.36e-05
HALLMARK_E2F_TARGETS	cell cycle progression: E2F targets	GSHG0039861	ING3	inhibitor of growth family member 3	54556	-0.11	down	1.08	0.414	1
HALLMARK_EPITHELIAL_MESENCHYMAL_TRANSITION	epithelial mesenchymal transition	GSHG0040459	INHBA	inhibin subunit beta A	3624	-0.73	down	1.66	0.00857	0.315
HALLMARK_ANDROGEN_RESPONSE	androgen response	GSHG0033824	INPP4B	inositol polyphosphate-4-phosphatase type II B	8821	-0.39	down	1.31	0.0123	0.391
HALLMARK_UV_RESPONSE_DN	UV response: downregulated genes	GSHG0033824	INPP4B	inositol polyphosphate-4-phosphatase type II B	8821	-0.39	down	1.31	0.0123	0.391
HALLMARK_ANDROGEN_RESPONSE	androgen response	GSHG0040120	INSIG1	insulin induced gene 1	3638	-0.32	down	1.25	0.0448	0.714
HALLMARK_MTORC1_SIGNALING	mTORC1 signaling	GSHG0040120	INSIG1	insulin induced gene 1	3638	-0.32	down	1.25	0.0448	0.714
HALLMARK_UV_RESPONSE_DN	UV response: downregulated genes	GSHG0040120	INSIG1	insulin induced gene 1	3638	-0.32	down	1.25	0.0448	0.714
HALLMARK_E2F_TARGETS	cell cycle progression: E2F targets	GSHG0005923	IPO7	importin 7	10527	-0.12	down	1.09	0.527	1
HALLMARK_INFLAMMATORY_RESPONSE	inflammation	GSHG0029665	IRAK2	interleukin 1 receptor associated kinase 2	3656	1.17	up	2.25	1.49e-05	0.00372
HALLMARK_HYPOXIA	response to hypoxia; HIF1A targets	GSHG0011890	IRS2	insulin receptor substrate 2	8660	-0.29	down	1.22	0.083	0.902
HALLMARK_INFLAMMATORY_RESPONSE	inflammation	GSHG0010219	ITGA5	integrin subunit alpha 5	3678	0.33	up	1.26	1.45e-06	0.000582
HALLMARK_MYOGENESIS	muscle differentiation	GSHG0010230	ITGA7	integrin subunit alpha 7	3679	0.39	up	1.31	0.00675	0.283
HALLMARK_MTORC1_SIGNALING	mTORC1 signaling	GSHG0028255	ITGB2	integrin subunit beta 2	3689	-0.37	down	1.3	0.0562	0.783
HALLMARK_IL6_JAK_STAT3_SIGNALING	IL6 STAT3 signaling during acute phase response	GSHG0047691	ITGB3	integrin subunit beta 3	3690	0.45	up	1.37	0.00444	0.224
HALLMARK_INFLAMMATORY_RESPONSE	inflammation	GSHG0047691	ITGB3	integrin subunit beta 3	3690	0.45	up	1.37	0.00444	0.224
HALLMARK_EPITHELIAL_MESENCHYMAL_TRANSITION	epithelial mesenchymal transition	GSHG0031664	ITGB5	integrin subunit beta 5	3693	-0.21	down	1.16	0.331	1
HALLMARK_KRAS_SIGNALING_DN	KRAS signaling, downregulated genes	GSHG0030048	ITIH3	inter-alpha-trypsin inhibitor heavy chain 3	3699	0.82	up	1.77	0.0139	0.416
HALLMARK_CHOLESTEROL_HOMEOSTASIS	cholesterol homeostasis	GSHG0027160	JAG1	jagged canonical Notch ligand 1	182	-0.23	down	1.18	0.417	1
HALLMARK_EPITHELIAL_MESENCHYMAL_TRANSITION	epithelial mesenchymal transition	GSHG0002512	JUN	Jun proto-oncogene, AP-1 transcription factor subunit	3725	-0.29	down	1.23	0.161	1
HALLMARK_HYPOXIA	response to hypoxia; HIF1A targets	GSHG0002512	JUN	Jun proto-oncogene, AP-1 transcription factor subunit	3725	-0.29	down	1.23	0.161	1
HALLMARK_MYC_TARGETS_V1	MYC targets, variant 1	GSHG0017467	KARS1	lysyl-tRNA synthetase 1	3735	-0.18	down	1.13	0.318	1
HALLMARK_HEME_METABOLISM	heme metabolism and erythroid lineage	GSHG0037982	CCND3	cyclin D3	896	0.3	up	1.23	0.155	1
HALLMARK_UV_RESPONSE_DN	UV response: downregulated genes	GSHG0005169	KCNMA1	potassium calcium-activated channel subfamily M alpha 1	3778	-0.16	down	1.11	0.285	1
HALLMARK_KRAS_SIGNALING_DN	KRAS signaling, downregulated genes	GSHG0021389	KCNN1	potassium calcium-activated channel subfamily N member 1	3780	0.42	up	1.34	0.0197	0.499
HALLMARK_HEME_METABOLISM	heme metabolism and erythroid lineage	GSHG0028015	SYNJ1	synaptojanin 1	8867	0.29	up	1.22	0.169	1
HALLMARK_HEME_METABOLISM	heme metabolism and erythroid lineage	GSHG0026553	SMOX	spermine oxidase	54498	0.27	up	1.2	0.236	1
HALLMARK_HYPOXIA	response to hypoxia; HIF1A targets	GSHG0004680	KLF6	Kruppel like factor 6	1316	-0.5	down	1.42	0.00355	0.196
HALLMARK_E2F_TARGETS	cell cycle progression: E2F targets	GSHG0018505	KPNA2	karyopherin subunit alpha 2	3838	-0.16	down	1.12	0.411	1
HALLMARK_MYC_TARGETS_V1	MYC targets, variant 1	GSHG0018505	KPNA2	karyopherin subunit alpha 2	3838	-0.16	down	1.12	0.411	1
HALLMARK_MYC_TARGETS_V1	MYC targets, variant 1	GSHG0018288	KPNB1	karyopherin subunit beta 1	3837	-0.13	down	1.1	0.32	1
HALLMARK_ANDROGEN_RESPONSE	androgen response	GSHG0010184	KRT8	keratin 8	3856	-0.43	down	1.35	0.0269	0.568
HALLMARK_EPITHELIAL_MESENCHYMAL_TRANSITION	epithelial mesenchymal transition	GSHG0020546	LAMA1	laminin subunit alpha 1	284217	-0.21	down	1.16	0.184	1
HALLMARK_MYOGENESIS	muscle differentiation	GSHG0037161	LAMA2	laminin subunit alpha 2	3908	0.83	up	1.78	1.67e-06	0.000642
HALLMARK_UV_RESPONSE_DN	UV response: downregulated genes	GSHG0001456	LAMC1	laminin subunit gamma 1	3915	-0.16	down	1.11	0.242	1
HALLMARK_EPITHELIAL_MESENCHYMAL_TRANSITION	epithelial mesenchymal transition	GSHG0001457	LAMC2	laminin subunit gamma 2	3918	-0.5	down	1.41	0.046	0.722
HALLMARK_HYPOXIA	response to hypoxia; HIF1A targets	GSHG0005984	LDHA	lactate dehydrogenase A	3939	-0.36	down	1.29	0.0814	0.898
HALLMARK_MTORC1_SIGNALING	mTORC1 signaling	GSHG0005984	LDHA	lactate dehydrogenase A	3939	-0.36	down	1.29	0.0814	0.898
HALLMARK_MYC_TARGETS_V1	MYC targets, variant 1	GSHG0005984	LDHA	lactate dehydrogenase A	3939	-0.36	down	1.29	0.0814	0.898
HALLMARK_CHOLESTEROL_HOMEOSTASIS	cholesterol homeostasis	GSHG0021169	LDLR	low density lipoprotein receptor	3949	-0.15	down	1.11	0.188	1
HALLMARK_MTORC1_SIGNALING	mTORC1 signaling	GSHG0021169	LDLR	low density lipoprotein receptor	3949	-0.15	down	1.11	0.188	1
HALLMARK_UV_RESPONSE_DN	UV response: downregulated genes	GSHG0021169	LDLR	low density lipoprotein receptor	3949	-0.15	down	1.11	0.188	1
HALLMARK_KRAS_SIGNALING_DN	KRAS signaling, downregulated genes	GSHG0039142	LFNG	LFNG O-fucosylpeptide 3-beta-N-acetylglucosaminyltransferase	3955	0.37	up	1.29	0.342	1
HALLMARK_CHOLESTEROL_HOMEOSTASIS	cholesterol homeostasis	GSHG0012176	LGALS3	galectin 3	3958	-0.17	down	1.12	0.368	1
HALLMARK_INFLAMMATORY_RESPONSE	inflammation	GSHG0028988	LIF	LIF interleukin 6 family cytokine	3976	0.36	up	1.28	0.194	1
HALLMARK_DNA_REPAIR	DNA repair	GSHG0023040	LIG1	DNA ligase 1	3978	-0.25	down	1.19	0.218	1
HALLMARK_E2F_TARGETS	cell cycle progression: E2F targets	GSHG0023040	LIG1	DNA ligase 1	3978	-0.25	down	1.19	0.218	1
HALLMARK_HEME_METABOLISM	heme metabolism and erythroid lineage	GSHG0000349	EPB41	erythrocyte membrane protein band 4.1	2035	0.22	up	1.16	0.152	1
HALLMARK_EPITHELIAL_MESENCHYMAL_TRANSITION	epithelial mesenchymal transition	GSHG0035690	LOX	lysyl oxidase	4015	-0.51	down	1.42	6.85e-05	0.012
HALLMARK_HYPOXIA	response to hypoxia; HIF1A targets	GSHG0035690	LOX	lysyl oxidase	4015	-0.51	down	1.42	6.85e-05	0.012
HALLMARK_EPITHELIAL_MESENCHYMAL_TRANSITION	epithelial mesenchymal transition	GSHG0014140	LOXL1	lysyl oxidase like 1	4016	-0.4	down	1.32	0.0462	0.723
HALLMARK_EPITHELIAL_MESENCHYMAL_TRANSITION	epithelial mesenchymal transition	GSHG0042199	LOXL2	lysyl oxidase like 2	4017	-0.29	down	1.22	0.124	1
HALLMARK_CHOLESTEROL_HOMEOSTASIS	cholesterol homeostasis	GSHG0041456	LPL	lipoprotein lipase	4023	-0.14	down	1.1	0.373	1
HALLMARK_HEME_METABOLISM	heme metabolism and erythroid lineage	GSHG0041468	DMTN	dematin actin binding protein	2039	0.21	up	1.16	0.198	1
HALLMARK_MYC_TARGETS_V1	MYC targets, variant 1	GSHG0038704	LSM2	LSM2 homolog, U6 small nuclear RNA and mRNA degradation associated	57819	-0.14	down	1.1	0.338	1
HALLMARK_CHOLESTEROL_HOMEOSTASIS	cholesterol homeostasis	GSHG0028298	LSS	lanosterol synthase	4047	-0.41	down	1.32	0.00189	0.126
HALLMARK_INFLAMMATORY_RESPONSE	inflammation	GSHG0047490	LTA	lymphotoxin alpha	4049	1.94	up	3.84	0.000108	0.0166
HALLMARK_E2F_TARGETS	cell cycle progression: E2F targets	GSHG0033241	LYAR	Ly1 antibody reactive	55646	-0.17	down	1.12	0.415	1
HALLMARK_KRAS_SIGNALING_DN	KRAS signaling, downregulated genes	GSHG0022940	LYPD3	LY6/PLAUR domain containing 3	27076	0.57	up	1.48	0.0887	0.924
HALLMARK_E2F_TARGETS	cell cycle progression: E2F targets	GSHG0033755	MAD2L1	mitotic arrest deficient 2 like 1	4085	-0.17	down	1.12	0.438	1
HALLMARK_MYC_TARGETS_V1	MYC targets, variant 1	GSHG0033755	MAD2L1	mitotic arrest deficient 2 like 1	4085	-0.17	down	1.12	0.438	1
HALLMARK_UV_RESPONSE_DN	UV response: downregulated genes	GSHG0034408	MAP1B	microtubule associated protein 1B	4131	-0.25	down	1.19	0.195	1
HALLMARK_HEME_METABOLISM	heme metabolism and erythroid lineage	GSHG0002129	RAP1GAP	RAP1 GTPase activating protein	5909	0.21	up	1.15	0.287	1
HALLMARK_MYOGENESIS	muscle differentiation	GSHG0023634	MAPRE3	microtubule associated protein RP/EB family member 3	22924	0.59	up	1.5	2.15e-07	0.000114
HALLMARK_E2F_TARGETS	cell cycle progression: E2F targets	GSHG0030407	MCM2	minichromosome maintenance complex component 2	4171	-0.09	down	1.07	0.56	1
HALLMARK_MYC_TARGETS_V1	MYC targets, variant 1	GSHG0030407	MCM2	minichromosome maintenance complex component 2	4171	-0.09	down	1.07	0.56	1
HALLMARK_E2F_TARGETS	cell cycle progression: E2F targets	GSHG0038073	MCM3	minichromosome maintenance complex component 3	4172	-0.1	down	1.07	0.324	1
HALLMARK_E2F_TARGETS	cell cycle progression: E2F targets	GSHG0041649	MCM4	minichromosome maintenance complex component 4	4173	-0.15	down	1.11	0.297	1
HALLMARK_MTORC1_SIGNALING	mTORC1 signaling	GSHG0041649	MCM4	minichromosome maintenance complex component 4	4173	-0.15	down	1.11	0.297	1
HALLMARK_MYC_TARGETS_V1	MYC targets, variant 1	GSHG0041649	MCM4	minichromosome maintenance complex component 4	4173	-0.15	down	1.11	0.297	1
HALLMARK_E2F_TARGETS	cell cycle progression: E2F targets	GSHG0028589	MCM5	minichromosome maintenance complex component 5	4174	-0.23	down	1.18	0.295	1
HALLMARK_MYC_TARGETS_V1	MYC targets, variant 1	GSHG0028589	MCM5	minichromosome maintenance complex component 5	4174	-0.23	down	1.18	0.295	1
HALLMARK_E2F_TARGETS	cell cycle progression: E2F targets	GSHG0025957	MCM6	minichromosome maintenance complex component 6	4175	-0.18	down	1.13	0.0822	0.901
HALLMARK_MYC_TARGETS_V1	MYC targets, variant 1	GSHG0025957	MCM6	minichromosome maintenance complex component 6	4175	-0.18	down	1.13	0.0822	0.901
HALLMARK_E2F_TARGETS	cell cycle progression: E2F targets	GSHG0040889	MCM7	minichromosome maintenance complex component 7	4176	-0.32	down	1.25	0.0477	0.735
HALLMARK_EPITHELIAL_MESENCHYMAL_TRANSITION	epithelial mesenchymal transition	GSHG0040889	MCM7	minichromosome maintenance complex component 7	4176	-0.32	down	1.25	0.0477	0.735
HALLMARK_MYC_TARGETS_V1	MYC targets, variant 1	GSHG0040889	MCM7	minichromosome maintenance complex component 7	4176	-0.32	down	1.25	0.0477	0.735
HALLMARK_MYOGENESIS	muscle differentiation	GSHG0035583	MEF2C	myocyte enhancer factor 2C	4208	0.4	up	1.32	0.175	1
HALLMARK_EPITHELIAL_MESENCHYMAL_TRANSITION	epithelial mesenchymal transition	GSHG0009777	MFAP5	microfibril associated protein 5	8076	-0.45	down	1.36	0.0521	0.763
HALLMARK_UV_RESPONSE_DN	UV response: downregulated genes	GSHG0031705	MGLL	monoglyceride lipase	11343	-0.38	down	1.3	0.000747	0.067
HALLMARK_E2F_TARGETS	cell cycle progression: E2F targets	GSHG0029847	MLH1	mutL homolog 1	4292	-0.23	down	1.17	0.0345	0.64
HALLMARK_EPITHELIAL_MESENCHYMAL_TRANSITION	epithelial mesenchymal transition	GSHG0008189	MMP1	matrix metallopeptidase 1	4312	-1.63	down	3.09	0.0203	0.507
HALLMARK_E2F_TARGETS	cell cycle progression: E2F targets	GSHG0038232	MMS22L	MMS22 like, DNA repair protein	253714	-0.18	down	1.13	0.277	1
HALLMARK_MYOGENESIS	muscle differentiation	GSHG0030545	MRAS	muscle RAS oncogene homolog	22808	0.31	up	1.24	1.25e-05	0.00328
HALLMARK_E2F_TARGETS	cell cycle progression: E2F targets	GSHG0008149	MRE11	MRE11 homolog, double strand break repair nuclease	4361	-0.24	down	1.18	0.147	1
HALLMARK_DNA_REPAIR	DNA repair	GSHG0028394	MRPL40	mitochondrial ribosomal protein L40	64976	-0.19	down	1.14	0.189	1
HALLMARK_MYC_TARGETS_V1	MYC targets, variant 1	GSHG0003009	MRPL9	mitochondrial ribosomal protein L9	65005	-0.1	down	1.07	0.51	1
HALLMARK_MYC_TARGETS_V1	MYC targets, variant 1	GSHG0038796	MRPS18B	mitochondrial ribosomal protein S18B	28973	-0.18	down	1.14	0.158	1
HALLMARK_INFLAMMATORY_RESPONSE	inflammation	GSHG0042147	MSR1	macrophage scavenger receptor 1	4481	1.14	up	2.2	8.73e-05	0.0141
HALLMARK_HYPOXIA	response to hypoxia; HIF1A targets	GSHG0016498	MT1E	metallothionein 1E	4493	-0.44	down	1.36	0.306	1
HALLMARK_UV_RESPONSE_DN	UV response: downregulated genes	GSHG0016498	MT1E	metallothionein 1E	4493	-0.44	down	1.36	0.306	1
HALLMARK_HYPOXIA	response to hypoxia; HIF1A targets	GSHG0016494	MT2A	metallothionein 2A	4502	-0.54	down	1.46	0.0461	0.723
HALLMARK_UV_RESPONSE_DN	UV response: downregulated genes	GSHG0012674	MTA1	metastasis associated 1	9112	-0.21	down	1.16	0.0264	0.561
HALLMARK_MTORC1_SIGNALING	mTORC1 signaling	GSHG0032685	MTHFD2L	methylenetetrahydrofolate dehydrogenase (NADP+ dependent) 2 like	441024	-0.25	down	1.19	0.172	1
HALLMARK_CHOLESTEROL_HOMEOSTASIS	cholesterol homeostasis	GSHG0017567	MVD	mevalonate diphosphate decarboxylase	4597	-0.38	down	1.3	0.00552	0.256
HALLMARK_CHOLESTEROL_HOMEOSTASIS	cholesterol homeostasis	GSHG0009421	MVK	mevalonate kinase	4598	-0.17	down	1.12	0.458	1
HALLMARK_INFLAMMATORY_RESPONSE	inflammation	GSHG0023908	MXD1	MAX dimerization protein 1	4084	0.48	up	1.4	0.000451	0.0469
HALLMARK_E2F_TARGETS	cell cycle progression: E2F targets	GSHG0036064	MXD3	MAX dimerization protein 3	83463	-0.11	down	1.08	0.606	1
HALLMARK_E2F_TARGETS	cell cycle progression: E2F targets	GSHG0026835	MYBL2	MYB proto-oncogene like 2	4605	-0.19	down	1.14	0.456	1
HALLMARK_E2F_TARGETS	cell cycle progression: E2F targets	GSHG0042006	MYC	MYC proto-oncogene, bHLH transcription factor	4609	-0.38	down	1.31	7.7e-05	0.0128
HALLMARK_MYC_TARGETS_V1	MYC targets, variant 1	GSHG0042006	MYC	MYC proto-oncogene, bHLH transcription factor	4609	-0.38	down	1.31	7.7e-05	0.0128
HALLMARK_UV_RESPONSE_DN	UV response: downregulated genes	GSHG0042006	MYC	MYC proto-oncogene, bHLH transcription factor	4609	-0.38	down	1.31	7.7e-05	0.0128
HALLMARK_MYOGENESIS	muscle differentiation	GSHG0031235	MYL3	myosin light chain 3	4634	0.23	up	1.17	0.655	1
HALLMARK_EPITHELIAL_MESENCHYMAL_TRANSITION	epithelial mesenchymal transition	GSHG0031659	MYLK	myosin light chain kinase	4638	-0.2	down	1.15	0.274	1
HALLMARK_MYOGENESIS	muscle differentiation	GSHG0005136	MYOZ1	myozenin 1	58529	0.86	up	1.82	0.0184	0.481
HALLMARK_MTORC1_SIGNALING	mTORC1 signaling	GSHG0040993	NAMPT	nicotinamide phosphoribosyltransferase	10135	-0.22	down	1.16	0.0749	0.87
HALLMARK_E2F_TARGETS	cell cycle progression: E2F targets	GSHG0010370	NAP1L1	nucleosome assembly protein 1 like 1	4673	-0.18	down	1.13	0.103	0.964
HALLMARK_MYC_TARGETS_V1	MYC targets, variant 1	GSHG0010370	NAP1L1	nucleosome assembly protein 1 like 1	4673	-0.18	down	1.13	0.103	0.964
HALLMARK_MYOGENESIS	muscle differentiation	GSHG0005990	NAV2	neuron navigator 2	89797	0.22	up	1.17	0.332	1
HALLMARK_E2F_TARGETS	cell cycle progression: E2F targets	GSHG0042542	NBN	nibrin	4683	-0.13	down	1.09	0.387	1
HALLMARK_E2F_TARGETS	cell cycle progression: E2F targets	GSHG0008711	NCAPD2	non-SMC condensin I complex subunit D2	9918	-0.11	down	1.08	0.383	1
HALLMARK_MYC_TARGETS_V1	MYC targets, variant 1	GSHG0043617	NCBP1	nuclear cap binding protein subunit 1	4686	-0.24	down	1.18	0.0695	0.849
HALLMARK_DNA_REPAIR	DNA repair	GSHG0032129	NCBP2	nuclear cap binding protein subunit 2	22916	-0.17	down	1.13	0.186	1
HALLMARK_MYC_TARGETS_V1	MYC targets, variant 1	GSHG0032129	NCBP2	nuclear cap binding protein subunit 2	22916	-0.17	down	1.13	0.186	1
HALLMARK_MYC_TARGETS_V1	MYC targets, variant 1	GSHG0017077	NDUFAB1	NADH:ubiquinone oxidoreductase subunit AB1	4706	-0.09	down	1.07	0.589	1
HALLMARK_HEME_METABOLISM	heme metabolism and erythroid lineage	GSHG0016891	HAGH	hydroxyacylglutathione hydrolase	3029	0.19	up	1.14	0.18	1
HALLMARK_DNA_REPAIR	DNA repair	GSHG0039014	NELFE	negative elongation factor complex member E	7936	-0.15	down	1.11	0.239	1
HALLMARK_CHOLESTEROL_HOMEOSTASIS	cholesterol homeostasis	GSHG0044845	NFIL3	nuclear factor, interleukin 3 regulated	4783	-0.18	down	1.13	0.127	1
HALLMARK_HYPOXIA	response to hypoxia; HIF1A targets	GSHG0044845	NFIL3	nuclear factor, interleukin 3 regulated	4783	-0.18	down	1.13	0.127	1
HALLMARK_MTORC1_SIGNALING	mTORC1 signaling	GSHG0044845	NFIL3	nuclear factor, interleukin 3 regulated	4783	-0.18	down	1.13	0.127	1
HALLMARK_INFLAMMATORY_RESPONSE	inflammation	GSHG0032824	NFKB1	nuclear factor kappa B subunit 1	4790	0.36	up	1.29	0.000308	0.0346
HALLMARK_INFLAMMATORY_RESPONSE	inflammation	GSHG0012805	NFKBIA	NFKB inhibitor alpha	4792	0.54	up	1.45	0.00163	0.114
HALLMARK_MYC_TARGETS_V1	MYC targets, variant 1	GSHG0036099	NHP2	NHP2 ribonucleoprotein	55651	-0.25	down	1.19	0.205	1
HALLMARK_CHOLESTEROL_HOMEOSTASIS	cholesterol homeostasis	GSHG0003399	NIBAN1	niban apoptosis regulator 1	116496	-0.43	down	1.35	0.000495	0.0503
HALLMARK_MTORC1_SIGNALING	mTORC1 signaling	GSHG0003399	NIBAN1	niban apoptosis regulator 1	116496	-0.43	down	1.35	0.000495	0.0503
HALLMARK_EPITHELIAL_MESENCHYMAL_TRANSITION	epithelial mesenchymal transition	GSHG0012881	NID2	nidogen 2	22795	-0.21	down	1.15	0.51	1
HALLMARK_DNA_REPAIR	DNA repair	GSHG0018367	NME1	NME/NM23 nucleoside diphosphate kinase 1	4830	-0.24	down	1.18	0.295	1
HALLMARK_E2F_TARGETS	cell cycle progression: E2F targets	GSHG0018367	NME1	NME/NM23 nucleoside diphosphate kinase 1	4830	-0.24	down	1.18	0.295	1
HALLMARK_MYC_TARGETS_V1	MYC targets, variant 1	GSHG0018367	NME1	NME/NM23 nucleoside diphosphate kinase 1	4830	-0.24	down	1.18	0.295	1
HALLMARK_DNA_REPAIR	DNA repair	GSHG0015989	NME4	NME/NM23 nucleoside diphosphate kinase 4	4833	-0.15	down	1.11	0.164	1
HALLMARK_E2F_TARGETS	cell cycle progression: E2F targets	GSHG0004420	NOLC1	nucleolar and coiled-body phosphoprotein 1	9221	-0.24	down	1.18	0.0313	0.609
HALLMARK_MYC_TARGETS_V1	MYC targets, variant 1	GSHG0004420	NOLC1	nucleolar and coiled-body phosphoprotein 1	9221	-0.24	down	1.18	0.0313	0.609
HALLMARK_E2F_TARGETS	cell cycle progression: E2F targets	GSHG0026525	NOP56	NOP56 ribonucleoprotein	10528	-0.17	down	1.13	0.17	1
HALLMARK_MYC_TARGETS_V1	MYC targets, variant 1	GSHG0026525	NOP56	NOP56 ribonucleoprotein	10528	-0.17	down	1.13	0.17	1
HALLMARK_MYC_TARGETS_V1	MYC targets, variant 1	GSHG0041715	NPM1	nucleophosmin 1	4869	-0.3	down	1.23	0.0736	0.863
HALLMARK_UV_RESPONSE_DN	UV response: downregulated genes	GSHG0029793	NR1D2	nuclear receptor subfamily 1 group D member 2	9975	-0.16	down	1.12	0.235	1
HALLMARK_UV_RESPONSE_DN	UV response: downregulated genes	GSHG0004864	NRP1	neuropilin 1	8829	-0.27	down	1.2	0.13	1
HALLMARK_CHOLESTEROL_HOMEOSTASIS	cholesterol homeostasis	GSHG0046227	NSDHL	NAD(P) dependent steroid dehydrogenase-like	50814	-0.27	down	1.2	0.0211	0.511
HALLMARK_EPITHELIAL_MESENCHYMAL_TRANSITION	epithelial mesenchymal transition	GSHG0036973	NT5E	5'-nucleotidase ecto	4907	-0.43	down	1.35	0.0204	0.508
HALLMARK_DNA_REPAIR	DNA repair	GSHG0017290	NUDT21	nudix hydrolase 21	11051	-0.15	down	1.11	0.0629	0.819
HALLMARK_E2F_TARGETS	cell cycle progression: E2F targets	GSHG0017290	NUDT21	nudix hydrolase 21	11051	-0.15	down	1.11	0.0629	0.819
HALLMARK_E2F_TARGETS	cell cycle progression: E2F targets	GSHG0009212	NUP107	nucleoporin 107	57122	-0.18	down	1.13	0.24	1
HALLMARK_E2F_TARGETS	cell cycle progression: E2F targets	GSHG0039982	NUP205	nucleoporin 205	23165	-0.17	down	1.13	0.245	1
HALLMARK_MTORC1_SIGNALING	mTORC1 signaling	GSHG0039982	NUP205	nucleoporin 205	23165	-0.17	down	1.13	0.245	1
HALLMARK_MYC_TARGETS_V1	MYC targets, variant 1	GSHG0025071	ODC1	ornithine decarboxylase 1	4953	-0.2	down	1.15	0.421	1
HALLMARK_INFLAMMATORY_RESPONSE	inflammation	GSHG0009923	OLR1	oxidized low density lipoprotein receptor 1	4973	0.33	up	1.26	0.336	1
HALLMARK_EPITHELIAL_MESENCHYMAL_TRANSITION	epithelial mesenchymal transition	GSHG0030927	OXTR	oxytocin receptor	5021	-0.7	down	1.63	2.07e-08	1.62e-05
HALLMARK_INFLAMMATORY_RESPONSE	inflammation	GSHG0009555	P2RX7	purinergic receptor P2X 7	5027	0.51	up	1.43	0.228	1
HALLMARK_ANDROGEN_RESPONSE	androgen response	GSHG0009128	PA2G4	proliferation-associated 2G4	5036	-0.15	down	1.11	0.375	1
HALLMARK_E2F_TARGETS	cell cycle progression: E2F targets	GSHG0009128	PA2G4	proliferation-associated 2G4	5036	-0.15	down	1.11	0.375	1
HALLMARK_MYC_TARGETS_V1	MYC targets, variant 1	GSHG0009128	PA2G4	proliferation-associated 2G4	5036	-0.15	down	1.11	0.375	1
HALLMARK_MYC_TARGETS_V1	MYC targets, variant 1	GSHG0046659	PABPC1	poly(A) binding protein cytoplasmic 1	26986	-0.09	down	1.06	0.108	0.979
HALLMARK_E2F_TARGETS	cell cycle progression: E2F targets	GSHG0032628	PAICS	phosphoribosylaminoimidazole carboxylase and phosphoribosylaminoimidazolesuccinocarboxamide synthase	10606	-0.23	down	1.17	0.102	0.963
HALLMARK_E2F_TARGETS	cell cycle progression: E2F targets	GSHG0010246	PAN2	poly(A) specific ribonuclease subunit PAN2	9924	-0.11	down	1.08	0.711	1
HALLMARK_HEME_METABOLISM	heme metabolism and erythroid lineage	GSHG0018021	MAP2K3	mitogen-activated protein kinase kinase 3	5606	0.18	up	1.13	0.479	1
HALLMARK_MYOGENESIS	muscle differentiation	GSHG0007933	PC	pyruvate carboxylase	5091	0.32	up	1.25	0.0806	0.897
HALLMARK_MYC_TARGETS_V1	MYC targets, variant 1	GSHG0023909	PCBP1	poly(rC) binding protein 1	5093	-0.13	down	1.1	0.156	1
HALLMARK_DNA_REPAIR	DNA repair	GSHG0027135	PCNA	proliferating cell nuclear antigen	5111	-0.18	down	1.13	0.203	1
HALLMARK_E2F_TARGETS	cell cycle progression: E2F targets	GSHG0027135	PCNA	proliferating cell nuclear antigen	5111	-0.18	down	1.13	0.203	1
HALLMARK_MYC_TARGETS_V1	MYC targets, variant 1	GSHG0027135	PCNA	proliferating cell nuclear antigen	5111	-0.18	down	1.13	0.203	1
HALLMARK_CHOLESTEROL_HOMEOSTASIS	cholesterol homeostasis	GSHG0019751	PCYT2	phosphate cytidylyltransferase 2, ethanolamine	5833	-0.15	down	1.11	0.505	1
HALLMARK_INFLAMMATORY_RESPONSE	inflammation	GSHG0000692	PDE4B	phosphodiesterase 4B	5142	0.31	up	1.24	0.215	1
HALLMARK_HYPOXIA	response to hypoxia; HIF1A targets	GSHG0029261	PDGFB	platelet derived growth factor subunit B	5155	-0.36	down	1.29	0.243	1
HALLMARK_CHOLESTEROL_HOMEOSTASIS	cholesterol homeostasis	GSHG0045586	PDK3	pyruvate dehydrogenase kinase 3	5165	-0.14	down	1.1	0.385	1
HALLMARK_HYPOXIA	response to hypoxia; HIF1A targets	GSHG0027817	PFKL	phosphofructokinase, liver type	5211	-0.3	down	1.23	0.0592	0.798
HALLMARK_MTORC1_SIGNALING	mTORC1 signaling	GSHG0027817	PFKL	phosphofructokinase, liver type	5211	-0.3	down	1.23	0.0592	0.798
HALLMARK_MYC_TARGETS_V1	MYC targets, variant 1	GSHG0045880	PGK1	phosphoglycerate kinase 1	5230	-0.1	down	1.07	0.536	1
HALLMARK_ANDROGEN_RESPONSE	androgen response	GSHG0038176	PGM3	phosphoglucomutase 3	5238	-0.24	down	1.18	0.13	1
HALLMARK_MYC_TARGETS_V1	MYC targets, variant 1	GSHG0019406	PHB	prohibitin	5245	-0.09	down	1.06	0.641	1
HALLMARK_MYC_TARGETS_V1	MYC targets, variant 1	GSHG0009749	PHB2	prohibitin 2	11331	-0.24	down	1.18	0.134	1
HALLMARK_HYPOXIA	response to hypoxia; HIF1A targets	GSHG0036720	PIM1	Pim-1 proto-oncogene, serine/threonine kinase	5292	-0.29	down	1.23	0.0518	0.762
HALLMARK_KRAS_SIGNALING_DN	KRAS signaling, downregulated genes	GSHG0001527	PKP1	plakophilin 1	5317	0.59	up	1.5	0.131	1
HALLMARK_UV_RESPONSE_DN	UV response: downregulated genes	GSHG0026579	PLCB4	phospholipase C beta 4	5332	-0.47	down	1.38	0.00345	0.194
HALLMARK_CHOLESTEROL_HOMEOSTASIS	cholesterol homeostasis	GSHG0031848	PLSCR1	phospholipid scramblase 1	5359	-0.16	down	1.12	0.323	1
HALLMARK_ANDROGEN_RESPONSE	androgen response	GSHG0027511	PMEPA1	prostate transmembrane protein, androgen induced 1	56937	-0.18	down	1.13	0.0893	0.926
HALLMARK_UV_RESPONSE_DN	UV response: downregulated genes	GSHG0018924	PMP22	peripheral myelin protein 22	5376	-0.16	down	1.12	0.291	1
HALLMARK_E2F_TARGETS	cell cycle progression: E2F targets	GSHG0040238	PMS2	PMS1 homolog 2, mismatch repair system component	5395	-0.22	down	1.16	0.0136	0.413
HALLMARK_CHOLESTEROL_HOMEOSTASIS	cholesterol homeostasis	GSHG0036994	PNRC1	proline rich nuclear receptor coactivator 1	10957	-0.21	down	1.16	0.251	1
HALLMARK_HYPOXIA	response to hypoxia; HIF1A targets	GSHG0036994	PNRC1	proline rich nuclear receptor coactivator 1	10957	-0.21	down	1.16	0.251	1
HALLMARK_DNA_REPAIR	DNA repair	GSHG0045589	POLA1	DNA polymerase alpha 1, catalytic subunit	5422	-0.33	down	1.25	0.0529	0.767
HALLMARK_DNA_REPAIR	DNA repair	GSHG0006359	POLA2	DNA polymerase alpha 2, accessory subunit	23649	-0.17	down	1.12	0.302	1
HALLMARK_E2F_TARGETS	cell cycle progression: E2F targets	GSHG0006359	POLA2	DNA polymerase alpha 2, accessory subunit	23649	-0.17	down	1.12	0.302	1
HALLMARK_DNA_REPAIR	DNA repair	GSHG0021879	POLD1	DNA polymerase delta 1, catalytic subunit	5424	-0.22	down	1.17	0.281	1
HALLMARK_E2F_TARGETS	cell cycle progression: E2F targets	GSHG0021879	POLD1	DNA polymerase delta 1, catalytic subunit	5424	-0.22	down	1.17	0.281	1
HALLMARK_E2F_TARGETS	cell cycle progression: E2F targets	GSHG0040481	POLD2	DNA polymerase delta 2, accessory subunit	5425	-0.31	down	1.24	0.0483	0.738
HALLMARK_MYC_TARGETS_V1	MYC targets, variant 1	GSHG0040481	POLD2	DNA polymerase delta 2, accessory subunit	5425	-0.31	down	1.24	0.0483	0.738
HALLMARK_DNA_REPAIR	DNA repair	GSHG0007939	POLD4	DNA polymerase delta 4, accessory subunit	57804	-0.11	down	1.08	0.545	1
HALLMARK_E2F_TARGETS	cell cycle progression: E2F targets	GSHG0010772	POLE	DNA polymerase epsilon, catalytic subunit	5426	-0.1	down	1.07	0.384	1
HALLMARK_MYC_TARGETS_V1	MYC targets, variant 1	GSHG0045052	POLE3	DNA polymerase epsilon 3, accessory subunit	54107	-0.18	down	1.14	0.342	1
HALLMARK_DNA_REPAIR	DNA repair	GSHG0022147	POLR2E	RNA polymerase II, I and III subunit E	5434	-0.14	down	1.1	0.467	1
HALLMARK_DNA_REPAIR	DNA repair	GSHG0030791	POLR2H	RNA polymerase II, I and III subunit H	5437	-0.14	down	1.1	0.264	1
HALLMARK_DNA_REPAIR	DNA repair	GSHG0022825	POLR2I	RNA polymerase II subunit I	5438	-0.2	down	1.15	0.285	1
HALLMARK_DNA_REPAIR	DNA repair	GSHG0001021	POLR3C	RNA polymerase III subunit C	10623	-0.14	down	1.1	0.302	1
HALLMARK_MTORC1_SIGNALING	mTORC1 signaling	GSHG0034504	POLR3G	RNA polymerase III subunit G	10622	-0.27	down	1.2	0.18	1
HALLMARK_MTORC1_SIGNALING	mTORC1 signaling	GSHG0005095	PPA1	inorganic pyrophosphatase 1	5464	-0.23	down	1.17	0.167	1
HALLMARK_MYOGENESIS	muscle differentiation	GSHG0001558	PPFIA4	PTPRF interacting protein alpha 4	8497	0.66	up	1.58	0.0744	0.868
HALLMARK_HEME_METABOLISM	heme metabolism and erythroid lineage	GSHG0023674	YPEL5	yippee like 5	51646	0.17	up	1.13	0.315	1
HALLMARK_MTORC1_SIGNALING	mTORC1 signaling	GSHG0002405	PRDX1	peroxiredoxin 1	5052	-0.21	down	1.16	0.209	1
HALLMARK_DNA_REPAIR	DNA repair	GSHG0010260	PRIM1	DNA primase subunit 1	5557	-0.18	down	1.13	0.184	1
HALLMARK_E2F_TARGETS	cell cycle progression: E2F targets	GSHG0036882	PRIM2	DNA primase subunit 2	5558	-0.27	down	1.21	0.153	1
HALLMARK_HYPOXIA	response to hypoxia; HIF1A targets	GSHG0018482	PRKCA	protein kinase C alpha	5578	-0.23	down	1.17	0.144	1
HALLMARK_UV_RESPONSE_DN	UV response: downregulated genes	GSHG0018482	PRKCA	protein kinase C alpha	5578	-0.23	down	1.17	0.144	1
HALLMARK_UV_RESPONSE_DN	UV response: downregulated genes	GSHG0023762	PRKCE	protein kinase C epsilon	5581	-0.18	down	1.13	0.224	1
HALLMARK_E2F_TARGETS	cell cycle progression: E2F targets	GSHG0042347	PRKDC	protein kinase, DNA-activated, catalytic subunit	5591	-0.26	down	1.19	0.188	1
HALLMARK_MYC_TARGETS_V1	MYC targets, variant 1	GSHG0045517	PRPS2	phosphoribosyl pyrophosphate synthetase 2	5634	-0.11	down	1.08	0.465	1
HALLMARK_MTORC1_SIGNALING	mTORC1 signaling	GSHG0043427	PSAT1	phosphoserine aminotransferase 1	29968	-0.24	down	1.18	0.352	1
HALLMARK_MYOGENESIS	muscle differentiation	GSHG0001730	PSEN2	presenilin 2	5664	0.28	up	1.22	0.151	1
HALLMARK_MYC_TARGETS_V1	MYC targets, variant 1	GSHG0007133	PSMA1	proteasome 20S subunit alpha 1	5682	-0.11	down	1.08	0.531	1
HALLMARK_MTORC1_SIGNALING	mTORC1 signaling	GSHG0012195	PSMA3	proteasome 20S subunit alpha 3	5684	-0.15	down	1.11	0.435	1
HALLMARK_MYC_TARGETS_V1	MYC targets, variant 1	GSHG0014207	PSMA4	proteasome 20S subunit alpha 4	5685	-0.11	down	1.08	0.521	1
HALLMARK_MYC_TARGETS_V1	MYC targets, variant 1	GSHG0012084	PSMA6	proteasome 20S subunit alpha 6	5687	-0.23	down	1.17	0.195	1
HALLMARK_MYC_TARGETS_V1	MYC targets, variant 1	GSHG0027540	PSMA7	proteasome 20S subunit alpha 7	5688	-0.17	down	1.12	0.362	1
HALLMARK_MYC_TARGETS_V1	MYC targets, variant 1	GSHG0002286	PSMB2	proteasome 20S subunit beta 2	5690	-0.09	down	1.06	0.583	1
HALLMARK_E2F_TARGETS	cell cycle progression: E2F targets	GSHG0019276	PSMC3IP	PSMC3 interacting protein	29893	-0.11	down	1.08	0.339	1
HALLMARK_MTORC1_SIGNALING	mTORC1 signaling	GSHG0012160	PSMC6	proteasome 26S subunit, ATPase 6	5706	-0.15	down	1.11	0.373	1
HALLMARK_MYC_TARGETS_V1	MYC targets, variant 1	GSHG0012160	PSMC6	proteasome 26S subunit, ATPase 6	5706	-0.15	down	1.11	0.373	1
HALLMARK_MYC_TARGETS_V1	MYC targets, variant 1	GSHG0024866	PSMD1	proteasome 26S subunit, non-ATPase 1	5707	-0.14	down	1.1	0.501	1
HALLMARK_MTORC1_SIGNALING	mTORC1 signaling	GSHG0005788	PSMD13	proteasome 26S subunit, non-ATPase 13	5719	-0.23	down	1.17	0.277	1
HALLMARK_MTORC1_SIGNALING	mTORC1 signaling	GSHG0024503	PSMD14	proteasome 26S subunit, non-ATPase 14	10213	-0.15	down	1.11	0.437	1
HALLMARK_MYC_TARGETS_V1	MYC targets, variant 1	GSHG0024503	PSMD14	proteasome 26S subunit, non-ATPase 14	10213	-0.15	down	1.11	0.437	1
HALLMARK_MTORC1_SIGNALING	mTORC1 signaling	GSHG0028080	PSMG1	proteasome assembly chaperone 1	8624	-0.27	down	1.21	0.0685	0.844
HALLMARK_MTORC1_SIGNALING	mTORC1 signaling	GSHG0040561	PSPH	phosphoserine phosphatase	5723	-0.33	down	1.26	0.22	1
HALLMARK_INFLAMMATORY_RESPONSE	inflammation	GSHG0034280	PTGER4	prostaglandin E receptor 4	5734	0.23	up	1.17	0.324	1
HALLMARK_MYC_TARGETS_V1	MYC targets, variant 1	GSHG0010258	PTGES3	prostaglandin E synthase 3	10728	-0.14	down	1.1	0.23	1
HALLMARK_INFLAMMATORY_RESPONSE	inflammation	GSHG0023011	PTGIR	prostaglandin I2 receptor	5739	0.44	up	1.36	0.151	1
HALLMARK_MYOGENESIS	muscle differentiation	GSHG0043051	PTP4A3	protein tyrosine phosphatase 4A3	11156	0.22	up	1.16	0.259	1
HALLMARK_INFLAMMATORY_RESPONSE	inflammation	GSHG0004601	PTPRE	protein tyrosine phosphatase receptor type E	5791	0.22	up	1.17	0.194	1
HALLMARK_MYC_TARGETS_V1	MYC targets, variant 1	GSHG0009401	PWP1	PWP1 homolog, endonuclein	11137	-0.29	down	1.22	0.0558	0.78
HALLMARK_MTORC1_SIGNALING	mTORC1 signaling	GSHG0033335	QDPR	quinoid dihydropteridine reductase	5860	-0.19	down	1.14	0.0761	0.878
HALLMARK_ANDROGEN_RESPONSE	androgen response	GSHG0001752	RAB4A	RAB4A, member RAS oncogene family	5867	-0.22	down	1.17	0.0265	0.562
HALLMARK_MYC_TARGETS_V1	MYC targets, variant 1	GSHG0036165	RACK1	receptor for activated C kinase 1	10399	-0.18	down	1.13	0.16	1
HALLMARK_E2F_TARGETS	cell cycle progression: E2F targets	GSHG0035299	RAD1	RAD1 checkpoint DNA exonuclease	5810	-0.1	down	1.07	0.477	1
HALLMARK_E2F_TARGETS	cell cycle progression: E2F targets	GSHG0042652	RAD21	RAD21 cohesin complex component	5885	-0.16	down	1.12	0.251	1
HALLMARK_MYC_TARGETS_V1	MYC targets, variant 1	GSHG0043676	RAD23B	RAD23 homolog B, nucleotide excision repair protein	5887	-0.11	down	1.08	0.3	1
HALLMARK_E2F_TARGETS	cell cycle progression: E2F targets	GSHG0034685	RAD50	RAD50 double strand break repair protein	10111	-0.15	down	1.11	0.437	1
HALLMARK_DNA_REPAIR	DNA repair	GSHG0013629	RAD51	RAD51 recombinase	5888	-0.21	down	1.16	0.179	1
HALLMARK_DNA_REPAIR	DNA repair	GSHG0009676	RAD52	RAD52 homolog, DNA repair protein	5893	-0.27	down	1.21	0.189	1
HALLMARK_DNA_REPAIR	DNA repair	GSHG0039384	RALA	RAS like proto-oncogene A	5898	-0.13	down	1.09	0.266	1
HALLMARK_E2F_TARGETS	cell cycle progression: E2F targets	GSHG0009629	RAN	RAN, member RAS oncogene family	5901	-0.23	down	1.17	0.15	1
HALLMARK_MYC_TARGETS_V1	MYC targets, variant 1	GSHG0009629	RAN	RAN, member RAS oncogene family	5901	-0.23	down	1.17	0.15	1
HALLMARK_HEME_METABOLISM	heme metabolism and erythroid lineage	GSHG0047574	KEL	Kell metallo-endopeptidase (Kell blood group)	3792	0.17	up	1.13	0.655	1
HALLMARK_MYOGENESIS	muscle differentiation	GSHG0011060	RB1	RB transcriptional corepressor 1	5925	0.49	up	1.41	0.00144	0.106
HALLMARK_DNA_REPAIR	DNA repair	GSHG0040704	RFC2	replication factor C subunit 2	5982	-0.12	down	1.08	0.505	1
HALLMARK_E2F_TARGETS	cell cycle progression: E2F targets	GSHG0040704	RFC2	replication factor C subunit 2	5982	-0.12	down	1.08	0.505	1
HALLMARK_DNA_REPAIR	DNA repair	GSHG0010981	RFC3	replication factor C subunit 3	5983	-0.12	down	1.09	0.532	1
HALLMARK_E2F_TARGETS	cell cycle progression: E2F targets	GSHG0010981	RFC3	replication factor C subunit 3	5983	-0.12	down	1.09	0.532	1
HALLMARK_DNA_REPAIR	DNA repair	GSHG0032052	RFC4	replication factor C subunit 4	5984	-0.17	down	1.12	0.156	1
HALLMARK_MYC_TARGETS_V1	MYC targets, variant 1	GSHG0032052	RFC4	replication factor C subunit 4	5984	-0.17	down	1.12	0.156	1
HALLMARK_DNA_REPAIR	DNA repair	GSHG0009479	RFC5	replication factor C subunit 5	5985	-0.19	down	1.14	0.196	1
HALLMARK_EPITHELIAL_MESENCHYMAL_TRANSITION	epithelial mesenchymal transition	GSHG0023588	RHOB	ras homolog family member B	388	-0.26	down	1.2	0.159	1
HALLMARK_E2F_TARGETS	cell cycle progression: E2F targets	GSHG0021213	RNASEH2A	ribonuclease H2 subunit A	10535	-0.4	down	1.32	0.014	0.417
HALLMARK_DNA_REPAIR	DNA repair	GSHG0020250	RNMT	RNA guanine-7 methyltransferase	8731	-0.11	down	1.08	0.315	1
HALLMARK_E2F_TARGETS	cell cycle progression: E2F targets	GSHG0017750	RPA1	replication protein A1	6117	-0.12	down	1.09	0.428	1
HALLMARK_DNA_REPAIR	DNA repair	GSHG0002216	RPA2	replication protein A2	6118	-0.14	down	1.1	0.301	1
HALLMARK_E2F_TARGETS	cell cycle progression: E2F targets	GSHG0002216	RPA2	replication protein A2	6118	-0.14	down	1.1	0.301	1
HALLMARK_DNA_REPAIR	DNA repair	GSHG0040276	RPA3	replication protein A3	6119	-0.19	down	1.14	0.239	1
HALLMARK_E2F_TARGETS	cell cycle progression: E2F targets	GSHG0040276	RPA3	replication protein A3	6119	-0.19	down	1.14	0.239	1
HALLMARK_MYC_TARGETS_V1	MYC targets, variant 1	GSHG0029892	RPL14	ribosomal protein L14	9045	-0.33	down	1.26	0.0209	0.511
HALLMARK_MYC_TARGETS_V1	MYC targets, variant 1	GSHG0034631	RPL18	ribosomal protein L18	6141	-0.1	down	1.07	0.409	1
HALLMARK_MYC_TARGETS_V1	MYC targets, variant 1	GSHG0001965	RPL22	ribosomal protein L22	6146	-0.18	down	1.13	0.0109	0.366
HALLMARK_MYC_TARGETS_V1	MYC targets, variant 1	GSHG0032844	RPL34	ribosomal protein L34	6164	-0.17	down	1.12	0.201	1
HALLMARK_MYC_TARGETS_V1	MYC targets, variant 1	GSHG0020542	RPL6	ribosomal protein L6	6128	-0.17	down	1.12	0.197	1
HALLMARK_MYC_TARGETS_V1	MYC targets, variant 1	GSHG0010624	RPLP0	ribosomal protein lateral stalk subunit P0	6175	-0.21	down	1.15	0.163	1
HALLMARK_MYC_TARGETS_V1	MYC targets, variant 1	GSHG0043490	RPS10	ribosomal protein S10	6204	-0.17	down	1.13	0.263	1
HALLMARK_MYC_TARGETS_V1	MYC targets, variant 1	GSHG0016895	RPS2	ribosomal protein S2	6187	-0.17	down	1.12	0.367	1
HALLMARK_MYC_TARGETS_V1	MYC targets, variant 1	GSHG0006539	RPS3	ribosomal protein S3	6188	-0.21	down	1.16	0.105	0.972
HALLMARK_MYC_TARGETS_V1	MYC targets, variant 1	GSHG0022105	RPS5	ribosomal protein S5	6193	-0.14	down	1.1	0.448	1
HALLMARK_MYC_TARGETS_V1	MYC targets, variant 1	GSHG0044115	RPS6	ribosomal protein S6	6194	-0.26	down	1.2	0.126	1
HALLMARK_MYC_TARGETS_V1	MYC targets, variant 1	GSHG0005845	RRM1	ribonucleotide reductase catalytic subunit M1	6240	-0.11	down	1.08	0.588	1
HALLMARK_E2F_TARGETS	cell cycle progression: E2F targets	GSHG0023541	RRM2	ribonucleotide reductase regulatory subunit M2	6241	-0.38	down	1.3	0.0584	0.794
HALLMARK_MTORC1_SIGNALING	mTORC1 signaling	GSHG0023541	RRM2	ribonucleotide reductase regulatory subunit M2	6241	-0.38	down	1.3	0.0584	0.794
HALLMARK_MYC_TARGETS_V1	MYC targets, variant 1	GSHG0017035	RSL1D1	ribosomal L1 domain containing 1	26156	-0.11	down	1.08	0.451	1
HALLMARK_MYC_TARGETS_V1	MYC targets, variant 1	GSHG0021841	RUVBL2	RuvB like AAA ATPase 2	10856	-0.11	down	1.08	0.597	1
HALLMARK_CHOLESTEROL_HOMEOSTASIS	cholesterol homeostasis	GSHG0003016	S100A11	S100 calcium binding protein A11	6282	-0.17	down	1.12	0.167	1
HALLMARK_HYPOXIA	response to hypoxia; HIF1A targets	GSHG0003046	S100A4	S100 calcium binding protein A4	6275	-0.3	down	1.23	0.29	1
HALLMARK_DNA_REPAIR	DNA repair	GSHG0006348	SAC3D1	SAC3 domain containing 1	29901	-0.2	down	1.15	0.415	1
HALLMARK_ANDROGEN_RESPONSE	androgen response	GSHG0045579	SAT1	spermidine/spermine N1-acetyltransferase 1	6303	-0.53	down	1.44	0.000238	0.0285
HALLMARK_EPITHELIAL_MESENCHYMAL_TRANSITION	epithelial mesenchymal transition	GSHG0045579	SAT1	spermidine/spermine N1-acetyltransferase 1	6303	-0.53	down	1.44	0.000238	0.0285
HALLMARK_HYPOXIA	response to hypoxia; HIF1A targets	GSHG0010706	SCARB1	scavenger receptor class B member 1	949	-0.23	down	1.17	0.0161	0.448
HALLMARK_ANDROGEN_RESPONSE	androgen response	GSHG0004395	SCD	stearoyl-CoA desaturase	6319	-0.4	down	1.32	0.12	1
HALLMARK_CHOLESTEROL_HOMEOSTASIS	cholesterol homeostasis	GSHG0004395	SCD	stearoyl-CoA desaturase	6319	-0.4	down	1.32	0.12	1
HALLMARK_MTORC1_SIGNALING	mTORC1 signaling	GSHG0004395	SCD	stearoyl-CoA desaturase	6319	-0.4	down	1.32	0.12	1
HALLMARK_UV_RESPONSE_DN	UV response: downregulated genes	GSHG0030662	SCHIP1	schwannomin interacting protein 1	29970	-0.19	down	1.14	0.128	1
HALLMARK_KRAS_SIGNALING_DN	KRAS signaling, downregulated genes	GSHG0020439	SERPINB2	serpin family B member 2	5055	0.3	up	1.23	0.691	1
HALLMARK_EPITHELIAL_MESENCHYMAL_TRANSITION	epithelial mesenchymal transition	GSHG0039750	SERPINE1	serpin family E member 1	5054	-0.61	down	1.53	0.00942	0.334
HALLMARK_HYPOXIA	response to hypoxia; HIF1A targets	GSHG0039750	SERPINE1	serpin family E member 1	5054	-0.61	down	1.53	0.00942	0.334
HALLMARK_UV_RESPONSE_DN	UV response: downregulated genes	GSHG0039750	SERPINE1	serpin family E member 1	5054	-0.61	down	1.53	0.00942	0.334
HALLMARK_MYC_TARGETS_V1	MYC targets, variant 1	GSHG0043854	SET	SET nuclear proto-oncogene	6418	-0.2	down	1.15	0.0518	0.762
HALLMARK_DNA_REPAIR	DNA repair	GSHG0002318	SF3A3	splicing factor 3a subunit 3	10946	-0.16	down	1.11	0.254	1
HALLMARK_MYC_TARGETS_V1	MYC targets, variant 1	GSHG0016630	SF3B3	splicing factor 3b subunit 3	23450	-0.31	down	1.24	6.22e-05	0.0112
HALLMARK_MYOGENESIS	muscle differentiation	GSHG0016306	SH2B1	SH2B adaptor protein 1	25970	0.33	up	1.26	0.02	0.503
HALLMARK_E2F_TARGETS	cell cycle progression: E2F targets	GSHG0048228	SHMT1	serine hydroxymethyltransferase 1	6470	-0.36	down	1.28	0.0139	0.416
HALLMARK_E2F_TARGETS	cell cycle progression: E2F targets	GSHG0033210	SLBP	stem-loop binding protein	7884	-0.15	down	1.11	0.203	1
HALLMARK_KRAS_SIGNALING_DN	KRAS signaling, downregulated genes	GSHG0009170	SLC16A7	solute carrier family 16 member 7	9194	0.38	up	1.3	0.0813	0.897
HALLMARK_MTORC1_SIGNALING	mTORC1 signaling	GSHG0023872	SLC1A4	solute carrier family 1 member 4	6509	-0.2	down	1.15	0.45	1
HALLMARK_UV_RESPONSE_DN	UV response: downregulated genes	GSHG0047614	SLC22A18	solute carrier family 22 member 18	5002	-0.29	down	1.22	0.374	1
HALLMARK_HYPOXIA	response to hypoxia; HIF1A targets	GSHG0028851	SLC25A1	solute carrier family 25 member 1	6576	-0.21	down	1.16	0.128	1
HALLMARK_MYC_TARGETS_V1	MYC targets, variant 1	GSHG0009340	SLC25A3	solute carrier family 25 member 3	5250	-0.14	down	1.1	0.22	1
HALLMARK_ANDROGEN_RESPONSE	androgen response	GSHG0034858	SLC26A2	solute carrier family 26 member 2	1836	-0.48	down	1.39	0.00601	0.27
HALLMARK_HEME_METABOLISM	heme metabolism and erythroid lineage	GSHG0026105	CIR1	corepressor interacting with RBPJ, CIR1	9541	0.17	up	1.12	0.178	1
HALLMARK_INFLAMMATORY_RESPONSE	inflammation	GSHG0043707	SLC31A2	solute carrier family 31 member 2	1318	0.27	up	1.2	0.0207	0.509
HALLMARK_ANDROGEN_RESPONSE	androgen response	GSHG0010072	SLC38A2	solute carrier family 38 member 2	54407	-0.23	down	1.17	0.181	1
HALLMARK_INFLAMMATORY_RESPONSE	inflammation	GSHG0032673	SLC4A4	solute carrier family 4 member 4	8671	0.3	up	1.23	0.221	1
HALLMARK_EPITHELIAL_MESENCHYMAL_TRANSITION	epithelial mesenchymal transition	GSHG0046245	SLC6A8	solute carrier family 6 member 8	6535	-0.19	down	1.14	0.0481	0.736
HALLMARK_MTORC1_SIGNALING	mTORC1 signaling	GSHG0017550	SLC7A5	solute carrier family 7 member 5	8140	-0.35	down	1.27	0.0988	0.958
HALLMARK_DNA_REPAIR	DNA repair	GSHG0034731	SMAD5	SMAD family member 5	4090	-0.2	down	1.15	0.214	1
HALLMARK_MYC_TARGETS_V1	MYC targets, variant 1	GSHG0031246	SMARCC1	SWI/SNF related, matrix associated, actin dependent regulator of chromatin subfamily c member 1	6599	-0.21	down	1.16	0.0864	0.916
HALLMARK_E2F_TARGETS	cell cycle progression: E2F targets	GSHG0046550	SMC1A	structural maintenance of chromosomes 1A	8243	-0.13	down	1.1	0.347	1
HALLMARK_HEME_METABOLISM	heme metabolism and erythroid lineage	GSHG0002815	IGSF3	immunoglobulin superfamily member 3	3321	0.17	up	1.12	0.166	1
HALLMARK_ANDROGEN_RESPONSE	androgen response	GSHG0045570	SMS	spermine synthase	6611	-0.22	down	1.17	0.082	0.9
HALLMARK_EPITHELIAL_MESENCHYMAL_TRANSITION	epithelial mesenchymal transition	GSHG0042353	SNAI2	snail family transcriptional repressor 2	6591	-0.18	down	1.14	0.393	1
HALLMARK_UV_RESPONSE_DN	UV response: downregulated genes	GSHG0042353	SNAI2	snail family transcriptional repressor 2	6591	-0.18	down	1.14	0.393	1
HALLMARK_KRAS_SIGNALING_DN	KRAS signaling, downregulated genes	GSHG0036054	SNCB	synuclein beta	6620	0.41	up	1.33	0.254	1
HALLMARK_MYC_TARGETS_V1	MYC targets, variant 1	GSHG0021653	SNRPA	small nuclear ribonucleoprotein polypeptide A	6626	-0.22	down	1.17	0.0601	0.803
HALLMARK_MYC_TARGETS_V1	MYC targets, variant 1	GSHG0022988	SNRPD2	small nuclear ribonucleoprotein D2 polypeptide	6633	-0.16	down	1.12	0.361	1
HALLMARK_MYC_TARGETS_V1	MYC targets, variant 1	GSHG0025433	SNRPG	small nuclear ribonucleoprotein polypeptide G	6637	-0.1	down	1.07	0.568	1
HALLMARK_IL6_JAK_STAT3_SIGNALING	IL6 STAT3 signaling during acute phase response	GSHG0019670	SOCS3	suppressor of cytokine signaling 3	9021	0.19	up	1.14	0.156	1
HALLMARK_MYOGENESIS	muscle differentiation	GSHG0032499	SOD3	superoxide dismutase 3	6649	0.62	up	1.54	0.00495	0.24
HALLMARK_MYOGENESIS	muscle differentiation	GSHG0005318	SORBS1	sorbin and SH3 domain containing 1	10580	0.65	up	1.57	0.0117	0.382
HALLMARK_ANDROGEN_RESPONSE	androgen response	GSHG0015907	SORD	sorbitol dehydrogenase	6652	-0.27	down	1.21	0.0811	0.897
HALLMARK_MTORC1_SIGNALING	mTORC1 signaling	GSHG0015907	SORD	sorbitol dehydrogenase	6652	-0.27	down	1.21	0.0811	0.897
HALLMARK_MYOGENESIS	muscle differentiation	GSHG0035921	SPARC	secreted protein acidic and cysteine rich	6678	0.28	up	1.21	0.00806	0.306
HALLMARK_MYOGENESIS	muscle differentiation	GSHG0037889	SPDEF	SAM pointed domain containing ETS transcription factor	25803	0.5	up	1.42	0.269	1
HALLMARK_HEME_METABOLISM	heme metabolism and erythroid lineage	GSHG0001585	TMCC2	transmembrane and coiled-coil domain family 2	9911	0.17	up	1.12	0.345	1
HALLMARK_CHOLESTEROL_HOMEOSTASIS	cholesterol homeostasis	GSHG0041992	SQLE	squalene epoxidase	6713	-0.41	down	1.33	9.29e-06	0.00255
HALLMARK_MTORC1_SIGNALING	mTORC1 signaling	GSHG0041992	SQLE	squalene epoxidase	6713	-0.41	down	1.33	9.29e-06	0.00255
HALLMARK_MTORC1_SIGNALING	mTORC1 signaling	GSHG0034103	SRD5A1	steroid 5 alpha-reductase 1	6715	-0.16	down	1.12	0.116	0.997
HALLMARK_UV_RESPONSE_DN	UV response: downregulated genes	GSHG0040808	SRI	sorcin	6717	-0.29	down	1.22	0.0185	0.483
HALLMARK_MYC_TARGETS_V1	MYC targets, variant 1	GSHG0002019	SRM	spermidine synthase	6723	-0.23	down	1.17	0.292	1
HALLMARK_MYC_TARGETS_V1	MYC targets, variant 1	GSHG0037907	SRPK1	SRSF protein kinase 1	6732	-0.19	down	1.14	0.0964	0.948
HALLMARK_HYPOXIA	response to hypoxia; HIF1A targets	GSHG0046437	SRPX	sushi repeat containing protein X-linked	8406	-0.26	down	1.2	0.145	1
HALLMARK_MYC_TARGETS_V1	MYC targets, variant 1	GSHG0036714	SRSF3	serine and arginine rich splicing factor 3	6428	-0.12	down	1.09	0.427	1
HALLMARK_MYC_TARGETS_V1	MYC targets, variant 1	GSHG0041347	SSBP1	single stranded DNA binding protein 1	6742	-0.11	down	1.08	0.415	1
HALLMARK_DNA_REPAIR	DNA repair	GSHG0007744	SSRP1	structure specific recognition protein 1	6749	-0.14	down	1.1	0.294	1
HALLMARK_E2F_TARGETS	cell cycle progression: E2F targets	GSHG0007744	SSRP1	structure specific recognition protein 1	6749	-0.14	down	1.1	0.294	1
HALLMARK_E2F_TARGETS	cell cycle progression: E2F targets	GSHG0031788	STAG1	stromal antigen 1	10274	-0.09	down	1.07	0.576	1
HALLMARK_MYC_TARGETS_V1	MYC targets, variant 1	GSHG0025599	STARD7	StAR related lipid transfer domain containing 7	56910	-0.09	down	1.06	0.412	1
HALLMARK_IL6_JAK_STAT3_SIGNALING	IL6 STAT3 signaling during acute phase response	GSHG0019271	STAT3	signal transducer and activator of transcription 3	6774	0.25	up	1.19	0.0199	0.503
HALLMARK_HYPOXIA	response to hypoxia; HIF1A targets	GSHG0032699	STBD1	starch binding domain 1	8987	-0.22	down	1.16	0.0678	0.839
HALLMARK_HYPOXIA	response to hypoxia; HIF1A targets	GSHG0036023	STC2	stanniocalcin 2	8614	-0.38	down	1.31	0.146	1
HALLMARK_ANDROGEN_RESPONSE	androgen response	GSHG0026067	STK39	serine/threonine kinase 39	27347	-0.14	down	1.1	0.276	1
HALLMARK_E2F_TARGETS	cell cycle progression: E2F targets	GSHG0002187	STMN1	stathmin 1	3925	-0.15	down	1.11	0.282	1
HALLMARK_DNA_REPAIR	DNA repair	GSHG0048868	SURF1	SURF1 cytochrome c oxidase assembly factor	6834	-0.16	down	1.12	0.157	1
HALLMARK_MYOGENESIS	muscle differentiation	GSHG0004830	SVIL	supervillin	6840	0.34	up	1.27	0.0829	0.902
HALLMARK_E2F_TARGETS	cell cycle progression: E2F targets	GSHG0038189	SYNCRIP	synaptotagmin binding cytoplasmic RNA interacting protein	10492	-0.2	down	1.15	0.119	1
HALLMARK_MYC_TARGETS_V1	MYC targets, variant 1	GSHG0038189	SYNCRIP	synaptotagmin binding cytoplasmic RNA interacting protein	10492	-0.2	down	1.15	0.119	1
HALLMARK_HEME_METABOLISM	heme metabolism and erythroid lineage	GSHG0000987	TENT5C	terminal nucleotidyltransferase 5C	54855	0.16	up	1.11	0.46	1
HALLMARK_UV_RESPONSE_DN	UV response: downregulated genes	GSHG0037329	SYNJ2	synaptojanin 2	8871	-0.15	down	1.11	0.293	1
HALLMARK_KRAS_SIGNALING_DN	KRAS signaling, downregulated genes	GSHG0034864	SYNPO	synaptopodin	11346	0.74	up	1.67	0.00511	0.244
HALLMARK_E2F_TARGETS	cell cycle progression: E2F targets	GSHG0032227	TACC3	transforming acidic coiled-coil containing protein 3	10460	-0.1	down	1.08	0.53	1
HALLMARK_DNA_REPAIR	DNA repair	GSHG0002224	TAF12	TATA-box binding protein associated factor 12	6883	-0.38	down	1.3	0.01	0.347
HALLMARK_DNA_REPAIR	DNA repair	GSHG0047469	TAF9 // AK6	TATA-box binding protein associated factor 9 // adenylate kinase 6	6880	-0.23	down	1.17	0.0631	0.82
HALLMARK_MYOGENESIS	muscle differentiation	GSHG0006775	TAGLN	transgelin	6876	0.25	up	1.19	0.59	1
HALLMARK_E2F_TARGETS	cell cycle progression: E2F targets	GSHG0040501	TBRG4	transforming growth factor beta regulator 4	9238	-0.1	down	1.07	0.607	1
HALLMARK_MTORC1_SIGNALING	mTORC1 signaling	GSHG0042379	TCEA1	transcription elongation factor A1	6917	-0.18	down	1.13	0.155	1
HALLMARK_E2F_TARGETS	cell cycle progression: E2F targets	GSHG0038807	TCF19	transcription factor 19	6941	-0.14	down	1.1	0.539	1
HALLMARK_MYC_TARGETS_V1	MYC targets, variant 1	GSHG0038538	TCP1	t-complex 1	6950	-0.14	down	1.1	0.448	1
HALLMARK_HEME_METABOLISM	heme metabolism and erythroid lineage	GSHG0028621	H1-0	H1.0 linker histone	3005	0.16	up	1.11	0.221	1
HALLMARK_MYC_TARGETS_V1	MYC targets, variant 1	GSHG0011353	TFDP1	transcription factor Dp-1	7027	-0.11	down	1.08	0.251	1
HALLMARK_EPITHELIAL_MESENCHYMAL_TRANSITION	epithelial mesenchymal transition	GSHG0040840	TFPI2	tissue factor pathway inhibitor 2	7980	-0.19	down	1.14	0.485	1
HALLMARK_E2F_TARGETS	cell cycle progression: E2F targets	GSHG0032116	TFRC	transferrin receptor	7037	-0.36	down	1.29	0.113	0.99
HALLMARK_MTORC1_SIGNALING	mTORC1 signaling	GSHG0032116	TFRC	transferrin receptor	7037	-0.36	down	1.29	0.113	0.99
HALLMARK_EPITHELIAL_MESENCHYMAL_TRANSITION	epithelial mesenchymal transition	GSHG0034728	TGFBI	transforming growth factor beta induced	7045	-0.78	down	1.72	0.000474	0.0484
HALLMARK_HYPOXIA	response to hypoxia; HIF1A targets	GSHG0034728	TGFBI	transforming growth factor beta induced	7045	-0.78	down	1.72	0.000474	0.0484
HALLMARK_EPITHELIAL_MESENCHYMAL_TRANSITION	epithelial mesenchymal transition	GSHG0002656	TGFBR3	transforming growth factor beta receptor 3	7049	-0.54	down	1.45	0.000162	0.0217
HALLMARK_UV_RESPONSE_DN	UV response: downregulated genes	GSHG0002656	TGFBR3	transforming growth factor beta receptor 3	7049	-0.54	down	1.45	0.000162	0.0217
HALLMARK_EPITHELIAL_MESENCHYMAL_TRANSITION	epithelial mesenchymal transition	GSHG0013608	THBS1	thrombospondin 1	7057	-0.6	down	1.51	0.0127	0.398
HALLMARK_E2F_TARGETS	cell cycle progression: E2F targets	GSHG0010251	TIMELESS	timeless circadian regulator	8914	-0.28	down	1.22	0.000709	0.0652
HALLMARK_HYPOXIA	response to hypoxia; HIF1A targets	GSHG0030645	TIPARP	TCDD inducible poly(ADP-ribose) polymerase	25976	-0.18	down	1.14	0.131	1
HALLMARK_E2F_TARGETS	cell cycle progression: E2F targets	GSHG0015244	TIPIN	TIMELESS interacting protein	54962	-0.12	down	1.08	0.537	1
HALLMARK_E2F_TARGETS	cell cycle progression: E2F targets	GSHG0019669	TK1	thymidine kinase 1	7083	-0.19	down	1.14	0.463	1
HALLMARK_HEME_METABOLISM	heme metabolism and erythroid lineage	GSHG0012202	DAAM1	dishevelled associated activator of morphogenesis 1	23002	0.15	up	1.11	0.287	1
HALLMARK_CHOLESTEROL_HOMEOSTASIS	cholesterol homeostasis	GSHG0018051	TMEM97	transmembrane protein 97	27346	-0.32	down	1.25	0.0316	0.613
HALLMARK_MTORC1_SIGNALING	mTORC1 signaling	GSHG0018051	TMEM97	transmembrane protein 97	27346	-0.32	down	1.25	0.0316	0.613
HALLMARK_HEME_METABOLISM	heme metabolism and erythroid lineage	GSHG0007236	LMO2	LIM domain only 2	4005	0.15	up	1.11	0.594	1
HALLMARK_IL6_JAK_STAT3_SIGNALING	IL6 STAT3 signaling during acute phase response	GSHG0038828	TNF	tumor necrosis factor	7124	0.39	up	1.31	0.132	1
HALLMARK_ANDROGEN_RESPONSE	androgen response	GSHG0034620	TNFAIP8	TNF alpha induced protein 8	25816	-0.29	down	1.23	0.075	0.87
HALLMARK_IL6_JAK_STAT3_SIGNALING	IL6 STAT3 signaling during acute phase response	GSHG0016094	TNFRSF12A	TNF receptor superfamily member 12A	51330	0.41	up	1.33	0.132	1
HALLMARK_INFLAMMATORY_RESPONSE	inflammation	GSHG0001985	TNFRSF9	TNF receptor superfamily member 9	3604	1.49	up	2.81	5.62e-08	3.75e-05
HALLMARK_INFLAMMATORY_RESPONSE	inflammation	GSHG0021079	TNFSF9	TNF superfamily member 9	8744	0.28	up	1.21	0.0936	0.943
HALLMARK_E2F_TARGETS	cell cycle progression: E2F targets	GSHG0019220	TOP2A	DNA topoisomerase II alpha	7153	-0.16	down	1.12	0.297	1
HALLMARK_E2F_TARGETS	cell cycle progression: E2F targets	GSHG0032044	TRA2B	transformer 2 beta homolog	6434	-0.1	down	1.07	0.444	1
HALLMARK_MYC_TARGETS_V1	MYC targets, variant 1	GSHG0032044	TRA2B	transformer 2 beta homolog	6434	-0.1	down	1.07	0.444	1
HALLMARK_E2F_TARGETS	cell cycle progression: E2F targets	GSHG0034071	TRIP13	thyroid hormone receptor interactor 13	9319	-0.19	down	1.14	0.366	1
HALLMARK_ANDROGEN_RESPONSE	androgen response	GSHG0011643	TSC22D1	TSC22 domain family member 1	8848	-0.37	down	1.29	0.0223	0.524
HALLMARK_E2F_TARGETS	cell cycle progression: E2F targets	GSHG0047579	TUBB	tubulin beta class I	203068	-0.19	down	1.14	0.052	0.763
HALLMARK_E2F_TARGETS	cell cycle progression: E2F targets	GSHG0018217	TUBG1	tubulin gamma 1	7283	-0.09	down	1.07	0.529	1
HALLMARK_DNA_REPAIR	DNA repair	GSHG0020090	TYMS	thymidylate synthetase	7298	-0.17	down	1.12	0.256	1
HALLMARK_MYC_TARGETS_V1	MYC targets, variant 1	GSHG0020090	TYMS	thymidylate synthetase	7298	-0.17	down	1.12	0.256	1
HALLMARK_ANDROGEN_RESPONSE	androgen response	GSHG0001316	UAP1	UDP-N-acetylglucosamine pyrophosphorylase 1	6675	-0.25	down	1.19	0.102	0.963
HALLMARK_MYC_TARGETS_V1	MYC targets, variant 1	GSHG0021512	UBA2	ubiquitin like modifier activating enzyme 2	10054	-0.14	down	1.1	0.335	1
HALLMARK_ANDROGEN_RESPONSE	androgen response	GSHG0038212	UBE2J1	ubiquitin conjugating enzyme E2 J1	51465	-0.57	down	1.48	0.000191	0.0245
HALLMARK_MTORC1_SIGNALING	mTORC1 signaling	GSHG0003414	UCHL5	ubiquitin C-terminal hydrolase L5	51377	-0.25	down	1.19	0.0555	0.779
HALLMARK_E2F_TARGETS	cell cycle progression: E2F targets	GSHG0009415	UNG	uracil DNA glycosylase	7374	-0.36	down	1.29	0.0347	0.643
HALLMARK_MTORC1_SIGNALING	mTORC1 signaling	GSHG0009415	UNG	uracil DNA glycosylase	7374	-0.36	down	1.29	0.0347	0.643
HALLMARK_E2F_TARGETS	cell cycle progression: E2F targets	GSHG0000666	USP1	ubiquitin specific peptidase 1	7398	-0.13	down	1.09	0.288	1
HALLMARK_MYC_TARGETS_V1	MYC targets, variant 1	GSHG0000666	USP1	ubiquitin specific peptidase 1	7398	-0.13	down	1.09	0.288	1
HALLMARK_UV_RESPONSE_DN	UV response: downregulated genes	GSHG0045249	VAV2	vav guanine nucleotide exchange factor 2	7410	-0.15	down	1.11	0.414	1
HALLMARK_MYC_TARGETS_V1	MYC targets, variant 1	GSHG0035756	VDAC1	voltage dependent anion channel 1	7416	-0.2	down	1.15	0.0923	0.936
HALLMARK_MYC_TARGETS_V1	MYC targets, variant 1	GSHG0041612	VDAC3	voltage dependent anion channel 3	7419	-0.21	down	1.15	0.227	1
HALLMARK_EPITHELIAL_MESENCHYMAL_TRANSITION	epithelial mesenchymal transition	GSHG0003908	VIM	vimentin	7431	-0.27	down	1.21	0.00517	0.245
HALLMARK_MYOGENESIS	muscle differentiation	GSHG0029900	VIPR1	vasoactive intestinal peptide receptor 1	7433	0.51	up	1.43	0.0281	0.58
HALLMARK_DNA_REPAIR	DNA repair	GSHG0048850	VPS28	VPS28 subunit of ESCRT-I	51160	-0.19	down	1.14	0.195	1
HALLMARK_MTORC1_SIGNALING	mTORC1 signaling	GSHG0028970	XBP1	X-box binding protein 1	7494	-0.18	down	1.14	0.255	1
HALLMARK_DNA_REPAIR	DNA repair	GSHG0031061	XPC	XPC complex subunit, DNA damage recognition and repair factor	7508	-0.24	down	1.18	0.142	1
HALLMARK_E2F_TARGETS	cell cycle progression: E2F targets	GSHG0025355	XPO1	exportin 1	7514	-0.15	down	1.11	0.359	1
HALLMARK_MYC_TARGETS_V1	MYC targets, variant 1	GSHG0025355	XPO1	exportin 1	7514	-0.15	down	1.11	0.359	1
HALLMARK_ANDROGEN_RESPONSE	androgen response	GSHG0024763	XRCC5	X-ray repair cross complementing 5	7520	-0.15	down	1.11	0.297	1
HALLMARK_ANDROGEN_RESPONSE	androgen response	GSHG0047035	XRCC6	X-ray repair cross complementing 6	2547	-0.16	down	1.12	0.372	1
HALLMARK_E2F_TARGETS	cell cycle progression: E2F targets	GSHG0047035	XRCC6	X-ray repair cross complementing 6	2547	-0.16	down	1.12	0.372	1
HALLMARK_MYC_TARGETS_V1	MYC targets, variant 1	GSHG0047035	XRCC6	X-ray repair cross complementing 6	2547	-0.16	down	1.12	0.372	1
HALLMARK_HEME_METABOLISM	heme metabolism and erythroid lineage	GSHG0048160	CDR2	cerebellar degeneration related protein 2	1039	0.15	up	1.11	0.34	1
HALLMARK_MYC_TARGETS_V1	MYC targets, variant 1	GSHG0019976	YWHAE	tyrosine 3-monooxygenase/tryptophan 5-monooxygenase activation protein epsilon	7531	-0.09	down	1.06	0.545	1
HALLMARK_MYC_TARGETS_V1	MYC targets, variant 1	GSHG0028704	YWHAQ	tyrosine 3-monooxygenase/tryptophan 5-monooxygenase activation protein theta	10971	-0.16	down	1.12	0.29	1
HALLMARK_ANDROGEN_RESPONSE	androgen response	GSHG0041802	ZBTB10	zinc finger and BTB domain containing 10	65986	-0.17	down	1.12	0.302	1
HALLMARK_KRAS_SIGNALING_DN	KRAS signaling, downregulated genes	GSHG0022964	ZNF112	zinc finger protein 112	7771	0.37	up	1.29	0.0672	0.838
HALLMARK_E2F_TARGETS	cell cycle progression: E2F targets	GSHG0008269	ZW10	zw10 kinetochore protein	9183	-0.18	down	1.14	0.288	1
HALLMARK_DNA_REPAIR	DNA repair	GSHG0005024	ZWINT	ZW10 interacting kinetochore protein	11130	-0.11	down	1.08	0.539	1

## Sheet: Sup S6_F Data
Value pSTING/STING
	D-	D+	D- HTDNA	D+ HTDNA	GSK30	GSK35	AZ0.5	AZ1		Legend
Exp1	1.63086e+06	187220	738003	166799	1.08041e+06	264449	461379	285145		D- = Dox- = PLK4 ctrl
Exp2	1.7136e+06	178427	715358	178618	1115125	341082	535589	506152
										D+ Dox+= PLK4OE
										Exp= Experiment
										GSK30= GSK923295 at 30nM
										GSK35= GSK923295 at 35nM
										AZ0.5: AZ3146 at 0.5 uM
										AZ1: AZ3146 at 1uM
										HTDNA = positive control for cGAS /Sting activation

## Sheet: Sup S6_H Data 
	Annexin - PI +				Annexin + PI +				Annexin + PI -				Annexin - PI -
	Exp1-r1	Exp1-r2	Exp2-r1	Exp2-r2	Exp1-r1	Exp1-r2	Exp2-r1	Exp2-r2	Exp1-r1	Exp1-r2	Exp2-r1	Exp2-r2	Exp1-r1	Exp1-r2	Exp2-r1	Exp2-r2		Legend
sgSCRAMBLED D-W-	0.13	0.06		0.15	0.48	0.65		2.43	0.97	1.14		3.17	98.4	98.1		94.2		D- = Dox- = PLK4 ctrl
sgSCRAMBLED D+W-	0.2	0.067	0.097	0.055	0.69	1.18	1.31	1.93	2.41	2.96	3.41	4.51	96.7	95.8	95.2	93.5
sgSCRAMBLED D-W+	0.25	0.039	0.16	0.056	1.03	1.04	1.27	2.18	5.12	5.76	6.23	8.27	93.6	93.2	92.3	89.5		D+ Dox+= PLK4OE
sgSCRAMBLED D+W+	0.17	0.12	0.2	0.17	2.91	3.68	3.1	3.35	43.1	46.2	36.6	40.7	53.9	50	60.1	55.8
																		Exp= Experiment
sgSTING D-W-	0.12	0.053	0.12	0.093	0.63	1.59	1.17	1.17	0.81	1.59	1.95	2.37	98.4	96.8	96.8	96.4
sgSTING D+W-	0.022	0.059	0.049	0.06	1.46	1.18	1.23	2.32	4.09	3.42	3.19	4.47	94.4	95.3	95.5	93.2		W- = no WEHI-539
sgSTING D-W+	0.19	0.083	0.083	0.068	1.59	1.51	1.49	1.82	5.66	6.45	7.13	7.05	92.6	92	91.3	91.1		W+ = Treatement with WEHI-539
sgSTING D+W+	0.15	0.14	0.22	0.2	3.28	3.95	3.76	3.8	35.8	39.4	32.8	33.1	60.8	56.5	63.2	62.9
																		AV= Annexin V
																		PI= Propidium Iodide
																		r= replicate
