# Supplementary material for: Centrosome amplification primes ovarian cancer cells for apoptosis and potentiates the response to chemotherapy
Source: PLoS Biol. 2024 Sep 5;22(9):e3002759. doi: 10.1371/journal.pbio.3002759 (PMC11441705; doi:10.1371/journal.pbio.3002759)
Supplement: S11 Data — (XLSX) [file pbio.3002759.s029.xlsx]

## Sheet: Sup S7_A Data 
Serous Tumors		Figure S7A
Other type of EOCs
Healthy tssue	Histological type	Sample ID	CNR_field1	CNR_field2	CNR_field3	CNR_field4	CNR_field5	CNR_field6	CNR_field7	CNR_field8	CNR_field9	CNR_field10	CNR_field11	CNR_field12	CNR_field13	CNR_field14	CNR_field15	CNR_field16	CNR_field17	CNR_field18	CNR_field19	CNR_field20
	serous	Tissue 1	0.57	0.52	0.66	0.3	0.55	0.65	0.93	0.71	0.63	0.47
	mucineux	Tissue 2	1.09	0.06	0.9	1.79	0.77	0.59	0.7	0.21	0.92	0.64
	serous	Tissue 3	0.85	1.15	0.67	0.87	0.89	0.93		1.05	0.87	0.55
	serous	Tissue 4	0.68	1.24	0.97	0.99	0.88	0.8	0.81	1.41		0.85
	serous	Tissue 5	0.84		0.49	0.76	0.89	1.17	1.16	0.95		1.45
	serous	Tissue 6	0.97	0.93	1.03	0.83	0.81	1.24	1.01	0.91	0.81	0.97
	mucineux	Tissue 7	0.89	1.02	1.22	0.95	0.87	0.89	0.8	1.02	0.92	0.84
	mucineux	Tissue 8	1.32	1.07	0.97	0.9	0.92	0.78	1.06	0.96	1.06	0.75
	serous	Tissue 9	1.1		0.88	1.11	0.87	1.51
	serous	Tissue 10	1.38	1.04	0.98	1.09	1.21	0.89	1.07	0.8	0.82	0.95
	serous	Tissue 11	0.96	1.05	0.84	0.91	1.25	1.16	1.17	1.01	0.84	0.99
	serous	Tissue 12	1.33	1.08	0.92	0.77	1.02	1.03	1.11	0.99	1.04
	serous	Tissue 13	0.81			1.13	0.84	1	1.12	1.29	1.26	0.99
	serous	Tissue 14	1.18	1.23	1.01	1.06	1.14	0.99	1.08	0.99	1.03	1.06
	serous	Tissue 15	0.2	1.2	1.54	1.3	1.08	1.05	1.06	1.22	1.18	1.06
	serous	Tissue 16	0.91	1.04	1.21	1.22	1.12	1.46	0.88	0.9	1.11	1.08
	serous	Tissue 17	1.03	1.12	1	1.03	1.02	1.25	1.17	1.16	1.15	1.09
	serous	Tissue 18	0.96		1.19	1.12	0.86	1.46	0.9	1.11	1.33	1.02
	serous	Tissue 19	1.24	1.11	1.11	0.95	0.93	1.48	1.13	1.16	1.25	0.98
	clear cell	Tissue 20	1.1	1.44	1.2		0.91	1.11	1.13	1.14	1.47	0.84
	serous	Tissue 21	1	1.44	1.46	1.35	1.47	0.86	1.18	0.74	1.15	1.48
	serous	Tissue 22	0.91	0.74	1.17	1.08	1.06	1.05	1.42	1.01	1.47	1.22
	serous	Tissue 23	0.98	0.88	1.14	0.93	1.53	1.18	1.26		1.33	1.24
	serous	Tissue 24	1.1	1.41	1.24	1	1.05	1.02	1.11	1.23	1.11	1.4
	serous	Tissue 25	1.14	1.19	1.08	1.04	1.12	1.3	1.18	1.19	1.02	1.37
	serous	Tissue 26	0.93	0.85	0.94	1.56	1.52	1.15	1.11	1.12	1.57	1.16
	serous	Tissue 27	0.97	1.13	1.65	1.13	1.6		1.19	0.88	1.27	1.01
	serous	Tissue 28	1.36	1.15	1.27		1.11	1.09	0.91	1.41	1.38	0.92
	serous	Tissue 29	1.11	1.39	1.19	1.19	1.11	1.09	1.13	1.31	1.34	1.22
	endometrioid	Tissue 30	1.05	1.41	2.04	0.9	1.14	1.16	0.98	1.45	0.92	0.7
	serous	Tissue 31	1.37	1.24	1.48	1.02	1.19		1.35		1.01	0.93
	serous	Tissue 32	1.11	1.38	1.23	1.25				1.34	1.21	1.06
	serous	Tissue 33	1.17	1.01		1.43	1.41	1.39	1.36	0.98	1.07	1.31
	serous	Tissue 34	0.97	1.37	1.28	1.12	1.53	1.03	1.17	0.8	1.57	1.61
	serous	Tissue 35	1.13	1.26	1.04	1.22	1.36	1.46	1.34	1.32	1.1	1.1
	serous	Tissue 36	1.18	0.82	1.35	1.21	1.24	1.77	1.06	1.62	1.52	0.96
	serous	Tissue 37	1.57	1.05	1.48	1.19	1.79	1.54	1.4	1.26	0.93	1.4
	serous	Tissue 38	0.99	1.35	1.13	1.27	1.04	1.58	1.48	0.91	1.4	1.45
	serous	Tissue 39		1.12	1.25	1.23	1.3	1.09	1.11	1.25	1.88
	serous	Tissue 40	1.16	1.1	1.15	1.21	1.35	1.6	1.31	1.2	1.22	1.41
	serous	Tissue 41	1.56	1.39	1.54	1.09	1.46	1.14	1.32	1.32	0.96	1.44
	serous	Tissue 42	1.43	0.68	1.7	1.29	1.46	1.22	1.32	1.04	1.59	1.16
	serous	Tissue 43	1.82	1.53	1.22	0.97	1.23	1.26	1.21	1.27		1.32
	serous	Tissue 44	1.52	1.44	1.57	0.99	1.37	1.25	1.63	1.08	1.28	1.34
	serous	Tissue 45	1.82	1.24	1.43	1.3	1.26	1.68	1.21	1.06	1.25	1.34
	serous	Tissue 46	1.9	0.8	1.41	1.52	1.34	1.57	1.22	1.7	1.22	0.93
	serous	Tissue 47		1.9	1.46	1.59	1.26	2.11	1.68	1.37	1.08	1.19	1.13	1.31	0.93	1.46	1.01	2.04	1.42	1.58	1.36	1.69
	serous	Tissue 48	1.46	1.5	1.49	1.71	0.86		0.76	1.11	1.95	2.08
	serous	Tissue 49	1.08	1.35	1.59	1.26	1.49	1.42	1.37	1.61	1.47	1.34
	serous	Tissue 50	1.04	1.32	1.72	1.9	1.67	1.76	1.68	1.31	1.18	0.73
	serous	Tissue 51	1.57	1.34	1.48	1.3	1.43	1.24	1.35	1.38	1.48	1.37
	serous	Tissue 52	1.3	1.29	1.63	1.4	1.47	1.26	1.67	1.61	1.23	1.21
	serous	Tissue 53	1.72	1.62	1.5	1.61	1.39	1.56	0.93	1.3	1.2	1.48
	serous	Tissue 54	2.25	1.84	1.41	1.22	1.23	1.28	1.4	1.26	1.28	1.21
	serous	Tissue 55	1.65	1.55	1.45	1.67	1.44	1.32	1.59	1.19	1.32	1.1
	serous	Tissue 56	1.41	1.38	1.58	1.38	1.31		1.04	2.31	1.56	1.16
	serous	Tissue 57	1.61	1.2	0.91	1.65	1.55	1.9	1.19	1.23	1.1	1.65
	serous	Tissue 58	1.32	2.4	1.1	1.46	1.25	1.02	1.95	0.97	1.47		1.26	1.58	1.18	1.57	0.97	1.34	1.35	1.09	1.08	1.18
	serous	Tissue 59	1.39	1.18	1.98	1.71	1.47	1.39		1.6	1.14	1.22
	serous	Tissue 60	1.49	1.5	1.05	1.1	1.24	1.82	1.48	1.97		0.97
	serous	Tissue 61	1.14	1.69	1.7	1.64		0.87		1.22			1.65		0.84	1.5	1.19	1.38	1.46	1.53	2.04	1.45
	serous	Tissue 62	1.25	2.16	1.74	1.96	1.19	1.15	1.57	1.42	1.59	1.15
	serous	Tissue 63	1.32	1.35	1.97	1.05	1.46	1.44	1.49	1.38	1.02	1.58
	serous	Tissue 64	1.72		1.39	2.04	1.45	1.45	1.41	1.45	1.4	1.19	1.42	1.03	1.42	1.31	1.86	1.59	1.46	1.65	1.83	1.15
	serous	Tissue 65	1.76	1.65	1.43	1.55	1.77		1.42	1.35	1.3	1.46
	clear cell	Tissue 66	0.86	1.41	1.52	1.54		1.68	1.57	1.65	1.75	1.44
	serous	Tissue 67	1.91	1.77	1.63	1.26	1.15	1.27	1.01	1.64	1.49	1.73
	serous	Tissue 68	1.35	1.52	1.54	1.6	1.41	1.12		1.94	1.36
	serous	Tissue 69	1.62	1.69	1.71	1.39	1.19	1.28	1.73	1.44	1.52	1.42
	serous	Tissue 70	1.55	1.49	1.13	1.37	1.72	1.39	1.42	1.51	1.52	1.68
	serous	Tissue 71	1.54	2.33	1.42	1.59	1.37	1.21	1.14	1.65	1.57
	serous	Tissue 72	1.46	1.46	1.37	1.39	1.65	1.5	1.56	1.63	1.61	1.69
	serous	Tissue 73	1.33	1.52	1.34	2.1	1.54	1.64	1.65	1.42	1.34	1.58
	serous	Tissue 74	1.48	1.47	1.73	1.49	1.37	1.87	1.51	2.27	1.22	1.35
	serous	Tissue 75	1.77	1.16	2.19	1.39		0.89	1.66	1.58	1.63	1.26
	serous	Tissue 76	1.5	1.84		1.45	1.67	1.42	1.66	1.51	1.71	1.7
	endometrioid	Tissue 77	1.4	1.6	1.71	1.64	1.79	1.7	1.43	1.29	1.64	1.82
	serous	Tissue 78	2.09	1.52	1.22	1.22	1.68	1.59	1.27	1.3	2.24	2.14	1.81	1.53	1.97	2.6	2.09	2.41	1.93	1.88	1.72	1.03
	serous	Tissue 79	1.37	1.8	2.19	1.8	1.51	1.43	1.44	1.42	1.26	1.58
	serous	Tissue 80	1.71	1.34	1.76	1.14	1.36	1.11	2.85	1.53	1.24	2
	endometrioid	Tissue 81			1.54	0.96	1.81	1.94	1.72	1.56	1.63
	serous	Tissue 82	1.74	1.49	1.47	1.55	1.45	1.49	1.86	1.89	2.59	1.66
	serous	Tissue 83	2.72		1.07	1.64	2.09	1.16	1.75	1.73	2.07	1.51
	serous	Tissue 84	2.06	1.99	1.41	2.27		1.33
	serous	Tissue 85	2.27	2.25	1.63	1.49	1.79	1.64	1.48	1.9	1.65	1.67
	serous	Tissue 86	1.67	1.62	1.62	1.63	1.96	1.7	1.95	1.65	2.05
	serous	Tissue 87	1.68	1.4	2.39	2.1	1.99	2.11	1.52	2.04	1.57	1.45
	serous	Tissue 88			1.68	2.38	1.36	1.31	2.71	1.74	1.28	1.57
	serous	Tissue 89	1.59	2.15	1.57	1.85	2.12	1.63	1.66	1.71	1.91	2.23
	clear cell	Tissue 90	2.04	2.48	1.93	1.83		1.31	1.72	1.77	1.88	1.76
	serous	Tissue 91	2.32	1.9	2.17	1.71	1.47	1.98	1.9	1.7	2.33	2.58
	mucineux	Tissue 92		1.41	1.21	1.59	2.57	3.51	1.43	2.42	2.37	2.67
	serous	Tissue 93	1.52	1.86	1.57	1.71	1.9	2.44	2.41	2.35	2.54	2.88
	serous	Tissue 94	1.78	3.08	1.93	2.79	1.66		2.23	2.31	1.88
	serous	Tissue 95	2.5	2.31	2.88	3	2.52	1.64	1.59	1.29
	serous	Tissue 96	1.75	1.78	3.3	2.07	2.66	2.06	2.58	2.27	2.64	1.53
	serous	Tissue 97	2.25	3.08	2.23	2.63	2.01	2.07	2.36	2.18	2.38	2.43
	serous	Tissue 98	1.96	2.44	2.82	2.12	2.69	2.28	2.58	2.37	2.17	2.72
	serous	Tissue 99	2.07	2.41	2.26	2.18	3.35	3.33	2.49	2.58	2.41	2.14
	serous	Tissue 100	2.38	3.97	3.64	3.43	1.34	1.91	3.43	2.08	1.58	2.66
	Healthy tissue	Tissue 101	0.813514	0.714286	1.05714	0.694954	0.980469	0.929638	0.770992	0.788945
	Healthy tissue	Tissue 102	0.754438	0.783626	0.795357	0.938735	0.867675	0.745023	0.798834	0.933045	1.03362	1.06008
	Healthy tissue	Tissue 103	1.24324	1.04508	1.06579	1.08421	0.814103	0.965217	0.942308	0.748252	0.891892	0.896907
	Healthy tissue	Tissue 104	1.18	1.32	1.33		0.95	1.27						1.26	1.12	1.11	1.25	1.09	1.09	1.25	1.1	0.97
	Healthy tissue	Tissue 105	1.07	0.98	1.05			1.02	1.09	1.03	1.01	1.18
	Healthy tissue	Tissue 106	1.14876	1.06147	1.24735	0.961424	0.944954		0.793282	0.91828	0.974943	1.02632
	Healthy tissue	Tissue 107	0.791755	0.987328	0.922342	1.23734	1.14127	0.853403	0.811388	0.854622	1.07099	0.995064
	Healthy tissue	Tissue 108	0.816953	1.01509	1.00063	1.07338	1.12742	1.03978	1.10909	0.998866	1.10604
	Healthy tissue	Tissue 109		1.33557	1.09251	1.30435	1.07381	0.81393	0.924258	0.985477	1.14713	1.48426
	Healthy tissue	Tissue 110	1.09557	0.895784		1.1451	0.97598	1.16802		1.01012	0.79845	0.764706
	Healthy tissue	Tissue 111	1.36	0.94	0.75	1.29	1.28	1.04	0.97	1.1	0.99	0.88		1.38			0.88	0.95	0.96	0.97
	Healthy tissue	Tissue 112	1.05	1.03	1.06	1.16	0.95	1.09	0.97	1.09	1	0.98
	Healthy tissue	Tissue 113	0.958781	0.894515	1.15781	1.04274	1.2	0.89886	1.08922			0.949755
	Healthy tissue	Tissue 114	0.803625	1.01373	0.902439	1.01511	1.02083	1.05038	1.15405	1.01746	1.13939	1.12408														HT6
	Healthy tissue	Tissue 115		1.22957	0.984651	0.994		0.972591	1.14435	1.12671	1.06164	1.11358														HT12
	Healthy tissue	Tissue 116	1.12853	1.18209	1.24773	0.901768	1.09735	1.1813	1.27811	0.85342	1.24	0.97164														HT15
	Healthy tissue	Tissue 117	1	0.86	1.06	0.94	1.13	0.97	0.81	1.07	0.91	1.04														HT18
	Healthy tissue	Tissue 118	1.39931	1.38	1.05986	1.08996	1.05476	1.08929	1.20126	0.937799	1.05285	0.939394														HT11
	Healthy tissue	Tissue 119	1.28125	1.04801	1.37602	1.3451	1.04222	1.18497	1.08705	1.10972	1.1657	1.1938														HT16

## Sheet: Sup S7_B Data
Mitotic index	CNR
9	1.42208
6	1.36612
	1.45191
33	1.09486
50	1.55791
25	1.22087
	1.00751
24	1.19223
40	0.933413
	1.32881
28	2.3421
100	1.46664				Legend
76	2.45471				CNR= Centrosome nuclear ratio
115	2.54596
	1.12659
22	2.2626
52	1.75725
152	2.09012
42	1.43529
36	1.77652
66	0.883598
46	1.18746
32	1.56527
36	1.02722
88	2.39322
126	1.04739
70	1.08958
78	1.33584
30	1.26342
22	1.66477
62	1.61855
22	1.45669
	1.6932
42	1.61126
50	1.44303
25	1.23651
31	1.09054
50	1.48566
165	1.25334
48	1.48659
50	0.92439
60	1.46154
28	1.16013
10	1.3899
22	1.39207
37	1.84562
60	1.44718
40	1.38147
35	0.950248
22	1.27201
32	1.7675
65	1.47836
50	1.12746
64	1.07063
52	0.997843
76	1.29652
35	1.55402
	1.17456
50	1.2439
94	1.49437
40	1.40902
18	1.40763
60	1.16587
154	1.41633
22	0.970361
	1.40534
80	1.20419
136	1.23512
60	1.27721
34	1.39762
47	1.95424
110	2.25215
185	1.4138
18	1.15608
15	1.17284
70	1.55077
64	1.33811
34	1.35702
25	1.49087
120	1.59384
14	2.26669
17	1.51301
	1.18793
	1.25559
	1.79129
18	1.6767
48	1.76818
	1.37004

## Sheet: Sup S7_C Data
KI67	CNR
40	1.42208
5	1.36612
15	1.45191
	1.09486
70	1.55791
65	1.22087
25	1.00751				Legend
50	1.19223				CNR= Centrosome nuclear ratio
	0.933413
65	1.32881
60	2.3421
40	1.46664
15	2.45471
70	2.54596
	1.12659
20	2.2626
60	1.75725
95	2.09012
	1.43529
	1.77652
	0.883598
85	1.18746
5	1.56527
60	1.02722
90	2.39322
70	1.04739
75	1.08958
85	1.33584
70	1.26342
75	1.66477
90	1.61855
45	1.45669
	1.6932
80	1.61126
30	1.44303
25	1.23651
75	1.09054
65	1.48566
75	1.25334
60	1.48659
75	0.92439
95	1.46154
45	1.16013
	1.3899
70	1.39207
55	1.84562
75	1.44718
	1.38147
65	0.950248
60	1.27201
60	1.7675
75	1.47836
60	1.12746
	1.07063
75	0.997843
50	1.29652
90	1.55402
	1.17456
	1.2439
90	1.49437
70	1.40902
95	1.40763
75	1.16587
75	1.41633
25	0.970361
	1.40534
85	1.20419
85	1.23512
65	1.27721
80	1.39762
	1.95424
80	2.25215
70	1.4138
50	1.15608
40	1.17284
20	1.55077
90	1.33811
	1.35702
62	1.49087
75	1.59384
50	2.26669
55	1.51301
55	1.18793
	1.25559
15	1.79129
	1.6767
90	1.76818
	1.37004

## Sheet: Sup S7_D Data
Figure Supplementary S7D
Sample ID	CNR	Stage
Sample 1	0.69	1
Sample 2	0.92	1
Sample 3	0.97	1			Legend
Sample 4	1.14	1			CNR= Centrosome nuclear ratio
Sample 5	1.19	1
Sample 6	1.24	1
Sample 7	1.25	1
Sample 8	1.33	1
Sample 9	1.45	1
Sample 10	1.6	1
Sample 11	1.17	2
Sample 12	1.2	2
Sample 13	1.41	2
Sample 14	1.45	2
Sample 15	1.56	2
Sample 16	1.77	2
Sample 17	1.86	2
Sample 18	2.55	2
Sample 19	0.88	3
Sample 20	0.93	3
Sample 21	0.95	3
Sample 22	0.97	3
Sample 23	1	3
Sample 24	1.01	3
Sample 25	1.03	3
Sample 26	1.05	3
Sample 27	1.07	3
Sample 28	1.09	3
Sample 29	1.09	3
Sample 30	1.13	3
Sample 31	1.16	3
Sample 32	1.22	3
Sample 33	1.24	3
Sample 34	1.24	3
Sample 35	1.27	3
Sample 36	1.28	3
Sample 37	1.3	3
Sample 38	1.34	3
Sample 39	1.34	3
Sample 40	1.36	3
Sample 41	1.37	3
Sample 42	1.37	3
Sample 43	1.39	3
Sample 44	1.4	3
Sample 45	1.41	3
Sample 46	1.42	3
Sample 47	1.42	3
Sample 48	1.44	3
Sample 49	1.46	3
Sample 50	1.47	3
Sample 51	1.48	3
Sample 52	1.49	3
Sample 53	1.49	3
Sample 54	1.49	3
Sample 55	1.49	3
Sample 56	1.51	3
Sample 57	1.55	3
Sample 58	1.57	3
Sample 59	1.59	3
Sample 60	1.61	3
Sample 61	1.62	3
Sample 62	1.66	3
Sample 63	1.67	3
Sample 64	1.76	3
Sample 65	1.77	3
Sample 66	1.78	3
Sample 67	1.79	3
Sample 68	1.85	3
Sample 69	1.95	3
Sample 70	2.08	3
Sample 71	2.09	3
Sample 72	2.25	3
Sample 73	2.26	3
Sample 74	2.27	3
Sample 75	2.34	3
Sample 76	2.39	3
Sample 77	2.45	3
Sample 78	0.61	4
Sample 79	1.09	4
Sample 80	1.16	4
Sample 81	1.19	4
Sample 82	1.21	4
Sample 83	1.23	4
Sample 84	1.26	4
Sample 85	1.41	4
Sample 86	1.46	4
Sample 87	1.48	4
Sample 88	1.55	4
Sample 89	1.68	4
Sample 90	0.96	N/A
Sample 91	1.13	N/A
Sample 92	1.17	N/A
Sample 93	1.17	N/A
Sample 94	1.19	N/A
Sample 95	1.26	N/A
Sample 96	1.38	N/A
Sample 97	1.39	N/A
Sample 98	1.41	N/A
Sample 99	1.44	N/A
Sample 100	1.69	N/A

## Sheet: Sup S7_E Data
Overall survival	Low CNR	High CNR
34	1
9	1
8	1				Legend
13	1				CNR= Centrosome nuclear ratio
28	1
21	1
133	1
30	1
8	1
144	1
59	1
43	0
16	0
22	1
36	0
27	0
116	1
10	1
0	1
40	1
72	0
75	1
119	0
17	1
18	1
90	1
15	1
108	0
94	1
53	1
11	0
50	0
20	1
68	1
91	0
121	1
48	1
51	1
64	1
74	0
79	0
79	0
81	0
79	0
39	1
21	1
18	1
4	1
66	1
49	0
45	1
13	1
33	1
49	1
97	1
111		1
35		0
22		1
164		0
144		0
114		1
32		1
35		1
71		0
55		1
148		0
149		1
27		1
22		0
29		1
136		0
110		1
118		0
45		1
24		1
56		1
16		1
84		0
11		1
57		1
63		1
60		0
59		0
57		0
46		0
51		0
47		0
43		0

## Sheet: SupS7_F Data
Relapse-free	Low CNR	High CNR
16	1
0	1
0	1				Legend
5	1				CNR= Centrosome nuclear ratio
11	1
4	1
	0
4	1
	0
	0
37	1
13	1
6	1
23	1
24	1
5	1
14	1
0	1
	0
7	1
30	1
6	1
	0
9	1
19	1
	0
1	1
57	1
5	1
18	1
0	1
	0
4	1
18	1
17	1
	0
5	1
12	1
17	1
	0
29	1
20	1
16	1
23	1
20	1
2	1
7	1
	0
38	1
5	1
45	1
0	1
7	1
7	1
46	1
69		1
18		1
12		1
28		1
		0
		0
11		1
8		1
42		1
27		1
76		1
149		1
11		1
6		1
2		1
84		1
38		1
100		1
15		1
4		1
11		1
2		1
41		1
0		1
17		1
17		1
6		1
21		1
		0
13		1
36		1
		0
30		1
